# Supplementary material for: Quantitative phosphoproteomic analysis provides insights into the aluminum-responsiveness of Tamba black soybean
Source: PLoS One. 2020 Aug 19;15(8):e0237845. doi: 10.1371/journal.pone.0237845 (PMC7437914; doi:10.1371/journal.pone.0237845)
Supplement: S1 Table — (XLSX) [file pone.0237845.s006.xlsx]

## Sheet: Sheet1
S1 Table. The detail information of all identified peptides.
Protein accession	Protein accession number of database used for search
Position	Modification site localization in protein
Amino acid	The amino acid that modification site modified
Protein description	Protein functional description
Localization probability	Probability of a certain amino acid containing this modification in this peptide
PEP	The maximal posterior error probability for peptides, which is the probability of each peptide to be a false hit considering identification score and peptide length
Score	A simple rule to be used to judge whether a result is significant or not
Modified sequence	Identified peptide sequence marked with modification sites localization probabilities
Charge	Carried charge of peptide
Mass error [ppm]	Parts per million ratio of peptide mass error between the theory and practice
MS/MS Count	Number of spectrum matched with peptide
Protein accession	Position	Amino acid	Protein description	proteinGroups Unique peptides	Localization probability	PEP	Score	Modified sequence	Charge	Mass error [ppm]	MS/MS Count	0 μM-1	0 μM-2	0 μM-3	50 μM-1	50 μM-2	50 μM-3	50 μM-1/0 μM-1 Ratio	50 μM-2/0 μM-2 Ratio	50 μM-3/0 μM-3 Ratio	50 μM/0 μM Ratio	50 μM/0 μM P value
Glyma.01G004100.2.p	254	S	PREDICTED: uncharacterized protein LOC100791547 [Glycine max]	2	0.914051	7.61851e-06	72.374	QYS(0.914)S(0.084)GS(0.002)HSSSR	3	0.77941	1
Glyma.01G005000.1.p	280	S	PREDICTED: zinc finger CCCH domain-containing protein 20 [Glycine max]	2	0.966329	8.3353e-19	72.082	GS(0.006)VLRPGFLS(0.966)LPT(0.247)T(0.637)PT(0.143)QQPVR	3	0.54824	2	0.888	0.914	0.9	1.244	1.043	1.073	1.402	1.141	1.194	1.244	0.073624
Glyma.01G005000.1.p	284	T	PREDICTED: zinc finger CCCH domain-containing protein 20 [Glycine max]	2	0.982447	8.3353e-19	72.082	GS(0.001)VLRPGFLS(0.81)LPT(0.192)T(0.982)PT(0.015)QQPVR	4	1.1809	2	0.888	0.914	0.9	1.244	1.043	1.073	1.402	1.141	1.194	1.244	0.073624
Glyma.01G005000.1.p	257	S	PREDICTED: zinc finger CCCH domain-containing protein 20 [Glycine max]	2	1	0.00647659	40.268	MKS(1)MPHNR	4	-1.6112	1
Glyma.01G006400.3.p	434	S	PREDICTED: arginyl-tRNA synthetase isoform X1 [Glycine max]	2	1	2.78149e-06	59.728	DAVKDWS(1)EEEIEK	3	1.0668	1	1.038	0.97	0.935	1.009	1.013	1.059	0.971	1.046	1.133	1.047	0.25016
Glyma.01G008600.1.p	239	S	GAMYB-binding protein [Glycine max]	2	0.983631	4.73741e-30	100.95	AS(0.017)GS(0.984)PPVPVMHS(0.994)PPRPVT(0.006)VK	5	-0.57698	25	1.095	1.014	0.988	0.945	0.983	0.971	0.863	0.968	0.984	0.936	0.125157
Glyma.01G008600.1.p	148	S	GAMYB-binding protein [Glycine max]	2	0.814472	3.28933e-11	51.034	FLKNDEDDDDVVS(0.814)DDEAQKQIEET(0.185)MQETK	5	-1.4847	1
Glyma.01G008600.1.p	247	S	GAMYB-binding protein [Glycine max]	2	0.999428	4.73741e-30	100.95	AS(0.041)GS(0.959)PPVPVMHS(0.999)PPRPVT(0.001)VK	4	0.45332	25	1.095	1.014	0.988	0.945	0.983	0.971	0.863	0.968	0.984	0.936	0.125157
Glyma.01G008900.2.p	247	S	PREDICTED: golgin candidate 1-like [Glycine max]	2	0.972465	0.000368777	44.998	S(0.001)QEDHKT(0.027)DIS(0.972)PK	4	0.83476	2	1.068	0.992	1.096	0.957	1.007	0.872	0.897	1.015	0.796	0.899	0.1007
Glyma.01G010400.1.p	21	S	DEAD-box RNA helicase [Glycine max]	4	0.999058	1.1762e-36	87.881	KHDAVLASEPVAEEAPCS(0.999)PELDS(0.001)EK	4	0.21693	8	1.077	0.979	1.034	0.945	0.992	0.975	0.878	1.013	0.945	0.942	0.132857
Glyma.01G010400.1.p	534	S	DEAD-box RNA helicase [Glycine max]	4	0.999673	0.00540998	63.816	TFDDS(1)DED	2	-0.043963	4	1.053	0.962	1.013	0.964	1.028	0.991	0.915	1.068	0.98	0.985	0.66568
Glyma.01G010400.1.p	47	S	DEAD-box RNA helicase [Glycine max]	4	0.846743	0.000412282	67.334	HQTES(0.153)S(0.847)PK	3	-0.76469	3	1.093	0.978	1.106	0.85	1.004	0.962	0.778	1.028	0.871	0.886	0.121462
Glyma.01G011200.4.p	69	S	PREDICTED: extra-large guanine nucleotide-binding protein 3-like [Glycine max]	2	0.887421	2.97116e-06	58.577	AIPTAQPLS(0.112)GS(0.887)QR	3	1.1858	1	1.133	0.985	0.983	1.027	0.811	1.046	0.906	0.823	1.066	0.93	0.46782
Glyma.01G011200.4.p	97	S	PREDICTED: extra-large guanine nucleotide-binding protein 3-like [Glycine max]	2	0.783143	1.22867e-08	76.01	IAGVT(0.029)S(0.188)S(0.783)PNQSPR	3	-0.26716	1
Glyma.01G017800.2.p	92	S	PREDICTED: uncharacterized protein LOC100800009 [Glycine max]	2	1	0.0314866	42.348	S(1)MAIPFLR	2	-0.83085	1	0.71	0.747	0.92	1.199	1.292	1.279	1.69	1.729	1.392	1.586	0.002819
Glyma.01G019200.1.p	57	S	PREDICTED: phosphoenolpyruvate carboxykinase [ATP]-like [Glycine max]	2	0.914745	8.63472e-44	93.505	KKS(0.915)APT(0.067)T(0.019)PVTGFQAPFATLTEEER	4	-0.36021	5	0.927	0.948	0.815	1.184	1.015	1.174	1.279	1.071	1.444	1.254	0.029362
Glyma.01G043800.3.p	535	S	PREDICTED: protein IQ-DOMAIN 31-like isoform X1 [Glycine max]	3	1	0.0140196	63.673	LIGVS(1)GR	2	0.079105	2	0.929	1.019	0.915	1.18	1.057	0.932	1.271	1.037	1.019	1.107	0.26446
Glyma.01G043800.3.p	549	S	PREDICTED: protein IQ-DOMAIN 31-like isoform X1 [Glycine max]	3	0.766922	0.00210933	46.797	S(0.003)LS(0.045)S(0.179)S(0.767)RDGT(0.006)EK	2	0.21294	1	1.052	1.074	1.022	0.92	1.015	0.911	0.875	0.945	0.892	0.904	0.051042
Glyma.01G043800.3.p	106	S	PREDICTED: protein IQ-DOMAIN 31-like isoform X1 [Glycine max]	3	1	3.06114e-23	108.71	VQDVANFGS(1)QEDLEK	2	0.13722	4	1.024	1.141	1.117	0.913	0.949	0.827	0.892	0.832	0.741	0.819	0.0176993
Glyma.01G043800.3.p	523	S	PREDICTED: protein IQ-DOMAIN 31-like isoform X1 [Glycine max]	3	0.954811	0.0285495	60.398	S(0.046)GS(0.955)FS(1)PR	2	-0.24801	4	1.042	1.047	0.962	0.996	1.044	0.912	0.957	0.999	0.948	0.968	0.5246
Glyma.01G043800.3.p	484	S	PREDICTED: protein IQ-DOMAIN 31-like isoform X1 [Glycine max]	3	0.987667	1.37522e-05	61.409	LPSYMAPT(0.012)ES(0.988)AK	3	0.051281	2	1.105	0.913	1.003	0.993	0.957	1.038	0.899	1.048	1.036	0.989	0.86392
Glyma.01G043800.3.p	525	S	PREDICTED: protein IQ-DOMAIN 31-like isoform X1 [Glycine max]	3	0.999698	0.0285495	60.398	S(0.14)GS(0.861)FS(1)PR	2	0.27643	5	1.023	1.065	0.982	0.981	1.036	0.917	0.958	0.973	0.934	0.956	0.34024
Glyma.01G060300.1.p	147	S	PREDICTED: ninja-family protein AFP3-like [Glycine max]	2	0.881689	1.58137e-07	72.47	T(0.044)S(0.044)S(0.882)LPT(0.028)ET(0.003)EEEWR	2	0.27537	1	1.031	1.023	0.988	1.053	0.927	0.979	1.021	0.906	0.993	0.973	0.5159
Glyma.01G060300.1.p	118	S	PREDICTED: ninja-family protein AFP3-like [Glycine max]	2	0.983639	5.04472e-11	98.337	S(0.008)S(0.008)S(0.984)VVGT(0.001)MPLFR	2	-0.59549	4	0.93	0.973	1.005	1.022	0.991	1.119	1.098	1.02	1.115	1.077	0.166838
Glyma.01G063000.1.p	274	S	PREDICTED: alpha-1,4-glucan-protein synthase [UDP-forming] [Glycine max]	2	1	0.00158477	63.091	AS(1)NPFVNLK	2	-0.47619	1
Glyma.01G074700.1.p	746	S	PREDICTED: nuclear pore complex protein NUP62-like [Glycine max]	2	0.750696	0.00316036	49.298	LANPGS(0.249)AS(0.751)DR	2	-1.2736	1
Glyma.01G074700.1.p	753	S	PREDICTED: nuclear pore complex protein NUP62-like [Glycine max]	2	0.972654	0.000960112	59.198	ELT(0.027)GS(0.973)GIWMS	2	0.84897	1	0.938	1.018	0.905	1.08	1.046	1.052	1.15	1.028	1.165	1.111	0.039683
Glyma.01G092400.2.p	602	S	PREDICTED: tRNA(adenine(34)) deaminase, chloroplastic-like [Glycine max]	2	0.986725	0.0011085	74.611	T(0.011)T(0.002)QS(0.987)FQHR	2	-0.08614	5	0.926	0.934	1.144	1.112	0.933	0.968	1.201	1	0.847	1.003	0.975
Glyma.01G094200.1.p	1156	S	PREDICTED: eukaryotic translation initiation factor 4G-like isoform X2 [Glycine max]	2	0.803976	0.0358075	47.853	AT(0.196)S(0.804)FQQR	2	0.23739	1
Glyma.01G094200.1.p	23	S	PREDICTED: eukaryotic translation initiation factor 4G-like isoform X2 [Glycine max]	2	0.992276	0.00688001	61.815	S(0.008)GS(0.992)FNQQR	2	-0.38085	3	0.895	0.963	1.109	1.017	0.976	1.075	1.136	1.015	0.97	1.034	0.65276
Glyma.01G111900.1.p	281	S	PREDICTED: UPF0503 protein At3g09070, chloroplastic-like [Glycine max]	2	0.954144	1.78903e-11	85.988	DT(0.046)QS(0.954)EIADYGFGR	3	-0.043755	2	1.094	0.911	1.073	0.986	0.955	0.981	0.901	1.048	0.916	0.949	0.4251
Glyma.01G119500.2.p	50	S	PREDICTED: AMP deaminase-like [Glycine max]	3	1	9.91869e-20	91.166	EADAGGS(1)DAES(1)PPAHAK	3	-0.21875	15	1.036	1.021	1.013	0.998	0.95	0.985	0.964	0.932	0.973	0.955	0.044877
Glyma.01G119500.2.p	85	T	PREDICTED: AMP deaminase-like [Glycine max]	3	0.753446	6.25456e-34	105.51	GS(0.002)AS(0.245)LPDVT(0.753)AISGGFDGDEK	2	0.49616	2	0.874	1.098	1.021	0.864	1.083	1.103	0.988	0.987	1.082	1.019	0.85978
Glyma.01G119500.2.p	80	S	PREDICTED: AMP deaminase-like [Glycine max]	3	0.921091	1.06619e-20	74.876	GS(0.069)AS(0.921)LPDVT(0.01)AISGGFDGDEKR	4	-0.97489	2	0.951	0.988	1.12	0.872	1.106	0.989	0.918	1.121	0.884	0.97	0.73596
Glyma.01G119500.2.p	54	S	PREDICTED: AMP deaminase-like [Glycine max]	3	1	9.91869e-20	91.166	EADAGGS(1)DAES(1)PPAHAK	3	-0.21875	15	1.036	1.021	1.013	0.998	0.95	0.985	0.964	0.932	0.973	0.955	0.044877
Glyma.01G121400.3.p	660	S	PREDICTED: uncharacterized protein LOC100776979 isoform X2 [Glycine max]	2	0.999995	0.00535275	65.224	SEELS(1)PK	2	0.073709	6	1.09	1.09	1.235	0.849	0.824	0.862	0.779	0.757	0.699	0.742	0.0040971
Glyma.01G121400.3.p	382	S	PREDICTED: uncharacterized protein LOC100776979 isoform X2 [Glycine max]	2	0.997563	9.46785e-35	108.08	SGSQIGGDLS(0.998)EDEET(0.002)PGKR	4	0.072311	2	1.138	1.073	0.979	0.914	0.943	0.928	0.804	0.879	0.948	0.873	0.0451
Glyma.01G129100.1.p	78	T	uncharacterized protein LOC100527184 [Glycine max]	2	1	0.00184102	60.255	LMT(1)AHDR	3	0.22404	2
Glyma.01G136000.1.p	144	S	PREDICTED: vesicle-associated protein 1-2-like [Glycine max]	5	0.781886	6.25213e-20	121.02	EGS(0.999)DEDS(0.219)S(0.782)PR	2	1.6056	8	1.125	1.055	1.003	0.972	0.899	0.921	0.863	0.851	0.919	0.877	0.034661
Glyma.01G136000.1.p	139	S	PREDICTED: vesicle-associated protein 1-2-like [Glycine max]	5	0.999494	6.25213e-20	94.023	EGS(0.999)DEDS(0.219)S(0.782)PR	2	1.6056	10	1.036	1.041	1.015	0.969	0.952	0.987	0.936	0.915	0.974	0.94	0.0088605
Glyma.01G136000.1.p	133	S	PREDICTED: vesicle-associated protein 1-2-like [Glycine max]	5	0.997786	1.36921e-14	72.187	VVY(0.002)VAPPQPPS(0.998)PVR	2	-0.30385	16	0.978	0.975	1.014	0.972	1.038	1.054	0.993	1.066	1.041	1.033	0.31322
Glyma.01G136000.1.p	143	S	PREDICTED: vesicle-associated protein 1-2-like [Glycine max]	5	0.863278	2.51919e-13	114.72	EGS(0.992)DEDS(0.863)S(0.144)PR	2	-0.24237	5	1.199	1.062	1.064	0.847	0.925	0.859	0.707	0.872	0.809	0.791	0.0108238
Glyma.01G143100.5.p	8	S	PREDICTED: uncharacterized protein LOC100796830 isoform X1 [Glycine max]	3	0.802216	1.50662e-32	92.412	EGIS(0.802)S(0.197)GVT(0.001)VIGAEAPSAYHVAPR	3	0.065068	1
Glyma.01G144400.1.p	57	S	PREDICTED: AT-hook motif nuclear-localized protein 22 [Glycine max]	3	0.932919	2.09785e-06	59.606	ES(0.027)GS(0.933)GDGGGS(0.04)DMGR	2	-1.0072	1
Glyma.01G144400.1.p	141	S	PREDICTED: AT-hook motif nuclear-localized protein 22 [Glycine max]	3	0.999991	1.70197e-08	69.935	QPAS(1)PGAVVTLHGR	3	0.59313	3	1.014	1.023	0.937	1.041	0.966	1.036	1.028	0.945	1.107	1.023	0.56262
Glyma.01G144400.1.p	43	T	PREDICTED: AT-hook motif nuclear-localized protein 22 [Glycine max]	3	0.758192	1.84678e-18	64.701	DRDENAGGGGGAT(0.758)T(0.242)PPQGGGEGK	4	-0.33499	4	0.998	1.053	1.038	0.934	0.938	1.049	0.936	0.891	1.013	0.946	0.24474
Glyma.01G146500.1.p	209	S	PREDICTED: E3 ubiquitin-protein ligase ATL42-like [Glycine max]	3	0.920299	0.0162461	50.978	FSFGS(0.079)S(0.92)FR	2	-0.37124	1
Glyma.01G146500.1.p	201	S	PREDICTED: E3 ubiquitin-protein ligase ATL42-like [Glycine max]	3	0.850406	0.000557549	61.833	EEEHHGS(0.85)S(0.15)R	3	0.098023	3	1.074	1.095	1.033	0.873	0.857	1.054	0.813	0.783	1.021	0.869	0.101402
Glyma.01G146500.1.p	314	S	PREDICTED: E3 ubiquitin-protein ligase ATL42-like [Glycine max]	3	0.999862	0.00459282	70.028	KIS(1)FESK	3	-0.52394	1	0.977	1.078	1.048	1.06	0.992	0.839	1.084	0.922	0.801	0.932	0.38124
Glyma.01G149500.1.p	16	S	PREDICTED: uncharacterized protein LOC100811742 [Glycine max]	2	0.932511	0.00297928	59.116	NS(0.067)S(0.933)EELFLK	2	0.2789	1
Glyma.01G154300.1.p	548	S	PREDICTED: uncharacterized zinc finger CCHC domain-containing protein At4g19190 [Glycine max]	3	0.999549	9.02917e-07	57.567	GSEHPES(1)DMDKQNR	3	-1.0458	1	1.121	1.082	1.062	0.957	0.921	0.819	0.854	0.851	0.772	0.826	0.0134215
Glyma.01G154300.1.p	514	S	PREDICTED: uncharacterized zinc finger CCHC domain-containing protein At4g19190 [Glycine max]	3	0.999974	0.0078922	76.572	YQGDQS(1)R	2	-0.32577	3	1.171	1.119	1.079	0.87	0.853	0.853	0.742	0.762	0.792	0.765	0.00063518
Glyma.01G154300.1.p	261	S	PREDICTED: uncharacterized zinc finger CCHC domain-containing protein At4g19190 [Glycine max]	3	1	0.000332395	68.536	QRPGIS(1)PPR	3	-0.75302	3
Glyma.01G157500.1.p	516	T	PREDICTED: MLO-like protein 10 [Glycine max]	2	0.756282	0.00269975	43.502	FKT(0.756)T(0.243)GHSTR	4	1.0209	1	0.995	0.9	1.056	1.118	1.127	0.825	1.123	1.252	0.782	1.04	0.73456
Glyma.01G157500.1.p	233	T	PREDICTED: MLO-like protein 10 [Glycine max]	2	0.87296	0.000424051	72.096	LT(0.001)HET(0.873)S(0.126)FVR	3	-0.06203	1
Glyma.01G157500.1.p	234	S	PREDICTED: MLO-like protein 10 [Glycine max]	2	0.961516	0.000450802	87.878	LTHET(0.038)S(0.962)FVR	2	0.25398	3	1.014	0.952	1.026	1.134	0.976	0.906	1.118	1.027	0.883	1.008	0.91598
Glyma.01G161100.1.p	92	S	PREDICTED: lysine histidine transporter-like 8 [Glycine max]	2	1	1.46529e-05	86.803	FIT(1)PLGS(1)PMRK	3	0.83018	15	0.791	0.889	0.921	1.173	1.188	1.134	1.481	1.337	1.232	1.344	0.002139
Glyma.01G161100.1.p	88	T	PREDICTED: lysine histidine transporter-like 8 [Glycine max]	2	1	1.46529e-05	86.803	FIT(1)PLGS(1)PMRK	3	0.83018	6	0.723	0.867	0.984	1.151	1.247	1.141	1.591	1.439	1.162	1.375	0.0176975
Glyma.01G161100.1.p	45	S	PREDICTED: lysine histidine transporter-like 8 [Glycine max]	2	1	1.62076e-07	67.646	S(1)PLLHPEDGDAPR	3	0.58141	5	1.034	0.896	0.946	0.96	0.903	1.305	0.928	1.007	1.381	1.102	0.50152
Glyma.01G162000.1.p	152	T	uncharacterized protein LOC100527350 [Glycine max]	7	0.980166	9.83344e-11	104.59	T(0.98)PT(0.004)PGHY(0.016)LGLK	2	-0.13701	29	1.069	1.071	1.033	0.908	0.948	0.96	0.849	0.884	0.931	0.887	0.0039976
Glyma.01G162000.1.p	217	Y	uncharacterized protein LOC100527350 [Glycine max]	7	0.885219	3.18205e-09	75.533	DY(0.091)S(0.982)PRHS(0.042)PPPY(0.885)GGR	3	0.41041	5	1.012	0.961	1.03	0.989	0.981	1.046	0.977	1.02	1.016	1.004	0.88876
Glyma.01G162000.1.p	213	S	uncharacterized protein LOC100527350 [Glycine max]	7	0.988773	0.000250812	44.238	HS(0.989)PPPY(0.011)GGR	3	0.34851	4	1.059	1.002	1.08	0.925	0.938	0.991	0.875	0.935	0.919	0.909	0.036116
Glyma.01G162000.1.p	199	S	uncharacterized protein LOC100527350 [Glycine max]	7	0.964928	0.000320329	49.988	GRS(0.821)PRHS(0.965)PPY(0.214)R	4	0.32458	2	0.952	1.089	1.009	0.999	0.856	1.106	1.049	0.787	1.097	0.971	0.73764
Glyma.01G162000.1.p	202	Y	uncharacterized protein LOC100527350 [Glycine max]	7	0.953933	0.00108591	59.227	S(0.999)PRHS(0.047)PPY(0.954)R	3	-0.31839	4	1.042	1	1.016	0.94	0.972	1.042	0.901	0.972	1.027	0.966	0.34636
Glyma.01G162000.1.p	158	Y	uncharacterized protein LOC100527350 [Glycine max]	7	0.792471	0.000705096	66.004	T(0.206)PT(0.001)PGHY(0.792)LGLK	2	-0.35525	1
Glyma.01G162000.1.p	209	S	uncharacterized protein LOC100527350 [Glycine max]	7	0.982084	3.18205e-09	75.533	DY(0.091)S(0.982)PRHS(0.042)PPPY(0.885)GGR	3	0.41041	7	1.034	1.006	1.023	0.949	0.953	1.043	0.918	0.949	1.021	0.961	0.28314
Glyma.01G162000.1.p	195	S	uncharacterized protein LOC100527350 [Glycine max]	7	0.999332	0.000320329	59.227	S(0.999)PRHS(0.047)PPY(0.954)R	3	-0.31839	6	1.019	1.023	1.015	0.955	0.941	1.058	0.937	0.921	1.044	0.966	0.451
Glyma.01G162800.1.p	716	S	PREDICTED: aconitate hydratase 1 [Glycine max]	4	0.942025	0.0231725	41.339	DFNS(0.008)Y(0.05)GS(0.942)RR	2	-0.018454	1
Glyma.01G162800.1.p	660	S	PREDICTED: aconitate hydratase 1 [Glycine max]	4	0.823319	1.11167e-07	67.326	DMS(0.174)MS(0.823)PPGS(0.002)HGVK	3	0.38355	2	1.005	1.008	0.971	1.001	1.01	1.025	0.998	1.001	1.056	1.017	0.27674
Glyma.01G162800.1.p	425	T	PREDICTED: aconitate hydratase 1 [Glycine max]	4	0.995336	4.04256e-09	75.018	VAEFT(0.005)FQGT(0.995)PAHLR	3	-0.14699	1	0.968	0.859	0.914	1.14	1.027	1.15	1.178	1.196	1.258	1.21	0.0190169
Glyma.01G165100.3.p	182	S	PREDICTED: 26S proteasome non-ATPase regulatory subunit 4 homolog isoform X1 [Glycine max]	2	0.768495	1.78207e-11	69.747	GGEQQAS(0.217)S(0.768)QDAT(0.013)MT(0.001)ER	3	0.5366	2	1.052	1.044	1	1	0.889	1.012	0.951	0.851	1.013	0.937	0.199699
Glyma.01G165100.3.p	196	S	PREDICTED: 26S proteasome non-ATPase regulatory subunit 4 homolog isoform X1 [Glycine max]	2	0.996849	0.000383617	46.352	AS(0.003)AAMS(0.997)EAENK	3	-1.2777	1
Glyma.01G186000.1.p	293	S	PREDICTED: CLK4-associating serine/arginine rich protein [Glycine max]	3	0.980431	4.03926e-17	104.2	ETRQS(0.98)PT(0.017)Y(0.001)EAY(0.001)SR	3	0.78247	1	1.014	0.989	0.902	0.987	1.042	1.101	0.973	1.054	1.221	1.077	0.187875
Glyma.01G186000.1.p	313	S	PREDICTED: CLK4-associating serine/arginine rich protein [Glycine max]	3	0.963051	0.00112476	73.327	S(0.033)Y(0.001)S(0.963)PS(0.003)HSR	3	0.68012	4	1.045	0.996	1.021	1.016	0.956	0.967	0.972	0.96	0.948	0.96	0.152502
Glyma.01G190000.1.p	272	S	PREDICTED: microtubule-associated protein RP/EB family member 1C-like [Glycine max]	3	1	2.83175e-39	140.28	EIEGLS(1)PIAEVSEEK	2	0.15246	11	1.09	1.033	1.01	0.974	0.977	0.903	0.893	0.946	0.896	0.911	0.051795
Glyma.01G190000.1.p	322	S	PREDICTED: microtubule-associated protein RP/EB family member 1C-like [Glycine max]	3	0.989484	6.78624e-19	88.283	LSDVSDVHCS(0.01)ES(0.989)PLMTC	2	0.20788	3	1.053	1.002	0.978	1.018	0.955	1	0.966	0.952	1.025	0.98	0.5281
Glyma.01G193600.2.p	45	S	plasma membrane Ca2+-ATPase [Glycine max]	2	0.999997	0.00510288	66.056	FTANLS(1)K	2	0.3138	6	1.073	1.094	1.043	0.924	0.916	0.927	0.862	0.838	0.89	0.862	0.00062096
Glyma.01G194800.2.p	255	S	PREDICTED: uncharacterized protein LOC100810145 isoform X2 [Glycine max]	2	0.937299	3.12545e-10	60.332	GPPT(0.03)LS(0.937)PCKS(0.03)PAT(0.002)GFTR	3	0.57977	2	1.036	1.075	1.072	0.959	0.917	0.925	0.926	0.854	0.864	0.88	0.0020962
Glyma.01G199600.2.p	57	S	PREDICTED: protein phosphatase 2C 29-like [Glycine max]	2	0.999532	0.000231491	79.659	FLS(1)PSHSDR	3	0.45566	2	1.004	1.065	1.147	0.867	1.054	0.856	0.864	0.991	0.748	0.863	0.128119
Glyma.01G199600.2.p	125	S	PREDICTED: protein phosphatase 2C 29-like [Glycine max]	2	0.770403	4.5236e-16	92.8	GT(0.035)S(0.161)S(0.77)FS(0.035)ALPLQPVPR	3	-0.59273	1	0.978	1.08	0.933	1.258	0.864	0.879	1.287	0.8	0.941	1.003	0.98162
Glyma.01G202600.1.p	75	S	PREDICTED: regulator of nonsense transcripts 1 homolog [Glycine max]	2	0.976426	1.99797e-36	89.659	GGGGGS(0.002)DHQS(0.02)DAS(0.976)PVS(0.002)VAPGSATK	3	-0.04818	1	1.176	1.053	0.956	0.946	0.951	0.889	0.804	0.904	0.932	0.875	0.116877
Glyma.01G202600.1.p	45	S	PREDICTED: regulator of nonsense transcripts 1 homolog [Glycine max]	2	0.997878	8.36806e-09	49.087	DPIRS(0.998)PVAWPT(0.001)PS(0.001)DSLADPLER	3	0.3353	1
Glyma.01G202600.1.p	68	S	PREDICTED: regulator of nonsense transcripts 1 homolog [Glycine max]	2	0.994475	5.41065e-28	81.97	GGGGGS(0.994)DHQS(0.005)DASPVSVAPGSATK	4	-0.13666	2	0.975	1.027	1.099	0.99	0.997	0.918	1.016	0.972	0.837	0.937	0.21118
Glyma.01G202600.1.p	1117	S	PREDICTED: regulator of nonsense transcripts 1 homolog [Glycine max]	2	0.994972	2.93025e-08	53.453	DQFS(0.005)MPGMS(0.995)QDFLGDDFK	3	0.56636	1
Glyma.01G202600.1.p	1033	S	PREDICTED: regulator of nonsense transcripts 1 homolog [Glycine max]	2	0.799671	2.85151e-18	73.796	GAVHGPVGAVPHVPS(0.8)PGS(0.2)R	3	0.26327	2
Glyma.01G207400.1.p	928	S	PREDICTED: E3 ubiquitin-protein ligase HOS1-like isoform X1 [Glycine max]	2	0.999997	2.03199e-59	159.81	SDDAS(1)DEEDDRDVGR	2	0.4039	19	1.044	1.04	1.041	0.952	0.942	0.978	0.913	0.906	0.94	0.919	0.0159981
Glyma.01G207700.4.p	149	T	PREDICTED: 60S ribosomal protein L15-1 [Glycine max]	2	0.994408	0.0430644	45.158	NNT(0.994)LS(0.006)LR	2	0.11733	1
Glyma.01G207700.4.p	151	S	PREDICTED: 60S ribosomal protein L15-1 [Glycine max]	2	0.997712	0.0150656	55.353	NNT(0.002)LS(0.998)LRR	2	1.3254	1
Glyma.01G208600.1.p	932	S	PREDICTED: uncharacterized protein LOC100792961 isoform X1 [Glycine max]	3	0.953823	7.66151e-05	48.585	T(0.001)S(0.001)S(0.01)AMEGS(0.954)PS(0.024)T(0.01)FGR	2	0.069168	1
Glyma.01G208600.1.p	1856	T	PREDICTED: uncharacterized protein LOC100792961 isoform X1 [Glycine max]	3	0.999998	5.08865e-19	84.946	VGANDSSTHEGDT(1)PIEK	3	0.12751	1
Glyma.01G208600.1.p	1370	S	PREDICTED: uncharacterized protein LOC100792961 isoform X1 [Glycine max]	3	0.971167	2.92966e-17	110.35	SVVS(0.029)VS(0.971)PLADQSK	2	0.35513	5	0.999	1.056	0.981	0.961	1.043	0.975	0.962	0.988	0.994	0.981	0.60554
Glyma.01G209200.1.p	1111	S	PREDICTED: protein transport protein SEC16B homolog [Glycine max]	4	0.839903	1.97619e-05	69.345	QET(0.032)T(0.128)S(0.84)PDIQGK	3	-0.20791	1	0.983	1.011	0.961	0.959	1.019	1.099	0.976	1.009	1.145	1.041	0.39838
Glyma.01G209200.1.p	39	S	PREDICTED: protein transport protein SEC16B homolog [Glycine max]	4	1	1.91466e-11	85.493	FGHDEGDDS(1)DEAK	3	-0.37233	1
Glyma.01G209200.1.p	1097	S	PREDICTED: protein transport protein SEC16B homolog [Glycine max]	4	0.998571	1.43522e-05	93.325	S(0.001)IS(0.999)EPDIGR	2	0.35453	3	0.817	0.999	1.139	1.024	1.101	0.965	1.254	1.102	0.849	1.046	0.67954
Glyma.01G209200.1.p	1212	S	PREDICTED: protein transport protein SEC16B homolog [Glycine max]	4	0.799142	2.77561e-08	54.008	SALKT(0.009)ES(0.189)S(0.799)PPIEGS(0.003)NIR	3	-0.6448	1
Glyma.01G211200.2.p	208	S	PREDICTED: hsp70-Hsp90 organizing protein 3 [Glycine max]	2	0.959816	1.87616e-50	103.85	IQTPPTGADT(0.001)DMPDS(0.96)PS(0.037)PS(0.002)AAASER	3	0.13921	13	1.107	0.974	0.988	0.935	0.932	1.068	0.844	0.959	1.082	0.956	0.50836
Glyma.01G211200.2.p	520	S	PREDICTED: hsp70-Hsp90 organizing protein 3 [Glycine max]	2	1	0.00179017	59.198	GDLS(1)PDELKER	3	0.3929	4	0.996	0.989	1.003	1.032	1.046	0.952	1.036	1.057	0.95	1.014	0.68242
Glyma.01G218600.1.p	92	S	PREDICTED: amino acid transporter ANTL1-like isoform X1 [Glycine max]	2	0.995394	0.000585943	49.988	VPS(0.995)IIY(0.004)SSFESR	2	0.82353	1	1.098	1.027	1.054	0.999	0.806	0.99	0.911	0.784	0.941	0.879	0.12532
Glyma.01G218600.1.p	137	S	PREDICTED: amino acid transporter ANTL1-like isoform X1 [Glycine max]	2	1	0.000981835	48.044	HLS(1)GELPIGR	3	-0.49369	2	1.099	0.825	0.971	1.245	0.984	0.885	1.132	1.194	0.912	1.076	0.6133
Glyma.01G223000.1.p	306	S	PREDICTED: probable membrane-associated kinase regulator 2 [Glycine max]	2	0.875327	1.2366e-20	79.416	S(0.875)AS(0.062)S(0.062)AVAAAAPPAVFVSSK	2	0.74717	2	1.203	1.011	0.96	1.084	0.944	0.757	0.9	0.934	0.788	0.877	0.34136
Glyma.01G223000.1.p	347	S	PREDICTED: probable membrane-associated kinase regulator 2 [Glycine max]	2	0.999442	7.89067e-09	61.276	S(0.999)FNASRPECESSQLPR	3	0.12414	1
Glyma.01G223000.1.p	115	S	PREDICTED: probable membrane-associated kinase regulator 2 [Glycine max]	2	0.91776	5.41768e-10	56.339	S(0.001)DPNLS(0.054)PLS(0.918)PS(0.027)DDLFFK	3	-1.8299	1	0.953	1.064	1.127	0.942	0.96	0.955	0.988	0.904	0.849	0.909	0.20232
Glyma.01G223000.1.p	100	S	PREDICTED: probable membrane-associated kinase regulator 2 [Glycine max]	2	0.770685	0.000100669	66.393	FTLS(0.771)PS(0.176)S(0.053)NDR	3	1.4202	3	0.953	0.983	0.977	1.077	0.995	1.047	1.13	1.013	1.073	1.071	0.05538
Glyma.01G229700.1.p	112	S	PREDICTED: U4/U6 small nuclear ribonucleoprotein Prp3-like [Glycine max]	5	1	0.000814109	79.427	KIRVS(1)EER	4	-1.6681	2	0.996	1.037	1.05	0.971	1	0.952	0.974	0.965	0.907	0.948	0.067639
Glyma.01G229700.1.p	99	S	PREDICTED: U4/U6 small nuclear ribonucleoprotein Prp3-like [Glycine max]	5	0.999437	1.36836e-11	86.367	EHS(0.999)EDRDY(0.001)EDK	3	0.93257	9	1.064	1.016	1.029	0.936	0.972	0.981	0.879	0.956	0.954	0.929	0.020977
Glyma.01G229700.1.p	56	S	PREDICTED: U4/U6 small nuclear ribonucleoprotein Prp3-like [Glycine max]	5	0.999748	0.00012901	63.091	EGS(1)RDRDYER	4	0.89023	6	1.038	0.981	1.058	0.998	0.956	0.971	0.962	0.974	0.918	0.951	0.124582
Glyma.01G229700.1.p	771	S	PREDICTED: U4/U6 small nuclear ribonucleoprotein Prp3-like [Glycine max]	5	1	2.86873e-08	55.755	EKEENEDS(1)DDDKPANK	3	0.60817	1	1.09	1.098	1.087	0.868	0.922	0.907	0.797	0.84	0.836	0.824	0.00030106
Glyma.01G230700.2.p	276	S	PREDICTED: far upstream element-binding protein 1-like isoform X2 [Glycine max]	3	0.9097	2.04842e-17	71.678	LMNAVIAEADAGGS(0.91)PS(0.09)LVAR	3	0.72098	2	1.077	0.998	0.914	1.048	0.934	1.037	0.972	0.938	1.136	1.01	0.87456
Glyma.01G230700.2.p	775	S	PREDICTED: far upstream element-binding protein 1-like isoform X2 [Glycine max]	3	0.960827	1.84698e-56	122.84	T(0.032)LS(0.961)PQPAAY(0.003)QY(0.003)DSTQVY(0.003)GAPR	2	0.023035	21	1.029	1.014	1.019	0.98	0.959	1.006	0.952	0.946	0.988	0.962	0.052497
Glyma.01G230700.2.p	96	T	PREDICTED: far upstream element-binding protein 1-like isoform X2 [Glycine max]	3	1	9.25895e-13	109.79	STLENVT(1)PEHDK	4	-0.35275	8	1.097	1	1.033	0.961	0.957	0.943	0.877	0.957	0.913	0.914	0.036478
Glyma.01G230700.2.p	12	S	PREDICTED: far upstream element-binding protein 1-like isoform X2 [Glycine max]	3	0.999792	1.98397e-16	69.765	AEEEVVAPAAS(1)PVPSDNKR	3	0.67452	6	1.071	0.983	1.011	0.962	0.983	0.996	0.899	1	0.987	0.96	0.21104
Glyma.01G231400.1.p	264	S	PREDICTED: peptidyl-prolyl cis-trans isomerase FKBP53-like isoform X1 [Glycine max]	2	1	2.72757e-18	110.12	KVDS(1)ADEDEPQDGKK	4	-0.093364	8	1.097	1.158	1.059	0.892	0.848	0.906	0.814	0.733	0.856	0.798	0.0027221
Glyma.01G232600.1.p	35	S	uncharacterized protein LOC100793134 [Glycine max]	5	0.99534	1.04202e-07	90.412	MSEGMSS(0.005)MS(0.995)FK	3	-0.27246	17	0.934	1.001	1.102	1.112	0.884	0.973	1.192	0.885	0.884	0.978	0.79682
Glyma.01G232600.1.p	196	T	uncharacterized protein LOC100793134 [Glycine max]	5	1	2.97719e-16	98.572	DNESLAPIFT(1)PPR	2	3.5924	20	0.982	0.983	0.975	1.028	1.017	1.045	1.048	1.037	1.073	1.051	0.0042192
Glyma.01G234300.2.p	413	S	PREDICTED: uncharacterized protein LOC100797363 isoform X1 [Glycine max]	3	0.995222	1.08511e-06	78.244	S(0.003)NS(0.995)FNNLNS(0.002)KPR	2	-0.38486	3	1.092	1.003	1.06	0.982	0.948	0.898	0.899	0.945	0.848	0.896	0.037821
Glyma.01G234300.2.p	363	S	PREDICTED: uncharacterized protein LOC100797363 isoform X1 [Glycine max]	3	0.850588	0.00110286	75.088	ES(0.149)S(0.851)FKS(0.001)LDK	2	0.97291	1	0.964	1.011	0.903	1.061	1.04	1.059	1.1	1.029	1.174	1.098	0.042383
Glyma.01G234300.2.p	389	T	PREDICTED: uncharacterized protein LOC100797363 isoform X1 [Glycine max]	3	0.782088	2.6963e-08	51.786	NHS(0.123)GGIDT(0.782)EIARS(0.066)PS(0.029)IGPR	4	0.48044	1
Glyma.01G234300.2.p	346	S	PREDICTED: uncharacterized protein LOC100797363 isoform X1 [Glycine max]	3	0.946569	5.04488e-05	62.466	QALES(0.008)S(0.046)IGS(0.947)PK	3	0.078377	1	0.98	1.011	0.88	1.035	0.866	1.266	1.056	0.857	1.44	1.103	0.46566
Glyma.01G234300.2.p	396	S	PREDICTED: uncharacterized protein LOC100797363 isoform X1 [Glycine max]	3	0.783332	0.0357783	47.869	S(0.217)PS(0.783)IGPR	2	-0.048512	1
Glyma.01G238300.1.p	159	S	PREDICTED: increased DNA methylation 1-like [Glycine max]	2	0.985232	1.69185e-10	82.59	IIS(0.985)EDEQT(0.015)PVHQK	3	-2.296	2	1.029	1.083	1.067	0.945	0.91	0.953	0.919	0.841	0.895	0.883	0.0039814
Glyma.02G005500.1.p	177	S	cytosolic malate dehydrogenase [Glycine max]	7	0.999997	0.000874326	77.185	LTVQVS(1)DVK	2	0.29519	1	0.844	1.007	0.914	1.007	0.986	1.317	1.193	0.98	1.443	1.197	0.195318
Glyma.02G005500.1.p	115	S	cytosolic malate dehydrogenase [Glycine max]	7	0.999237	0.00137179	88.338	S(0.001)QAS(0.999)ALEK	2	-0.70093	2	0.86	0.991	0.855	1.024	1.075	1.277	1.19	1.084	1.495	1.248	0.066422
Glyma.02G008700.1.p	74	S	PREDICTED: S-adenosylmethionine synthase 1 [Glycine max]	2	0.999998	0.000210109	61.194	TIFHLNPS(1)GR	3	-0.46901	2	1.051	0.86	0.849	0.984	1.163	1.154	0.936	1.352	1.359	1.196	0.1089
Glyma.02G013500.3.p	544	S	PREDICTED: BRCT domain-containing protein At4g02110-like [Glycine max]	2	0.999992	2.03749e-17	76.492	NANPESVQCDNVCQNS(1)PK	3	-0.12817	1	1.232	1.035	0.922	1.025	0.895	0.849	0.833	0.866	0.922	0.868	0.2525
Glyma.02G013500.3.p	620	S	PREDICTED: BRCT domain-containing protein At4g02110-like [Glycine max]	2	1	0.033221	52.482	LVRNS(1)PR	2	-1.7632	1	0.986	0.939	0.901	1.008	1.094	1.125	1.021	1.165	1.249	1.142	0.035341
Glyma.02G019500.2.p	379	T	PREDICTED: protein kinase 2B, chloroplastic-like [Glycine max]	3	0.951491	2.94452e-05	44.054	S(0.022)PLNLT(0.951)PT(0.334)AS(0.693)PLPAHR	3	0.18372	1	0.905	0.92	0.928	1.264	0.846	1.186	1.397	0.921	1.28	1.197	0.29432
Glyma.02G019500.2.p	43	S	PREDICTED: protein kinase 2B, chloroplastic-like [Glycine max]	3	0.756872	2.6103e-05	57.034	SEGEILS(0.243)S(0.757)PNLK	3	1.9559	1	0.79	1.063	0.928	1.007	1.167	1.121	1.274	1.099	1.21	1.185	0.136183
Glyma.02G019700.7.p	447	T	PREDICTED: protein IQ-DOMAIN 31-like isoform X2 [Glycine max]	3	0.940007	1.53451e-08	47.286	ASLPANINEQENELY(0.015)NT(0.045)PVT(0.94)PR	3	-0.048454	1	0.984	1.004	0.989	1.06	0.948	1.032	1.077	0.944	1.044	1.021	0.57222
Glyma.02G019700.7.p	81	S	PREDICTED: protein IQ-DOMAIN 31-like isoform X2 [Glycine max]	3	1	2.2594e-18	97.271	VQDVANFGS(1)QENLEK	3	-0.31	4	0.938	1.085	1.072	0.986	1.023	0.903	1.051	0.943	0.844	0.941	0.35868
Glyma.02G019700.7.p	57	S	PREDICTED: protein IQ-DOMAIN 31-like isoform X2 [Glycine max]	3	0.815108	0.00040884	49.298	S(0.815)S(0.163)HDRDVLS(0.019)T(0.002)R	3	-0.48568	1	0.992	1.043	1.016	1.093	0.942	0.911	1.102	0.904	0.898	0.966	0.57948
Glyma.02G021600.1.p	64	S	PREDICTED: uncharacterized protein LOC547714 [Glycine max]	2	0.827849	1.69203e-48	145.43	TLHVSCGS(0.007)T(0.164)S(0.828)PHAS(0.001)QR	3	-0.050182	4	1.059	1.014	0.952	1.025	1.015	0.943	0.967	1.002	0.993	0.986	0.74618
Glyma.02G021600.1.p	41	S	PREDICTED: uncharacterized protein LOC547714 [Glycine max]	2	0.907815	2.81736e-07	54.225	QS(0.021)S(0.071)S(0.908)PGHLALALDNPR	2	0.47711	1	0.996	1.077	0.994	0.988	1.007	0.945	0.992	0.934	0.952	0.959	0.26786
Glyma.02G029300.1.p	159	Y	PREDICTED: uncharacterized protein LOC100797199 [Glycine max]	2	0.961568	0.000210876	66.215	S(0.002)S(0.002)Y(0.962)S(0.028)PWT(0.008)LDHIR	2	-0.11898	1	1.068	0.911	1.03	0.951	1.122	0.937	0.891	1.232	0.911	1	0.9967
Glyma.02G029300.1.p	131	S	PREDICTED: uncharacterized protein LOC100797199 [Glycine max]	2	0.956119	2.00545e-06	61.127	QHGPES(0.956)RET(0.022)S(0.022)LLR	3	1.5734	1
Glyma.02G029300.1.p	145	S	PREDICTED: uncharacterized protein LOC100797199 [Glycine max]	2	0.993179	0.00525289	88.136	S(0.993)S(0.007)DDLLR	2	-0.2536	6	0.772	1.145	1.011	0.876	1.234	1.023	1.135	1.078	1.013	1.07	0.67364
Glyma.02G029300.1.p	183	S	PREDICTED: uncharacterized protein LOC100797199 [Glycine max]	2	1	5.84285e-08	71.08	GIS(1)PQRDVQDLHR	4	0.25148	5	0.759	0.947	0.865	1.206	1.146	1.178	1.589	1.21	1.363	1.373	0.0050006
Glyma.02G029300.1.p	160	S	PREDICTED: uncharacterized protein LOC100797199 [Glycine max]	2	0.919592	4.35996e-07	74.133	S(0.034)S(0.044)Y(0.003)S(0.92)PWTLDHIR	3	0.12805	3	0.887	0.94	0.917	1.239	1.027	1.043	1.397	1.093	1.139	1.206	0.054336
Glyma.02G029300.1.p	171	S	PREDICTED: uncharacterized protein LOC100797199 [Glycine max]	2	1	4.64331e-08	102.33	S(1)PDGFPSTSR	2	0.17732	26	0.969	1	0.982	1.021	1.033	1.023	1.053	1.034	1.043	1.043	0.0124575
Glyma.02G033900.1.p	149	S	uncharacterized protein LOC100792107 [Glycine max]	2	1	1.4083e-08	69.935	HAS(1)VEKIDICEIDK	4	0.53289	1
Glyma.02G034900.2.p	115	S	uncharacterized protein LOC100500151 [Glycine max]	2	0.989793	8.78042e-06	67.136	VELT(0.001)EPAS(0.99)FT(0.01)VK	3	0.72304	1	0.898	1.032	1.068	0.916	1.028	1.093	1.02	0.996	1.025	1.013	0.86754
Glyma.02G039400.1.p	375	S	PREDICTED: BTB/POZ domain-containing protein At1g67900-like [Glycine max]	2	0.984062	6.85206e-29	94.955	TILEQFVS(0.016)QGQS(0.984)PPT(0.108)S(0.892)PAR	3	0.078502	1	1.09	0.826	0.978	1.332	1.018	0.759	1.222	1.233	0.778	1.074	0.71454
Glyma.02G039400.1.p	379	S	PREDICTED: BTB/POZ domain-containing protein At1g67900-like [Glycine max]	2	0.892063	6.85206e-29	94.955	TILEQFVS(0.016)QGQS(0.984)PPT(0.108)S(0.892)PAR	3	0.078502	1	1.09	0.826	0.978	1.332	1.018	0.759	1.222	1.233	0.778	1.074	0.71454
Glyma.02G039400.1.p	186	S	PREDICTED: BTB/POZ domain-containing protein At1g67900-like [Glycine max]	2	0.960813	0.000709865	60.255	VSLSHS(0.039)HS(0.961)R	3	0.87116	4	0.952	1.118	1.108	0.953	1.126	0.736	1.001	1.007	0.665	0.886	0.38776
Glyma.02G044000.2.p	231	Y	PREDICTED: serine/arginine-rich splicing factor SR45a-like [Glycine max]	2	0.980426	1.53337e-06	62.055	S(0.997)RS(0.993)LPY(0.98)S(0.134)PHGS(0.897)PDRK	3	-0.17817	5	1.116	1.062	1.046	0.981	0.973	0.79	0.879	0.916	0.756	0.851	0.072062
Glyma.02G044000.2.p	215	S	PREDICTED: serine/arginine-rich splicing factor SR45a-like [Glycine max]	2	0.955695	5.31227e-07	57.171	GGQDY(0.313)S(0.649)PQRS(0.956)PY(0.082)GGR	3	0.3402	7	1.12	1.033	0.983	0.959	0.932	0.958	0.856	0.904	0.975	0.908	0.079916
Glyma.02G044000.2.p	217	Y	PREDICTED: serine/arginine-rich splicing factor SR45a-like [Glycine max]	2	0.827061	5.01702e-06	45.347	GGQDY(0.565)S(0.187)PQRS(0.421)PY(0.827)GGR	2	0.21298	2	1.192	1.039	0.894	0.922	0.976	0.961	0.774	0.94	1.076	0.915	0.36836
Glyma.02G044000.2.p	228	S	PREDICTED: serine/arginine-rich splicing factor SR45a-like [Glycine max]	2	0.998876	1.53337e-06	51.301	S(0.999)RS(0.999)LPY(0.502)S(0.502)PHGS(0.998)PDRK	4	0.7117	4	1.085	1.043	1.021	1.033	0.904	0.892	0.952	0.866	0.875	0.898	0.09452
Glyma.02G044000.2.p	232	S	PREDICTED: serine/arginine-rich splicing factor SR45a-like [Glycine max]	2	0.963804	2.36503e-07	69.805	S(0.006)LPY(0.043)S(0.964)PHGS(0.987)PDRK	3	-0.28444	13	1.077	1.042	1.011	0.98	0.964	0.915	0.909	0.926	0.906	0.913	0.029717
Glyma.02G044000.2.p	236	S	PREDICTED: serine/arginine-rich splicing factor SR45a-like [Glycine max]	2	0.999423	2.36503e-07	69.805	SLPY(0.164)S(0.836)PHGS(0.999)PDR	2	1.4977	15	1.082	1.039	1.007	0.98	0.965	0.917	0.906	0.929	0.912	0.915	0.037222
Glyma.02G044000.2.p	226	S	PREDICTED: serine/arginine-rich splicing factor SR45a-like [Glycine max]	2	0.99946	1.53337e-06	51.301	S(0.999)RS(0.999)LPY(0.502)S(0.502)PHGS(0.998)PDRK	4	0.7117	3	1.067	1.077	0.924	1.064	0.923	0.936	0.998	0.857	1.014	0.953	0.50956
Glyma.02G044000.2.p	211	S	PREDICTED: serine/arginine-rich splicing factor SR45a-like [Glycine max]	2	0.842447	5.31227e-07	57.171	GGQDY(0.385)S(0.842)PQRS(0.672)PY(0.101)GGR	2	0.17397	6	1.12	1.033	0.983	0.959	0.932	0.958	0.856	0.904	0.975	0.908	0.079916
Glyma.02G048700.1.p	90	T	PREDICTED: putative DNA helicase INO80 [Glycine max]	2	0.823174	9.94827e-07	66.674	T(0.002)T(0.002)MT(0.823)PGS(0.172)GEALLR	2	0.86644	1	1.007	0.961	0.924	1.15	0.976	1.004	1.143	1.016	1.089	1.082	0.25022
Glyma.02G048700.1.p	311	S	PREDICTED: putative DNA helicase INO80 [Glycine max]	2	0.999788	6.24465e-26	124.25	FVYDS(1)EDDEIVEK	2	-0.42376	3	1.063	0.943	0.974	1.017	0.925	1.094	0.957	0.98	1.125	1.019	0.77366
Glyma.02G062500.1.p	445	S	PREDICTED: uncharacterized protein LOC100783076 [Glycine max]	5	0.977978	4.82005e-11	61.16	QGT(0.001)QLPAFS(0.978)GAFT(0.015)S(0.006)AQVR	3	-0.048445	1	1.114	0.971	0.981	0.766	1.165	1.023	0.689	1.201	1.044	0.963	0.78096
Glyma.02G062500.1.p	556	Y	PREDICTED: uncharacterized protein LOC100783076 [Glycine max]	5	0.848307	4.0689e-05	89.301	MY(0.148)GS(0.004)PMY(0.848)DDR	2	-0.73775	1
Glyma.02G062500.1.p	36	S	PREDICTED: uncharacterized protein LOC100783076 [Glycine max]	5	1	0.0234623	41.448	RNPS(1)MLR	2	0.31293	1	1.075	1.079	0.984	0.976	0.906	0.967	0.908	0.839	0.982	0.908	0.064421
Glyma.02G062500.1.p	146	S	PREDICTED: uncharacterized protein LOC100783076 [Glycine max]	5	0.842525	0.000346053	56.087	SDEY(0.132)S(0.025)HLS(0.843)PK	3	0.99308	1
Glyma.02G062500.1.p	695	S	PREDICTED: uncharacterized protein LOC100783076 [Glycine max]	5	1	5.21206e-07	73.834	FFGLEENEANS(1)R	2	-0.25685	3	1.04	1.034	0.971	1.045	0.97	0.94	1.005	0.939	0.968	0.97	0.47656
Glyma.02G064800.1.p	328	S	PREDICTED: probable protein S-acyltransferase 7 [Glycine max]	3	0.991335	4.3312e-06	55.755	S(0.999)VGGGFMS(0.991)PS(0.009)MGK	3	0.44831	2	1.038	0.988	0.997	1.021	1.019	0.944	0.983	1.032	0.947	0.987	0.68366
Glyma.02G064800.1.p	376	S	PREDICTED: probable protein S-acyltransferase 7 [Glycine max]	3	1	4.03037e-16	90.718	VAVKDGEFGELS(1)PEIR	4	-0.933	8	0.921	1.028	1.051	0.981	1.053	0.993	1.064	1.024	0.945	1.009	0.85388
Glyma.02G064800.1.p	321	S	PREDICTED: probable protein S-acyltransferase 7 [Glycine max]	3	0.999482	0.000452021	42.633	S(0.999)VGGGFMS(0.499)PS(0.501)MGK	2	0.70067	2
Glyma.02G073100.3.p	137	S	PREDICTED: septin and tuftelin-interacting protein 1 homolog 1-like [Glycine max]	2	1	2.75423e-34	103.02	NDDS(1)DENDDDGFLPTAFGK	4	0.074532	9	1.116	1.034	1.085	0.902	0.95	0.888	0.808	0.918	0.819	0.847	0.0055828
Glyma.02G073100.3.p	48	S	PREDICTED: septin and tuftelin-interacting protein 1 homolog 1-like [Glycine max]	2	0.941806	6.17357e-31	84.946	DDVLY(0.029)GVFADS(0.942)DDNDDDDY(0.029)PSR	3	-0.22778	1	1.23	0.867	0.912	1.155	0.782	1.037	0.938	0.902	1.137	0.988	0.9449
Glyma.02G075900.1.p	533	S	PREDICTED: uncharacterized protein LOC100805899 [Glycine max]	2	0.813967	5.09254e-08	72.433	SPHSDNS(0.186)RS(0.814)PHDL	3	-0.048927	1	0.965	1.052	0.94	1.024	1.052	0.994	1.062	1.001	1.057	1.038	0.37598
Glyma.02G075900.1.p	340	S	PREDICTED: uncharacterized protein LOC100805899 [Glycine max]	2	0.998592	2.96951e-11	100.11	HS(0.001)DS(0.999)PPSFSSTK	2	0.77045	23	0.938	1.014	0.948	0.979	1.083	1.082	1.043	1.068	1.143	1.084	0.124463
Glyma.02G075900.1.p	525	S	PREDICTED: uncharacterized protein LOC100805899 [Glycine max]	2	0.996134	0.015378	51.762	S(0.996)PHS(0.003)DNS(0.001)R	2	1.0654	2	1.037	1.016	0.977	0.775	1.128	1.098	0.747	1.111	1.124	0.99	0.94034
Glyma.02G075900.1.p	343	S	PREDICTED: uncharacterized protein LOC100805899 [Glycine max]	2	0.996244	3.32272e-07	81.448	HSDSPPS(0.996)FS(0.003)S(0.001)TK	3	-0.13533	6	0.941	0.932	0.961	1.212	1.025	0.963	1.288	1.101	1.002	1.129	0.24674
Glyma.02G079900.1.p	118	T	PREDICTED: protein S-acyltransferase 8-like [Glycine max]	3	0.82575	0.000407471	73.632	QT(0.826)PS(0.174)LQFPR	2	0.64799	4	1.011	0.935	0.9	1.013	1.124	1.061	1.002	1.202	1.181	1.124	0.062875
Glyma.02G079900.1.p	376	S	PREDICTED: protein S-acyltransferase 8-like [Glycine max]	3	0.929963	6.22509e-21	78.451	GSIGPPHNTSEVDS(0.07)VLGS(0.93)DR	3	-0.29594	1	1.007	1.007	0.889	1.057	1.016	1.051	1.05	1.009	1.183	1.076	0.149481
Glyma.02G079900.1.p	390	S	PREDICTED: protein S-acyltransferase 8-like [Glycine max]	3	0.86448	0.000663288	52.576	S(0.001)EARHS(0.864)S(0.135)EGR	3	1.412	1	0.804	0.926	0.897	1.024	1.363	1.091	1.273	1.472	1.218	1.324	0.061397
Glyma.02G084100.2.p	808	T	PREDICTED: uncharacterized protein LOC100805364 [Glycine max]	3	0.978469	5.6568e-12	81.854	S(0.012)AT(0.978)PIPT(0.008)T(0.002)SGLSFSK	2	0.28242	3	1.012	0.95	1.019	0.961	1.068	1.016	0.951	1.124	0.998	1.021	0.6034
Glyma.02G084100.2.p	795	S	PREDICTED: uncharacterized protein LOC100805364 [Glycine max]	3	0.988889	0.00515106	88.294	S(0.011)VS(0.989)PFSR	2	-0.25756	3	0.958	0.948	1.121	0.958	1.092	0.95	1.001	1.151	0.848	0.991	0.90728
Glyma.02G084100.2.p	965	T	PREDICTED: uncharacterized protein LOC100805364 [Glycine max]	3	0.949729	8.48646e-14	82.609	TAGNS(0.038)PGT(0.95)Y(0.008)GT(0.003)NLHQK	3	-0.032244	1
Glyma.02G087500.1.p	641	S	PREDICTED: uncharacterized protein LOC100813734 [Glycine max]	2	0.999954	0.000267503	59.038	VTDNLVS(1)PGR	3	0.62474	3	0.995	1.042	1.014	0.956	0.897	1.109	0.961	0.861	1.096	0.971	0.67006
Glyma.02G087500.1.p	698	S	PREDICTED: uncharacterized protein LOC100813734 [Glycine max]	2	0.782055	0.0164508	42.031	LT(0.003)GS(0.215)PS(0.782)MVK	2	-0.41465	1
Glyma.02G089000.1.p	456	S	PREDICTED: lisH domain and HEAT repeat-containing protein KIAA1468 isoform X3 [Glycine max]	3	0.999972	7.78148e-05	59.502	SDSVNDGAIS(1)ER	2	-0.52663	2
Glyma.02G089000.1.p	1105	S	PREDICTED: lisH domain and HEAT repeat-containing protein KIAA1468 isoform X3 [Glycine max]	3	0.977428	1.5666e-05	83.204	SGGT(0.019)FES(0.977)FS(0.004)K	2	1.7597	1
Glyma.02G089000.1.p	1143	T	PREDICTED: lisH domain and HEAT repeat-containing protein KIAA1468 isoform X3 [Glycine max]	3	0.946155	7.37606e-16	96.096	ETTEPPSEAT(0.946)VS(0.054)PK	3	0.31691	4	1.017	1.027	0.978	1.003	1.013	0.972	0.987	0.988	0.995	0.989	0.59018
Glyma.02G090500.1.p	11	S	PREDICTED: protein-lysine N-methyltransferase Mettl10-like [Glycine max]	2	0.997786	4.80683e-06	54.768	LQPEDS(0.998)DVS(0.002)QQSR	3	-2.2989	1
Glyma.02G090500.1.p	29	S	PREDICTED: protein-lysine N-methyltransferase Mettl10-like [Glycine max]	2	0.999875	3.04669e-31	122.44	AVALSATDLVS(1)DDDR	2	-0.20324	6	1.021	1.031	0.964	1.035	0.93	1.028	1.014	0.902	1.067	0.992	0.85664
Glyma.02G101800.1.p	1133	S	PREDICTED: protein CROWDED NUCLEI 3-like isoform X2 [Glycine max]	2	0.999999	0.000970416	79.148	TVEFS(1)DHR	3	0.98077	2	0.97	1.018	0.997	1.094	0.95	0.985	1.128	0.933	0.988	1.015	0.7635
Glyma.02G101800.1.p	835	S	PREDICTED: protein CROWDED NUCLEI 3-like isoform X2 [Glycine max]	2	0.891118	0.0197137	47.844	IFNLS(0.891)PS(0.109)K	2	-0.43869	1
Glyma.02G102600.1.p	635	S	PREDICTED: probable receptor-like protein kinase At1g49730 [Glycine max]	2	1	0.00047658	53.981	NEALFHS(1)GDGR	2	-1.7733	2	1.067	1.021	1.038	0.906	0.974	0.993	0.849	0.955	0.958	0.919	0.046561
Glyma.02G109900.2.p	757	S	PREDICTED: cell division cycle and apoptosis regulator protein 1-like [Glycine max]	4	1	6.80237e-07	87.519	NEGS(1)DIGEEGKS(1)AEK	3	0.23777	8	1.03	1.044	0.999	0.965	0.972	0.993	0.937	0.932	0.995	0.953	0.038799
Glyma.02G109900.2.p	437	S	PREDICTED: cell division cycle and apoptosis regulator protein 1-like [Glycine max]	4	1	1.79997e-26	132.24	RDS(1)PHHGALHR	3	-0.092098	41	1.04	1.023	1.029	0.95	0.997	0.965	0.914	0.976	0.939	0.942	0.0151758
Glyma.02G109900.2.p	418	S	PREDICTED: cell division cycle and apoptosis regulator protein 1-like [Glycine max]	4	0.887411	0.0156929	65.224	GT(0.113)S(0.887)KDPR	2	0.38699	2	0.971	1.06	1.032	0.931	1.098	0.923	0.959	1.037	0.896	0.964	0.58746
Glyma.02G109900.2.p	114	S	PREDICTED: cell division cycle and apoptosis regulator protein 1-like [Glycine max]	4	0.996882	2.10806e-10	97.69	GGY(0.002)ALGVS(0.001)DS(0.997)PK	2	-0.10156	21	1.069	1.028	1.02	0.949	0.976	0.953	0.887	0.949	0.934	0.923	0.0100994
Glyma.02G109900.2.p	406	T	PREDICTED: cell division cycle and apoptosis regulator protein 1-like [Glycine max]	4	0.999996	2.64184e-06	72.209	ALETKPERT(1)PAR	2	-0.23209	1	1.045	1.001	1.036	0.988	1.008	0.925	0.947	1.007	0.893	0.948	0.131621
Glyma.02G109900.2.p	448	S	PREDICTED: cell division cycle and apoptosis regulator protein 1-like [Glycine max]	4	1	0.00113509	64.82	HHS(1)PVKEK	4	0.64951	7	0.992	1.033	1.149	0.883	1.012	0.928	0.89	0.98	0.808	0.889	0.124459
Glyma.02G109900.2.p	765	S	PREDICTED: cell division cycle and apoptosis regulator protein 1-like [Glycine max]	4	1	2.28537e-15	91.589	NEGS(1)DIGEEGKS(1)AEK	3	0.23777	2	1.111	1.034	1.01	0.91	0.917	1.007	0.819	0.888	0.999	0.898	0.07026
Glyma.02G109900.2.p	1016	T	PREDICTED: cell division cycle and apoptosis regulator protein 1-like [Glycine max]	4	0.997345	2.78817e-09	82.01	QTANADTT(0.003)VT(0.997)PEVK	2	-0.98108	2	1.176	1.038	1.011	0.862	0.997	0.89	0.733	0.961	0.882	0.852	0.07286
Glyma.02G109900.2.p	844	T	PREDICTED: cell division cycle and apoptosis regulator protein 1-like [Glycine max]	4	0.999859	1.86566e-14	95.067	FSVDPTGVQT(1)PVK	3	0.49841	6	1.114	1.071	0.957	0.986	0.9	0.953	0.885	0.841	0.998	0.904	0.130023
Glyma.02G109900.2.p	214	S	PREDICTED: cell division cycle and apoptosis regulator protein 1-like [Glycine max]	4	0.999962	4.44588e-07	60.764	AQSLQAAS(1)LDGGAR	3	-0.39233	1
Glyma.02G109900.2.p	785	S	PREDICTED: cell division cycle and apoptosis regulator protein 1-like [Glycine max]	4	0.971428	7.83155e-11	58.093	LAGETATGQT(0.007)T(0.022)GGVKS(0.971)VK	4	0.065694	1
Glyma.02G109900.2.p	187	S	PREDICTED: cell division cycle and apoptosis regulator protein 1-like [Glycine max]	4	0.996231	0.0111679	55.98	QQS(0.996)EIY(0.004)DR	2	-1.2043	1
Glyma.02G110700.1.p	173	S	PREDICTED: multiple myeloma tumor-associated protein 2 homolog [Glycine max]	3	0.999992	3.70174e-07	100.22	TADDS(1)EDESR	2	0.51	4	0.937	0.997	1.147	0.96	0.912	1.064	1.026	0.915	0.929	0.953	0.56372
Glyma.02G110700.1.p	216	S	PREDICTED: multiple myeloma tumor-associated protein 2 homolog [Glycine max]	3	0.996088	0.00335848	44.847	GHS(0.996)RDS(0.004)DGR	3	0.37225	1
Glyma.02G119700.1.p	237	S	PREDICTED: serine/threonine-protein kinase dst1-like isoform X2 [Glycine max]	4	0.930497	2.52489e-10	96.707	VS(0.001)T(0.001)S(0.067)S(0.93)IPDSVTR	2	0.0025502	2
Glyma.02G119700.1.p	124	S	PREDICTED: serine/threonine-protein kinase dst1-like isoform X2 [Glycine max]	4	0.999793	8.63437e-05	50.493	DRPS(0.5)S(0.5)GVAS(1)PAWK	3	1.2444	1
Glyma.02G119700.1.p	131	S	PREDICTED: serine/threonine-protein kinase dst1-like isoform X2 [Glycine max]	4	1	0.0158503	43	ARS(1)PLNR	3	0.37686	1
Glyma.02G119700.1.p	7	S	PREDICTED: serine/threonine-protein kinase dst1-like isoform X2 [Glycine max]	4	0.995548	0.000262521	72.434	S(0.002)S(0.002)FS(0.996)PGT(0.001)GK	3	0.99253	4	0.983	1.07	1.042	0.92	0.978	1.014	0.936	0.915	0.975	0.941	0.179257
Glyma.02G120000.2.p	158	S	PREDICTED: auxilin-like protein 1 [Glycine max]	3	1	0.00522801	58.699	INMS(1)FHK	3	-0.38257	2	0.922	0.884	1.259	0.983	1.145	0.83	1.065	1.295	0.66	0.965	0.82364
Glyma.02G120000.2.p	1170	Y	PREDICTED: auxilin-like protein 1 [Glycine max]	3	0.986611	0.046552	82.75	S(0.012)FS(0.002)Y(0.987)GVR	2	0.38915	3	0.905	0.961	1.054	1.037	1.095	0.989	1.146	1.14	0.94	1.069	0.27614
Glyma.02G120000.2.p	235	S	PREDICTED: auxilin-like protein 1 [Glycine max]	3	0.982986	0.00634853	40.941	S(0.002)FT(0.008)GAS(0.983)PDNS(0.006)K	2	-1.1471	1
Glyma.02G122500.2.p	346	S	PREDICTED: ACT domain-containing protein ACR4 [Glycine max]	2	0.962503	0.00400072	56.205	S(0.007)VPQDS(0.963)PT(0.031)R	2	-0.46742	1
Glyma.02G123700.1.p	118	S	PREDICTED: phosphatidylinositol 4-kinase gamma 5 [Glycine max]	2	0.91921	0.00133747	55.261	S(0.002)S(0.002)S(0.012)T(0.064)PCLS(0.919)PK	2	0.013055	1
Glyma.02G123700.1.p	454	S	PREDICTED: phosphatidylinositol 4-kinase gamma 5 [Glycine max]	2	1	0.00108396	80.24	DREELS(1)PR	3	0.42847	2
Glyma.02G124600.1.p	142	S	PREDICTED: uncharacterized protein LOC100782205 isoform X1 [Glycine max]	2	0.91345	1.42359e-05	71.08	SVGS(0.038)NS(0.913)S(0.046)NS(0.003)LTR	2	0.82029	1	0.958	0.943	1.084	0.928	1.141	0.982	0.969	1.211	0.907	1.022	0.79192
Glyma.02G124600.1.p	133	S	PREDICTED: uncharacterized protein LOC100782205 isoform X1 [Glycine max]	2	0.999938	1.0106e-05	67.136	SSTMHRDDS(1)IPK	3	-0.49834	2	0.947	0.999	0.878	1.065	1.035	1.124	1.124	1.038	1.281	1.142	0.038041
Glyma.02G127400.2.p	464	S	PREDICTED: uridine-cytidine kinase C-like [Glycine max]	3	0.984324	3.89963e-06	77.42	SGIS(0.001)QS(0.984)YT(0.015)NQR	2	0.46388	2
Glyma.02G127400.2.p	578	S	PREDICTED: uridine-cytidine kinase C-like [Glycine max]	3	0.774995	1.02024e-05	71.98	MTNS(0.009)S(0.169)S(0.775)S(0.038)S(0.009)QLAK	2	-2.2407	1	1.01	1.043	1.015	0.848	0.987	1.115	0.84	0.948	1.101	0.962	0.6633
Glyma.02G127400.2.p	437	S	PREDICTED: uridine-cytidine kinase C-like [Glycine max]	3	0.826683	1.30809e-06	75.764	LSLDEDLVS(0.173)S(0.827)PK	3	-0.66097	2	1.161	0.922	1.1	1.045	0.856	0.885	0.9	0.928	0.806	0.875	0.22662
Glyma.02G134400.1.p	395	S	PREDICTED: polyadenylate-binding protein RBP47-like [Glycine max]	2	0.7505	1.35376e-18	65.836	S(0.248)DS(0.75)NGGHY(0.002)GGHQGYGGHGFAVR	4	-0.56124	1
Glyma.02G134500.1.p	315	S	PREDICTED: uncharacterized protein LOC100803045 [Glycine max]	2	0.984582	0.0115065	67.494	GIGS(0.985)LT(0.015)R	2	-0.26641	1	1.082	1.092	0.843	1.333	0.827	0.793	1.232	0.757	0.943	0.979	0.91716
Glyma.02G134500.1.p	108	T	PREDICTED: uncharacterized protein LOC100803045 [Glycine max]	2	0.97891	0.00707903	46.159	LQT(0.979)PVT(0.607)S(0.414)PR	2	1.6048	1	1.041	0.986	0.948	1.08	1.019	0.938	1.037	1.034	0.991	1.021	0.696
Glyma.02G136800.2.p	495	S	PREDICTED: uncharacterized protein LOC100811262 [Glycine max]	2	0.969432	1.79883e-21	119.62	S(0.015)S(0.015)S(0.969)AS(0.001)SLGILSNK	2	0.34984	3	0.929	1.005	1.007	0.979	1.077	1.042	1.053	1.072	1.036	1.053	0.2455
Glyma.02G136900.1.p	85	S	cell division cycle-associated 7-like protein-like [Glycine max]	2	0.999989	1.06815e-05	70.089	THQPNHS(1)PQRR	4	-0.41361	5	0.993	0.949	1.244	0.995	0.957	0.85	1.002	1.009	0.684	0.879	0.2763
Glyma.02G139500.1.p	332	S	PREDICTED: formin-like protein 2 [Glycine max]	2	0.974528	0.0117499	55.188	SNS(0.002)LS(0.975)FS(0.023)R	2	0.70502	1
Glyma.02G151400.6.p	147	S	PREDICTED: serine/threonine-protein phosphatase BSL1 [Glycine max]	4	1	7.98048e-11	99.055	QLS(1)LDQFENESR	3	-1.1394	12	0.934	1.05	0.958	1.069	1.02	0.996	1.144	0.972	1.04	1.049	0.31338
Glyma.02G151400.6.p	177	S	PREDICTED: serine/threonine-protein phosphatase BSL1 [Glycine max]	4	1	0.00485188	60.064	S(1)PQGLHK	3	0.54664	1
Glyma.02G151400.6.p	494	S	PREDICTED: serine/threonine-protein phosphatase BSL1 [Glycine max]	4	0.983552	6.06759e-20	85.737	LIHPIPPPLQS(0.984)PET(0.272)S(0.744)PER	4	-0.49424	12	0.993	1.042	0.991	1.008	1.002	0.976	1.015	0.962	0.985	0.987	0.52874
Glyma.02G154700.1.p	87	S	PREDICTED: heat shock factor-binding protein 1 [Glycine max]	2	0.999698	0.000241626	48.214	LTEEITKEEGS(1)A	3	0.92232	1
Glyma.02G154700.1.p	70	S	PREDICTED: heat shock factor-binding protein 1 [Glycine max]	2	0.97893	1.40504e-24	110.74	AEMGVES(0.468)S(0.553)PS(0.979)PAAPAK	3	0.032258	26	1.06	1.064	0.98	0.936	0.989	0.971	0.883	0.929	0.993	0.933	0.092345
Glyma.02G154700.1.p	68	S	PREDICTED: heat shock factor-binding protein 1 [Glycine max]	2	0.827026	2.70856e-13	78.95	AEMGVES(0.259)S(0.827)PS(0.914)PAAPAK	4	-0.21616	4
Glyma.02G155100.1.p	293	S	PREDICTED: uncharacterized protein LOC100801477 [Glycine max]	2	0.997311	7.35735e-05	68.536	DLS(0.003)LLS(0.997)PPAK	3	-0.2386	3	1.032	0.995	1.074	0.978	0.88	1.042	0.947	0.885	0.971	0.935	0.26974
Glyma.02G155100.1.p	20	S	PREDICTED: uncharacterized protein LOC100801477 [Glycine max]	2	0.860276	4.15326e-06	70.889	S(0.003)LS(0.018)S(0.119)PS(0.86)PPNNTK	3	-2.363	1
Glyma.02G166500.4.p	255	S	PREDICTED: myosin-binding protein 7 isoform X1 [Glycine max]	2	1	0.00102873	67.704	VIVGQS(1)PRR	3	0.085671	4	0.973	1.03	0.997	1.04	0.994	0.982	1.069	0.966	0.986	1.005	0.83634
Glyma.02G166500.4.p	300	S	PREDICTED: myosin-binding protein 7 isoform X1 [Glycine max]	2	0.990075	2.22539e-12	85.469	DYFS(0.99)ES(0.01)EDPSNFKK	4	0.51437	1
Glyma.02G170500.6.p	624	S	PREDICTED: kinesin-related protein 11-like isoform X1 [Glycine max]	2	0.998794	0.000398399	46.68	NFS(0.999)PHHFS(0.001)VTK	3	-1.1784	2	0.951	0.946	0.956	1.1	1.019	1.072	1.157	1.078	1.123	1.118	0.042259
Glyma.02G170500.6.p	480	S	PREDICTED: kinesin-related protein 11-like isoform X1 [Glycine max]	2	1	0.000893634	75.739	S(1)IDEIDLLR	2	0.26995	1
Glyma.02G178800.2.p	349	S	PREDICTED: protein EMSY-LIKE 1-like isoform X3 [Glycine max]	2	0.929221	2.04463e-08	67.299	IFAT(0.043)S(0.929)PQDS(0.028)MELEK	2	-2.7607	3	0.991	1.08	1.067	0.898	1.018	0.947	0.906	0.943	0.889	0.912	0.108684
Glyma.02G178800.2.p	385	S	PREDICTED: protein EMSY-LIKE 1-like isoform X3 [Glycine max]	2	0.999892	9.83554e-16	63.913	IADAS(1)DGES(1)DGEQPFLQHSQLMER	3	-1.0831	2	1.07	0.986	0.943	0.998	0.993	1.022	0.933	1.009	1.085	1.005	0.90902
Glyma.02G178800.2.p	381	S	PREDICTED: protein EMSY-LIKE 1-like isoform X3 [Glycine max]	2	0.999971	9.83554e-16	63.913	IADAS(1)DGES(1)DGEQPFLQHSQLMER	3	-1.0831	2	1.07	0.986	0.943	0.998	0.993	1.022	0.933	1.009	1.085	1.005	0.90902
Glyma.02G186100.2.p	1030	S	PREDICTED: calcium-transporting ATPase 4, plasma membrane-type-like [Glycine max]	3	0.921697	7.99822e-06	42.863	GDATTHHDGY(0.078)EALPS(0.922)GPELA	3	0.071438	1	1.102	0.847	1.047	1.136	0.955	0.915	1.031	1.127	0.875	1.003	0.97576
Glyma.02G186100.2.p	3	S	PREDICTED: calcium-transporting ATPase 4, plasma membrane-type-like [Glycine max]	3	0.998035	1.28688e-08	59.342	VS(0.998)FLNPEEFELS(0.002)DKDR	3	1.7043	1
Glyma.02G192600.4.p	105	S	PREDICTED: uncharacterized protein LOC100804644 isoform X2 [Glycine max]	2	0.999546	0.00780254	74.92	SFS(1)FPAK	2	-0.092124	8	1.036	0.942	1.014	1.014	1.044	0.969	0.978	1.11	0.957	1.012	0.76078
Glyma.02G195600.1.p	1833	S	PREDICTED: uncharacterized protein LOC100793152 [Glycine max]	3	0.999735	2.11478e-29	99.423	NS(1)PQHAGIASGSQGLYDQR	3	0.53243	3	1.042	1.032	0.953	1.016	0.985	0.979	0.974	0.955	1.029	0.984	0.63342
Glyma.02G195600.1.p	1651	S	PREDICTED: uncharacterized protein LOC100793152 [Glycine max]	3	0.999276	1.57415e-09	89.911	DAS(0.999)PVKPT(0.001)DTEK	2	0.35825	3	1.045	1.107	1.093	0.913	0.91	0.909	0.875	0.823	0.833	0.842	0.0118836
Glyma.02G195600.1.p	1564	S	PREDICTED: uncharacterized protein LOC100793152 [Glycine max]	3	0.800739	0.000416749	46.337	GVAQS(0.083)AVS(0.801)S(0.113)GPT(0.003)R	2	-0.1924	1	1.059	0.948	1.039	1.061	0.961	0.934	1.002	1.016	0.9	0.97	0.59192
Glyma.02G199700.4.p	8	S	uncharacterized protein LOC100306398 [Glycine max]	2	0.792066	6.35902e-09	79.614	T(0.001)LGS(0.058)GGS(0.792)S(0.148)VVVPR	3	-0.13502	1
Glyma.02G199700.4.p	2	T	uncharacterized protein LOC100306398 [Glycine max]	2	0.997796	8.16655e-08	75.67	T(0.998)LGS(0.001)GGSSVVVPR	2	-0.48393	3	0.927	0.931	1.05	1.048	1.004	1.081	1.13	1.08	1.029	1.077	0.179118
Glyma.02G199700.4.p	5	S	uncharacterized protein LOC100306398 [Glycine max]	2	0.912492	9.96663e-09	77.42	T(0.009)LGS(0.912)GGS(0.039)S(0.039)VVVPR	2	0.99209	2	0.971	0.981	1.006	0.994	0.969	1.109	1.024	0.989	1.103	1.039	0.43982
Glyma.02G200000.2.p	208	S	PREDICTED: serine/arginine-rich splicing factor 4-like isoform X2 [Glycine max]	4	0.92014	6.39777e-21	64.498	KHDNEDY(0.006)HVGY(0.03)S(0.042)GGS(0.92)PAAHS(0.002)LENVSR	5	-0.49547	1
Glyma.02G200000.2.p	122	S	PREDICTED: serine/arginine-rich splicing factor 4-like isoform X2 [Glycine max]	4	0.999225	0.000232497	52.5	GKS(0.999)VEMPS(0.001)EER	3	0.077428	1	1.13	1.022	1.011	0.925	0.949	0.946	0.819	0.928	0.937	0.892	0.04182
Glyma.02G200000.2.p	511	S	PREDICTED: serine/arginine-rich splicing factor 4-like isoform X2 [Glycine max]	4	0.999998	2.48829e-13	66.137	VTDLNEPLVGNLS(1)PPIEK	3	0.8032	3	1.076	0.96	0.967	1.072	0.973	0.956	0.995	1.013	0.989	0.999	0.99042
Glyma.02G203800.2.p	38	S	probable WRKY transcription factor 32 [Glycine max]	4	0.97159	3.2549e-06	78.814	VVES(0.021)LS(0.972)DAES(0.007)R	3	-0.26914	4	1.059	1	0.997	0.979	0.97	1.002	0.925	0.971	1.006	0.966	0.191943
Glyma.02G203800.2.p	345	S	probable WRKY transcription factor 32 [Glycine max]	4	0.997515	1.97255e-05	45.28	GDLT(0.002)EMDS(0.998)PVKPGK	4	-0.20446	3
Glyma.02G203800.2.p	103	S	probable WRKY transcription factor 32 [Glycine max]	4	0.982595	0.000122475	53.008	ET(0.002)VES(0.983)PEKET(0.015)IER	2	0.23324	1	1.102	1.001	1.053	0.934	0.952	0.945	0.847	0.952	0.899	0.897	0.021643
Glyma.02G203800.2.p	91	S	probable WRKY transcription factor 32 [Glycine max]	4	0.999814	6.67501e-16	89.859	SDDLQGSSTAPNS(1)GGK	3	1.2265	1	1.025	1.049	1.05	0.935	1	0.941	0.911	0.954	0.896	0.921	0.02068
Glyma.02G208700.2.p	53	S	uncharacterized protein LOC100798989 [Glycine max]	2	0.986472	0.00459317	68.536	NLLS(0.986)VAY(0.014)K	3	-0.20098	2
Glyma.02G208700.2.p	157	S	uncharacterized protein LOC100798989 [Glycine max]	2	0.966437	0.000310997	50.222	EAAES(0.017)T(0.015)LS(0.966)AY(0.001)K	2	-3.8351	2
Glyma.02G218100.2.p	82	S	PREDICTED: auxin-responsive protein IAA9-like [Glycine max]	2	0.985559	2.15263e-07	50.222	LGLPGS(0.014)QS(0.986)PER	3	-0.34465	2	1.026	1.04	0.992	0.984	0.991	0.971	0.959	0.952	0.98	0.963	0.072542
Glyma.02G220700.1.p	401	S	PREDICTED: autophagy-related protein 13-like [Glycine max]	3	0.999995	0.000875958	77.062	NSLPPLS(1)PR	2	-0.023274	6	1.02	0.975	0.954	1.03	1.094	0.951	1.01	1.123	0.999	1.043	0.41016
Glyma.02G220700.1.p	439	S	PREDICTED: autophagy-related protein 13-like [Glycine max]	3	0.909757	4.4673e-08	46.145	DS(0.054)KEDS(0.91)GRFS(0.029)GLLS(0.002)S(0.002)S(0.003)DS(0.001)PR	4	0.4882	1
Glyma.02G220700.1.p	294	S	PREDICTED: autophagy-related protein 13-like [Glycine max]	3	0.999716	3.71024e-20	87.654	AAPFVQNHPHVGS(1)PPVYR	4	0.83119	3	1.087	0.977	0.871	1.107	0.907	1.063	1.019	0.929	1.221	1.048	0.61534
Glyma.02G220700.1.p	412	S	PREDICTED: autophagy-related protein 13-like [Glycine max]	3	0.985468	6.45229e-07	61.265	RTDGS(0.002)S(0.002)QES(0.985)PS(0.011)GIR	3	0.95981	4	1.075	0.961	1	1.13	0.903	0.926	1.051	0.94	0.926	0.975	0.76304
Glyma.02G220700.1.p	298	Y	PREDICTED: autophagy-related protein 13-like [Glycine max]	3	0.985411	6.71719e-20	91.589	AAPFVQNHPHVGS(0.015)PPVY(0.985)R	3	0.36255	4	1.03	1.032	0.998	1.014	0.917	1.012	0.984	0.889	1.015	0.962	0.3134
Glyma.02G220700.1.p	390	S	PREDICTED: autophagy-related protein 13-like [Glycine max]	3	0.994553	0.00191768	50.04	NLS(0.999)PNFS(0.995)DPS(0.007)R	2	-0.92159	1
Glyma.02G220700.1.p	386	S	PREDICTED: autophagy-related protein 13-like [Glycine max]	3	0.998829	2.18413e-06	81.128	NLS(0.999)PNFS(0.995)DPS(0.007)R	2	-0.92159	3	0.998	0.947	1.059	1.059	0.957	0.995	1.062	1.011	0.94	1.002	0.96022
Glyma.02G220700.1.p	255	S	PREDICTED: autophagy-related protein 13-like [Glycine max]	3	0.953545	5.8182e-06	73.951	GVS(0.001)AT(0.045)S(0.954)FPLR	3	-0.53681	2	0.912	0.919	0.946	1.068	1.055	1.163	1.172	1.15	1.231	1.183	0.0088563
Glyma.02G220700.1.p	449	S	PREDICTED: autophagy-related protein 13-like [Glycine max]	3	0.776468	0.00033255	52.527	FSGLLS(0.046)S(0.158)S(0.776)DS(0.019)PR	2	0.80205	1
Glyma.02G220700.1.p	235	S	PREDICTED: autophagy-related protein 13-like [Glycine max]	3	0.981715	2.218e-19	102.08	IITDY(0.013)VGS(0.982)PNT(0.005)DPLR	3	-0.10682	3	0.977	0.898	1.037	1.037	1.074	1.014	1.062	1.195	0.979	1.073	0.180976
Glyma.02G220700.1.p	451	S	PREDICTED: autophagy-related protein 13-like [Glycine max]	3	0.927633	1.20753e-06	76.358	FSGLLS(0.002)S(0.007)S(0.063)DS(0.928)PR	3	-0.085553	4	1.153	0.78	1.009	1.212	0.816	1.03	1.051	1.046	1.022	1.039	0.81846
Glyma.02G220800.1.p	6	Y	PREDICTED: uncharacterized protein LOC100779321 isoform X1 [Glycine max]	5	0.757022	0.000544578	43.261	GRS(0.98)Y(0.757)S(0.553)PS(0.71)PPPPR	3	0.98255	1
Glyma.02G220800.1.p	159	S	PREDICTED: uncharacterized protein LOC100779321 isoform X1 [Glycine max]	5	0.836699	0.00569223	52.579	Y(0.327)S(0.837)RS(0.837)PPPR	3	0.20418	7
Glyma.02G220800.1.p	25	S	PREDICTED: uncharacterized protein LOC100779321 isoform X1 [Glycine max]	5	1	0.000481118	64.121	GGGRS(1)PS(1)PR	3	1.4588	3	1.08	1.116	1.054	0.866	0.874	0.984	0.801	0.784	0.934	0.838	0.014096
Glyma.02G220800.1.p	161	S	PREDICTED: uncharacterized protein LOC100779321 isoform X1 [Glycine max]	5	0.919705	0.00372358	52.579	Y(0.731)S(0.349)RS(0.92)PPPR	2	-0.39625	9	1.137	0.996	1.065	1.076	0.749	0.941	0.948	0.751	0.885	0.865	0.23554
Glyma.02G220800.1.p	183	Y	PREDICTED: uncharacterized protein LOC100779321 isoform X1 [Glycine max]	5	0.923345	0.000378429	45.873	EY(0.923)S(0.999)RS(0.996)VS(0.082)PEGR	2	-0.90612	2	1.059	1.162	0.98	1.007	0.852	0.912	0.95	0.733	0.932	0.866	0.107699
Glyma.02G220800.1.p	7	S	PREDICTED: uncharacterized protein LOC100779321 isoform X1 [Glycine max]	5	0.939061	4.59039e-05	62.203	GRS(0.996)Y(0.071)S(0.939)PS(0.994)PPPPR	3	1.1593	5
Glyma.02G220800.1.p	9	S	PREDICTED: uncharacterized protein LOC100779321 isoform X1 [Glycine max]	5	0.994088	4.59039e-05	62.203	GRS(0.996)Y(0.071)S(0.939)PS(0.994)PPPPR	3	1.1593	5
Glyma.02G220800.1.p	188	S	PREDICTED: uncharacterized protein LOC100779321 isoform X1 [Glycine max]	5	0.999646	0.000421319	50.158	EY(0.026)S(0.984)RS(0.99)VS(1)PEGR	2	-0.28705	3	1.09	1.064	1.011	0.947	0.914	0.959	0.87	0.86	0.95	0.891	0.0128245
Glyma.02G220800.1.p	199	S	PREDICTED: uncharacterized protein LOC100779321 isoform X1 [Glycine max]	5	0.999104	0.00026201	82.261	S(0.999)Y(0.035)S(0.966)QHNR	2	-0.38577	18	1.077	1.192	1.017	0.871	0.875	0.933	0.808	0.734	0.917	0.815	0.021364
Glyma.02G220800.1.p	184	S	PREDICTED: uncharacterized protein LOC100779321 isoform X1 [Glycine max]	5	0.998932	0.000378429	50.158	EY(0.923)S(0.999)RS(0.996)VS(0.082)PEGR	2	-0.90612	5	1.076	1.105	0.997	0.973	0.888	0.94	0.904	0.804	0.943	0.881	0.036561
Glyma.02G220800.1.p	158	Y	PREDICTED: uncharacterized protein LOC100779321 isoform X1 [Glycine max]	5	0.988889	0.00372358	50.791	Y(0.989)S(0.133)RS(0.878)PPPR	2	-1.0566	8	1.137	0.996	1.065	1.076	0.749	0.941	0.948	0.751	0.885	0.865	0.23554
Glyma.02G220800.1.p	200	Y	PREDICTED: uncharacterized protein LOC100779321 isoform X1 [Glycine max]	5	0.974172	0.00172076	73.435	ERS(0.772)Y(0.974)S(0.254)QHNR	2	0.65447	6	1.025	1.145	1.07	0.886	0.899	0.954	0.864	0.787	0.893	0.845	0.0148585
Glyma.02G220800.1.p	201	S	PREDICTED: uncharacterized protein LOC100779321 isoform X1 [Glycine max]	5	0.997171	0.00117162	84.568	ERS(0.929)Y(0.074)S(0.997)QHNR	3	0.031976	17	1.088	1.182	1.045	0.878	0.869	0.898	0.807	0.735	0.859	0.798	0.005684
Glyma.02G220800.1.p	186	S	PREDICTED: uncharacterized protein LOC100779321 isoform X1 [Glycine max]	5	0.996062	0.000378429	50.158	EY(0.923)S(0.999)RS(0.996)VS(0.082)PEGR	2	-0.90612	5	1.076	1.105	0.997	0.973	0.888	0.94	0.904	0.804	0.943	0.881	0.036561
Glyma.02G220800.1.p	23	S	PREDICTED: uncharacterized protein LOC100779321 isoform X1 [Glycine max]	5	1	0.000481118	64.121	GGGRS(1)PS(1)PR	3	1.4588	3	1.08	1.116	1.054	0.866	0.874	0.984	0.801	0.784	0.934	0.838	0.014096
Glyma.02G220800.1.p	5	S	PREDICTED: uncharacterized protein LOC100779321 isoform X1 [Glycine max]	5	0.99894	4.59039e-05	62.203	GRS(0.999)Y(0.188)S(0.829)PS(0.985)PPPPR	3	0.97956	5
Glyma.02G222400.1.p	35	T	PREDICTED: fructose-bisphosphate aldolase, cytoplasmic isozyme-like [Glycine max]	2	0.913519	1.62007e-23	107.98	GILAADES(0.048)T(0.038)GT(0.914)IGKR	2	-0.22243	1	0.995	0.926	0.972	1.105	1.027	1.005	1.111	1.109	1.034	1.084	0.089745
Glyma.02G222400.1.p	33	T	PREDICTED: fructose-bisphosphate aldolase, cytoplasmic isozyme-like [Glycine max]	2	0.788815	2.657e-26	121.82	GILAADES(0.198)T(0.789)GT(0.014)IGK	2	0.6838	1	0.91	1.168	0.971	1.002	0.956	1.004	1.102	0.82	1.035	0.971	0.73348
Glyma.02G222400.1.p	32	S	PREDICTED: fructose-bisphosphate aldolase, cytoplasmic isozyme-like [Glycine max]	2	0.928566	1.78232e-14	87.429	GILAADES(0.929)T(0.036)GT(0.036)IGKR	3	-0.11241	2	0.856	1.092	1.038	0.984	0.994	1.069	1.15	0.911	1.03	1.02	0.80294
Glyma.02G222400.1.p	239	S	PREDICTED: fructose-bisphosphate aldolase, cytoplasmic isozyme-like [Glycine max]	2	0.999998	1.65594e-05	62.055	VS(1)PQVVAEHTVR	3	-0.36785	1	1.012	0.971	1.053	0.924	0.992	1.069	0.914	1.022	1.016	0.983	0.74166
Glyma.02G222400.1.p	303	S	PREDICTED: fructose-bisphosphate aldolase, cytoplasmic isozyme-like [Glycine max]	2	0.968453	0.00257358	85.813	ALQQS(0.968)T(0.032)LK	2	-2.6769	1	0.706	1.636	0.728	0.91	1.061	0.976	1.288	0.649	1.342	0.96	0.90674
Glyma.02G222400.1.p	44	S	PREDICTED: fructose-bisphosphate aldolase, cytoplasmic isozyme-like [Glycine max]	2	0.983654	8.90052e-16	100.4	LAS(0.015)IS(0.984)VENIES(0.001)NR	2	-0.32813	3	0.904	1.003	1.049	1.115	0.927	1.024	1.236	0.924	0.977	1.037	0.62382
Glyma.02G227000.2.p	566	S	PREDICTED: zinc finger CCCH domain-containing protein 66-like [Glycine max]	4	0.991869	0.0140684	63.624	S(0.008)QS(0.992)FIER	2	0.040102	2
Glyma.02G227000.2.p	444	S	PREDICTED: zinc finger CCCH domain-containing protein 66-like [Glycine max]	4	0.776696	4.79261e-10	58.024	QQLMMDEIS(0.021)ALS(0.202)S(0.777)PNWK	3	-0.29617	1
Glyma.02G227000.2.p	340	S	PREDICTED: zinc finger CCCH domain-containing protein 66-like [Glycine max]	4	0.999149	2.19171e-34	106.93	LEELRPLYASTGS(0.001)AIPS(0.999)PR	3	-0.48709	2	1.026	1.002	1.005	1.028	1.033	0.912	1.002	1.03	0.909	0.98	0.64526
Glyma.02G227000.2.p	614	S	PREDICTED: zinc finger CCCH domain-containing protein 66-like [Glycine max]	4	0.997023	0.00808719	80.165	S(0.003)AS(0.997)FGFR	2	-0.27421	6	0.883	0.947	1.099	0.939	1.188	0.997	1.064	1.256	0.907	1.067	0.54654
Glyma.02G227000.2.p	454	S	PREDICTED: zinc finger CCCH domain-containing protein 66-like [Glycine max]	4	0.990761	1.73794e-05	80.31	NSMPNS(0.991)PS(0.009)FR	2	1.0612	5	0.996	0.958	0.997	1.034	0.96	1.081	1.038	1.002	1.084	1.042	0.33206
Glyma.02G228700.1.p	265	S	PREDICTED: 6-phosphofructo-2-kinase/fructose-2,6-bisphosphatase-like isoform X1 [Glycine max]	3	0.981238	1.93785e-76	165.53	S(0.004)QS(0.981)VGT(0.014)IS(0.001)PLQK	2	0.11464	7	0.867	1.043	1.099	0.93	1.103	0.996	1.074	1.059	0.907	1.007	0.94206
Glyma.02G236200.1.p	59	S	PREDICTED: transcription factor RF2b [Glycine max]	2	0.999865	0.00133201	66.19	AHS(1)EMSFR	3	-1.2545	6	0.925	0.958	1.11	0.984	0.951	1.103	1.065	0.993	0.994	1.015	0.8479
Glyma.02G236200.1.p	139	S	PREDICTED: transcription factor RF2b [Glycine max]	2	0.875016	1.97567e-16	101.92	QS(0.003)S(0.122)S(0.875)VDFGEIMDAK	2	-0.46089	4	0.812	0.959	1.095	0.954	0.993	1.256	1.174	1.035	1.149	1.118	0.42026
Glyma.02G236200.1.p	62	S	PREDICTED: transcription factor RF2b [Glycine max]	2	0.799818	0.016394	50.898	AHS(0.2)EMS(0.8)FR	2	0.5116	1	0.891	1.019	1.031	1.022	0.925	1.148	1.145	0.909	1.115	1.052	0.54922
Glyma.02G236300.1.p	53	S	PREDICTED: uncharacterized protein LOC102659923 [Glycine max]	2	0.984565	0.0344737	43.897	KLTT(0.001)T(0.014)PS(0.985)R	2	-0.057056	1	0.918	0.922	0.898	1.108	1.215	1.004	1.208	1.318	1.119	1.215	0.085361
Glyma.02G236300.1.p	61	S	PREDICTED: uncharacterized protein LOC102659923 [Glycine max]	2	0.999972	0.00555099	63.624	LPS(1)LDFTK	2	0.20969	1	0.839	0.861	0.808	1.324	1.258	1.004	1.578	1.462	1.245	1.43	0.067919
Glyma.02G241900.1.p	253	Y	PREDICTED: pre-mRNA-splicing factor 38B [Glycine max]	11	0.821012	0.0207199	44.564	S(0.045)QS(0.134)REY(0.821)PDR	2	0.21533	1	1.361	0.9	0.988	0.785	0.883	1.045	0.577	0.982	1.059	0.835	0.32762
Glyma.02G241900.1.p	250	S	PREDICTED: pre-mRNA-splicing factor 38B [Glycine max]	11	0.998342	0.00238659	42.682	S(0.996)QS(0.998)REY(0.005)PDRDR	2	0.33331	1	1.193	0.999	0.911	0.972	0.953	0.956	0.814	0.955	1.05	0.928	0.46904
Glyma.02G241900.1.p	248	S	PREDICTED: pre-mRNA-splicing factor 38B [Glycine max]	11	0.996464	0.00238659	42.682	S(0.996)QS(0.998)REY(0.005)PDRDR	2	0.33331	1	1.193	0.999	0.911	0.972	0.953	0.956	0.814	0.955	1.05	0.928	0.46904
Glyma.02G241900.1.p	322	S	PREDICTED: pre-mRNA-splicing factor 38B [Glycine max]	11	0.978905	0.000251406	65.234	ERS(0.979)FDY(0.021)DKR	4	0.68653	5	0.909	0.955	0.999	0.993	1.063	1.135	1.093	1.113	1.137	1.115	0.087381
Glyma.02G241900.1.p	358	S	PREDICTED: pre-mRNA-splicing factor 38B [Glycine max]	11	0.940893	3.26227e-05	66.977	S(0.941)LQAGT(0.047)AQY(0.013)ESR	2	-0.27064	1	1.099	0.874	1.067	1.028	0.922	1.015	0.935	1.055	0.953	0.975	0.76404
Glyma.02G241900.1.p	413	S	PREDICTED: pre-mRNA-splicing factor 38B [Glycine max]	11	1	0.00117508	51.135	KDS(1)GGEEVIR	3	-0.5205	1	0.956	1.024	0.962	0.889	1.042	1.171	0.931	1.018	1.218	1.054	0.56156
Glyma.02G241900.1.p	366	Y	PREDICTED: pre-mRNA-splicing factor 38B [Glycine max]	11	0.991261	6.99786e-12	106.79	S(0.009)LQAGTAQY(0.991)ESR	2	-0.31033	1	1.13	0.847	1.209	0.927	0.891	0.982	0.821	1.052	0.814	0.879	0.31854
Glyma.02G241900.1.p	325	Y	PREDICTED: pre-mRNA-splicing factor 38B [Glycine max]	11	0.895051	0.00400028	64.42	S(0.105)FDY(0.895)DKR	3	0.024419	1	1.047	0.961	1.083	0.935	1.013	0.967	0.892	1.055	0.895	0.943	0.24132
Glyma.02G241900.1.p	222	S	PREDICTED: pre-mRNA-splicing factor 38B [Glycine max]	11	0.980472	0.00883583	58.426	DS(0.02)S(0.98)PIRR	2	0.24047	6	0.956	0.985	1.067	0.987	0.967	1.064	1.031	0.983	0.998	1.003	0.94386
Glyma.02G243800.2.p	190	T	PREDICTED: uncharacterized protein LOC100527920 isoform X3 [Glycine max]	3	0.96466	0.00801246	68.657	S(0.001)NT(0.004)PS(0.031)T(0.965)PR	2	-0.60013	2	1.099	1.064	1.165	0.887	0.929	0.816	0.807	0.873	0.701	0.791	0.0063616
Glyma.02G243800.2.p	88	S	PREDICTED: uncharacterized protein LOC100527920 isoform X3 [Glycine max]	3	0.942409	7.57797e-05	50.077	DAKPVT(0.029)VT(0.029)NNS(0.942)PK	3	0.26241	1
Glyma.02G243800.2.p	115	S	PREDICTED: uncharacterized protein LOC100527920 isoform X3 [Glycine max]	3	0.877556	0.000846294	79.283	QQS(0.878)PS(0.122)ALPR	2	-2.2758	4	1.075	0.974	0.971	0.972	1.071	0.949	0.904	1.101	0.979	0.991	0.86286
Glyma.02G245100.2.p	128	T	PREDICTED: HMG-Y-related protein A isoform X1 [Glycine max]	5	0.948023	0.00717921	46.796	AT(0.948)PGS(0.052)GRPR	3	2.1594	1	0.992	1.015	0.937	0.957	1.002	1.129	0.964	0.988	1.205	1.049	0.44312
Glyma.02G245100.2.p	104	S	PREDICTED: HMG-Y-related protein A isoform X1 [Glycine max]	5	0.999981	5.36972e-24	110.26	TPLPPGTVVS(1)PPRPR	3	-0.14868	10	1.235	1.04	0.924	0.945	0.897	0.923	0.765	0.862	0.999	0.864	0.25572
Glyma.02G245100.2.p	155	S	PREDICTED: HMG-Y-related protein A isoform X1 [Glycine max]	5	0.754036	2.86777e-07	52.614	SPAVAAPT(0.001)AVS(0.245)S(0.754)GRPR	3	0.34883	2
Glyma.02G245100.2.p	131	S	PREDICTED: HMG-Y-related protein A isoform X1 [Glycine max]	5	0.999915	0.00207035	51.162	ATPGS(1)GRPR	3	1.1422	1	1.014	1.044	0.975	1.039	0.939	0.995	1.026	0.899	1.021	0.98	0.5999
Glyma.02G245100.2.p	122	S	PREDICTED: HMG-Y-related protein A isoform X1 [Glycine max]	5	1	0.000697853	63.185	DPNAPPKS(1)PK	2	1.2001	1	1.034	1.042	1.004	0.976	0.908	1.038	0.943	0.872	1.035	0.949	0.25108
Glyma.02G245100.2.p	176	S	PREDICTED: HMG-Y-related protein A isoform X1 [Glycine max]	5	0.999997	2.06493e-10	98.676	VKPQLTEVSVES(1)	2	0.16054	7	1.028	0.947	0.944	1.013	1.068	1.032	0.986	1.128	1.094	1.066	0.112516
Glyma.02G245100.2.p	173	S	PREDICTED: HMG-Y-related protein A isoform X1 [Glycine max]	5	0.974658	1.39268e-06	76.759	VKPQLT(0.008)EVS(0.975)VES(0.017)	3	0.033922	5	1.02	0.958	1.002	1.014	1.064	0.963	0.994	1.112	0.963	1.02	0.58714
Glyma.02G245100.2.p	144	S	PREDICTED: HMG-Y-related protein A isoform X1 [Glycine max]	5	0.999994	1.0165e-17	91.457	KVPRS(1)PAVAAPTAVSSGR	4	0.13563	22	1.037	1.072	1.016	0.966	0.957	0.946	0.933	0.893	0.933	0.918	0.0079008
Glyma.02G245500.1.p	114	S	PREDICTED: transmembrane protein 214-A [Glycine max]	2	1	1.08913e-35	119.38	RHS(1)DNEEDGDAEPEAEVK	3	-0.11429	6	0.999	0.984	0.977	1.029	0.995	1.04	1.03	1.012	1.064	1.035	0.082184
Glyma.02G247800.1.p	271	S	PREDICTED: serine/arginine-rich SC35-like splicing factor SCL30 [Glycine max]	3	1	0.0116313	85.355	S(1)AELS(1)PR	2	0.5674	15	1.082	1.027	0.984	0.954	0.942	1.008	0.883	0.917	1.026	0.939	0.145157
Glyma.02G247800.1.p	182	S	PREDICTED: serine/arginine-rich SC35-like splicing factor SCL30 [Glycine max]	3	0.999939	0.000583516	76.943	S(1)Y(0.002)S(0.998)PAPR	2	0.63229	11	1.059	0.998	1.019	0.986	0.946	0.993	0.931	0.948	0.974	0.951	0.095039
Glyma.02G247800.1.p	194	S	PREDICTED: serine/arginine-rich SC35-like splicing factor SCL30 [Glycine max]	3	0.999008	5.04149e-05	86.803	QSDY(0.001)S(0.999)VS(1)PR	3	1.7026	36	1.026	0.989	1.008	0.993	0.997	1.002	0.969	1.007	0.995	0.99	0.40052
Glyma.02G247800.1.p	206	S	PREDICTED: serine/arginine-rich SC35-like splicing factor SCL30 [Glycine max]	3	1	3.9261e-08	109.16	QAEHPRS(1)PR	2	-0.51557	15	0.977	0.971	0.97	1.019	1.042	1.055	1.043	1.073	1.088	1.068	0.0035639
Glyma.02G247800.1.p	267	S	PREDICTED: serine/arginine-rich SC35-like splicing factor SCL30 [Glycine max]	3	1	0.00360155	90.696	S(1)AELS(1)PR	2	0.5674	16	1.082	1.027	0.984	0.954	0.942	1.008	0.883	0.917	1.026	0.939	0.145157
Glyma.02G247800.1.p	167	S	PREDICTED: serine/arginine-rich SC35-like splicing factor SCL30 [Glycine max]	3	0.843	0.000261866	72.531	S(0.843)PPY(0.157)HSGSR	3	0.48588	2
Glyma.02G247800.1.p	184	S	PREDICTED: serine/arginine-rich SC35-like splicing factor SCL30 [Glycine max]	3	0.998375	0.000583516	76.943	S(1)Y(0.002)S(0.998)PAPR	2	0.63229	11	1.059	0.998	1.019	0.986	0.946	0.993	0.931	0.948	0.974	0.951	0.095039
Glyma.02G247800.1.p	191	S	PREDICTED: serine/arginine-rich SC35-like splicing factor SCL30 [Glycine max]	3	0.999558	5.04149e-05	69.485	RQS(1)DY(0.01)S(0.995)VS(0.996)PR	2	-0.45193	4	0.972	0.975	1.031	1.016	1.012	1.02	1.045	1.039	0.991	1.024	0.35068
Glyma.02G247800.1.p	180	S	PREDICTED: serine/arginine-rich SC35-like splicing factor SCL30 [Glycine max]	3	0.998663	0.00160756	49.298	S(0.999)RS(0.983)Y(0.123)S(0.896)PAPR	2	0.40333	5	1.129	1.105	1.028	0.963	0.87	0.863	0.854	0.787	0.841	0.826	0.0131177
Glyma.02G247800.1.p	10	S	PREDICTED: serine/arginine-rich SC35-like splicing factor SCL30 [Glycine max]	3	0.999231	1.86095e-06	89.43	NSPAYY(0.001)S(0.999)PPR	3	-0.0062901	34	1.038	1.009	0.993	0.989	0.977	1.002	0.954	0.97	1.009	0.976	0.185279
Glyma.02G247800.1.p	196	S	PREDICTED: serine/arginine-rich SC35-like splicing factor SCL30 [Glycine max]	3	0.999968	5.04149e-05	86.803	QS(0.002)DYS(0.998)VS(1)PR	2	-0.50526	40	1.018	0.988	1.017	0.997	0.994	0.997	0.979	1.006	0.981	0.988	0.35938
Glyma.02G247800.1.p	5	S	PREDICTED: serine/arginine-rich SC35-like splicing factor SCL30 [Glycine max]	3	0.999788	1.68493e-07	87.088	RNS(1)PAYYSPPR	3	0.50537	81	1.041	0.997	0.993	0.993	0.983	1.005	0.955	0.987	1.013	0.984	0.37322
Glyma.02G260500.1.p	524	S	PREDICTED: uncharacterized protein LOC100795088 [Glycine max]	10	0.880344	0.0157321	61.962	GY(0.011)Y(0.109)S(0.88)PER	2	0.92482	4	0.878	0.898	0.933	1.141	1.058	1.162	1.3	1.178	1.247	1.241	0.0036392
Glyma.02G260500.1.p	64	S	PREDICTED: uncharacterized protein LOC100795088 [Glycine max]	10	0.999487	0.00170567	86.67	FGS(0.001)AS(0.999)AK	3	-0.37143	3	0.91	0.878	1.072	1.052	1.044	1.098	1.156	1.19	1.023	1.117	0.148761
Glyma.02G260500.1.p	523	Y	PREDICTED: uncharacterized protein LOC100795088 [Glycine max]	10	0.891433	0.0442114	84.568	GY(0.066)Y(0.891)S(0.043)PER	2	-0.22524	2	0.849	0.852	0.902	1.096	1.285	1.116	1.29	1.51	1.239	1.343	0.0087822
Glyma.02G260500.1.p	94	S	PREDICTED: uncharacterized protein LOC100795088 [Glycine max]	10	1	0.00412592	43.68	ERFS(1)GMFAK	3	-0.62523	1
Glyma.02G260500.1.p	480	S	PREDICTED: uncharacterized protein LOC100795088 [Glycine max]	10	0.999955	2.66515e-31	123.55	KEVYSSDQQLMS(1)PLPR	3	-0.20026	10	0.957	0.994	0.968	1.07	1.008	1.032	1.118	1.015	1.067	1.065	0.039381
Glyma.02G260500.1.p	308	S	PREDICTED: uncharacterized protein LOC100795088 [Glycine max]	10	0.993821	0.0176053	46.462	KY(0.005)S(0.994)FAS(0.001)K	3	0.45735	2	0.867	0.86	1.135	1.104	1.113	0.972	1.274	1.294	0.857	1.114	0.3427
Glyma.02G260500.1.p	49	S	PREDICTED: uncharacterized protein LOC100795088 [Glycine max]	10	0.90685	1.3809e-07	89.231	FQGT(0.021)LS(0.907)S(0.072)IPNR	2	1.3409	3	0.863	0.804	1.099	1.179	1.138	0.981	1.367	1.416	0.895	1.192	0.17738
Glyma.02G260500.1.p	530	S	PREDICTED: uncharacterized protein LOC100795088 [Glycine max]	10	0.821951	2.33936e-07	77.42	S(0.011)LS(0.822)T(0.167)VKEEVPER	2	0.043094	3	0.998	0.94	1.01	1.119	1.012	0.941	1.121	1.077	0.932	1.042	0.5019
Glyma.02G269600.1.p	629	S	PREDICTED: LOW QUALITY PROTEIN: protein LYK5-like [Glycine max]	2	0.999997	3.37689e-19	95.365	IQSSTLDWDPS(1)DELER	3	0.46593	4	0.892	0.989	0.979	1.057	1.08	1.052	1.185	1.093	1.076	1.115	0.026575
Glyma.02G269600.1.p	637	S	PREDICTED: LOW QUALITY PROTEIN: protein LYK5-like [Glycine max]	2	0.999723	1.68609e-05	81.185	S(1)VGQISDSSR	2	0.53123	2	1.005	1.028	0.974	1.049	0.99	0.965	1.044	0.963	0.992	0.999	0.9745
Glyma.02G270000.2.p	92	S	PREDICTED: plant UBX domain-containing protein 4-like [Glycine max]	3	0.981348	0.000756842	64.374	S(0.893)PS(0.088)PS(0.033)PS(0.981)PT(0.005)R	2	0.76965	3	1.036	0.986	1.009	0.992	0.943	1.045	0.958	0.957	1.035	0.983	0.63166
Glyma.02G270000.2.p	204	S	PREDICTED: plant UBX domain-containing protein 4-like [Glycine max]	3	0.876639	1.74688e-05	54.768	LLS(0.877)GET(0.121)VPS(0.003)APQR	2	-3.6813	1	0.968	0.927	0.951	1.087	1.006	1.104	1.122	1.085	1.163	1.123	0.022737
Glyma.02G270000.2.p	86	S	PREDICTED: plant UBX domain-containing protein 4-like [Glycine max]	3	0.967982	0.000756842	64.374	S(0.968)PS(0.028)PS(0.002)PS(0.001)PTR	2	0.51603	5	1.045	0.989	1.003	0.991	0.957	1.025	0.949	0.968	1.022	0.979	0.45566
Glyma.02G270000.2.p	195	S	PREDICTED: plant UBX domain-containing protein 4-like [Glycine max]	3	0.996905	0.00834302	72.879	S(0.997)FS(0.003)GTAR	2	-0.25337	1
Glyma.02G272600.1.p	173	T	PREDICTED: uncharacterized protein LOC100806235 [Glycine max]	2	0.941785	0.00395459	46.844	EALT(0.942)PT(0.058)APK	3	0.32848	1	0.951	0.938	1.19	1.034	1.008	0.889	1.088	1.076	0.747	0.952	0.62492
Glyma.02G272600.1.p	110	T	PREDICTED: uncharacterized protein LOC100806235 [Glycine max]	2	0.988192	0.000596909	55.084	ET(0.004)LIT(0.988)PPS(0.008)QK	3	-0.062133	2
Glyma.02G272600.1.p	113	S	PREDICTED: uncharacterized protein LOC100806235 [Glycine max]	2	0.905822	0.000362696	55.461	ET(0.001)LIT(0.093)PPS(0.906)QK	3	-0.11844	3	1.105	0.912	0.964	1.112	1.023	0.888	1.006	1.121	0.922	1.014	0.87992
Glyma.02G275500.1.p	57	S	PREDICTED: SNF1-related protein kinase regulatory subunit beta-1 [Glycine max]	2	1	7.63806e-11	60.814	S(1)RS(1)PILFGPQVPLAPLQR	3	-1.2509	1
Glyma.02G275500.1.p	40	S	PREDICTED: SNF1-related protein kinase regulatory subunit beta-1 [Glycine max]	2	0.776164	5.80676e-14	82.639	AFS(0.776)S(0.218)DS(0.006)MANS(0.999)PPHS(1)PRR	3	0.60025	6	1.033	1.012	0.966	0.992	1.044	0.968	0.962	1.032	1.002	0.998	0.94156
Glyma.02G275500.1.p	51	S	PREDICTED: SNF1-related protein kinase regulatory subunit beta-1 [Glycine max]	2	0.999999	1.81295e-15	85.423	AFS(0.559)S(0.17)DS(0.272)MANS(1)PPHS(1)PR	3	-0.84743	21	1.051	0.996	0.959	0.991	1.025	0.994	0.943	1.029	1.039	1.001	0.96536
Glyma.02G275500.1.p	55	S	PREDICTED: SNF1-related protein kinase regulatory subunit beta-1 [Glycine max]	2	1	7.63806e-11	60.814	S(1)RS(1)PILFGPQVPLAPLQR	3	-1.2509	1
Glyma.02G275500.1.p	47	S	PREDICTED: SNF1-related protein kinase regulatory subunit beta-1 [Glycine max]	2	0.999934	1.81295e-15	85.423	AFS(0.559)S(0.17)DS(0.272)MANS(1)PPHS(1)PR	3	-0.84743	21	1.051	0.996	0.959	0.991	1.025	0.994	0.943	1.029	1.039	1.001	0.96536
Glyma.02G297000.1.p	233	S	PREDICTED: heterogeneous nuclear ribonucleoprotein 1 isoform X2 [Glycine max]	2	0.847386	0.0284547	43.297	FS(0.847)PLT(0.145)S(0.008)AR	2	-0.19129	1	1.034	0.851	1.079	0.991	1.08	0.995	0.958	1.271	0.923	1.034	0.67588
Glyma.02G297000.1.p	280	S	PREDICTED: heterogeneous nuclear ribonucleoprotein 1 isoform X2 [Glycine max]	2	0.995308	0.00130515	49.243	MS(0.995)PFNDGNS(0.005)NR	2	-1.0226	1	0.937	0.947	1.078	0.972	1.038	1.066	1.037	1.098	0.989	1.038	0.5152
Glyma.02G297000.1.p	101	S	PREDICTED: heterogeneous nuclear ribonucleoprotein 1 isoform X2 [Glycine max]	2	0.970695	1.6111e-07	66.436	QTGSIHGS(0.029)PS(0.971)PGR	3	-1.8286	2
Glyma.02G303600.4.p	201	S	PREDICTED: zinc finger CCCH domain-containing protein 4-like [Glycine max]	2	0.995908	1.69197e-07	66.022	QQAS(0.004)VAHS(0.996)GLLPR	2	-0.61296	3
Glyma.02G303600.4.p	13	S	PREDICTED: zinc finger CCCH domain-containing protein 4-like [Glycine max]	2	0.83333	6.0971e-05	70.089	AGIDYES(0.166)S(0.833)YGK	2	-0.3089	1	1.194	1.041	0.974	0.853	0.905	1.008	0.714	0.87	1.036	0.862	0.136639
Glyma.02G311300.1.p	847	T	PREDICTED: intersectin-2-like [Glycine max]	8	0.999994	9.04802e-05	85.813	TSSDNQT(1)PR	2	0.79369	4	0.943	0.948	0.967	1.073	1.059	1.055	1.139	1.117	1.091	1.115	0.00027725
Glyma.02G311300.1.p	643	S	PREDICTED: intersectin-2-like [Glycine max]	8	0.999753	1.32735e-51	111.82	SAPNSPFASSAIGS(1)PHGDFDSNIR	3	0.53509	1	0.937	1.171	0.931	1.046	0.905	1.017	1.115	0.773	1.095	0.977	0.80548
Glyma.02G311300.1.p	743	S	PREDICTED: intersectin-2-like [Glycine max]	8	0.798121	0.000158099	50.102	T(0.202)GS(0.798)PQAGDPFQR	3	0.3371	2	0.432	1.328	1.352	0.694	1.028	1.241	1.605	0.774	0.919	0.952	0.89158
Glyma.02G311300.1.p	661	S	PREDICTED: intersectin-2-like [Glycine max]	8	0.927868	0.00180404	62.466	T(0.001)AGEDS(0.071)S(0.928)PR	2	-1.3716	5	1.097	1.007	1.016	0.909	0.995	0.973	0.828	0.989	0.959	0.922	0.103375
Glyma.02G311300.1.p	795	T	PREDICTED: intersectin-2-like [Glycine max]	8	0.997874	1.46565e-08	66.636	FDS(1)FRT(0.998)HDS(0.002)VPLPAR	3	0.40579	3	0.889	0.95	0.977	1.112	1.1	1.025	1.251	1.157	1.052	1.15	0.020363
Glyma.02G311300.1.p	630	S	PREDICTED: intersectin-2-like [Glycine max]	8	0.800842	8.34026e-09	40.682	S(0.014)EDGS(0.05)VKS(0.801)APNS(0.644)PFAS(0.224)S(0.224)AIGS(0.043)PHGDFDS(0.001)NIR	4	-0.56486	1	1.214	0.857	1.007	0.921	0.99	1.008	0.758	1.156	1.002	0.948	0.64586
Glyma.02G311300.1.p	596	S	PREDICTED: intersectin-2-like [Glycine max]	8	0.999042	3.84106e-27	76.937	ALNTEALNT(0.002)EAVNT(0.412)DS(0.528)PT(0.059)FAAS(0.999)PK	3	-0.35669	6	0.995	1.034	1.003	0.936	1.08	0.972	0.941	1.045	0.971	0.985	0.76016
Glyma.02G311300.1.p	24	S	PREDICTED: intersectin-2-like [Glycine max]	8	0.962557	1.09288e-18	93.226	VGGTPEVT(0.008)S(0.029)S(0.963)PVAVR	3	-0.66303	1
Glyma.02G311300.1.p	792	S	PREDICTED: intersectin-2-like [Glycine max]	8	0.999667	1.46565e-08	66.636	FDS(1)FRT(0.998)HDS(0.002)VPLPAR	3	0.40579	6	0.872	0.908	1.003	1.132	1.092	1.054	1.298	1.202	1.053	1.178	0.021603
Glyma.02G311700.3.p	398	S	PREDICTED: monosaccharide-sensing protein 2-like [Glycine max]	3	0.994082	1.27594e-05	94.363	WS(0.994)ET(0.006)EGVFK	2	0.24591	4	0.989	0.939	0.905	1.05	1.294	0.868	1.062	1.379	0.96	1.134	0.37208
Glyma.02G311700.3.p	418	S	PREDICTED: monosaccharide-sensing protein 2-like [Glycine max]	3	0.825315	1.45377e-11	84.375	IYLHQEGGPT(0.035)GS(0.825)S(0.14)R	2	-1.0612	3	1.027	0.974	0.951	1.042	1.042	0.987	1.016	1.071	1.039	1.04	0.24352
Glyma.02G311700.3.p	273	S	PREDICTED: monosaccharide-sensing protein 2-like [Glycine max]	3	0.759391	3.74029e-07	69.422	PVT(0.162)GQS(0.759)S(0.079)IGLVSR	2	-0.20838	1
Glyma.02G311700.3.p	372	S	PREDICTED: monosaccharide-sensing protein 2-like [Glycine max]	3	0.959682	0.00980017	70.399	QAT(0.04)S(0.96)VDR	2	0.47945	3	1.062	0.962	1.015	0.954	1.027	0.991	0.899	1.068	0.978	0.978	0.56608
Glyma.02G311700.3.p	300	S	PREDICTED: monosaccharide-sensing protein 2-like [Glycine max]	3	1	0.00244875	59.067	LFGS(1)VHEK	3	-0.0048264	1	0.993	0.912	0.961	1.407	0.889	0.842	1.418	0.976	0.876	1.095	0.66862
Glyma.03G004500.1.p	362	S	PREDICTED: uncharacterized protein LOC100813242 [Glycine max]	2	0.995211	9.24916e-28	121.03	S(0.005)VS(0.995)PEIVEVQDDSVK	2	0.87952	7	1.028	1.062	1.048	0.971	0.953	0.93	0.944	0.899	0.889	0.909	0.0035791
Glyma.03G004500.1.p	5	S	PREDICTED: uncharacterized protein LOC100813242 [Glycine max]	2	1	1.7564e-12	104.26	S(1)PDQESVGSGTK	2	-0.2679	8	1.073	1.062	1.025	0.943	0.963	0.921	0.879	0.907	0.899	0.895	0.0042166
Glyma.03G004800.1.p	201	S	uncharacterized protein LOC100101840 [Glycine max]	3	0.999997	1.10822e-16	107.98	SEAFS(1)S(1)DDEAIEK	2	0.95984	5	1.114	0.922	0.864	0.992	1.034	1.103	0.891	1.122	1.278	1.079	0.40556
Glyma.03G004800.1.p	120	S	uncharacterized protein LOC100101840 [Glycine max]	3	0.967736	4.25615e-10	94.45	GY(0.025)S(0.008)ENRS(0.968)DVEER	2	-1.3135	5	0.997	0.93	0.928	1.015	1.146	1.031	1.017	1.233	1.112	1.118	0.075495
Glyma.03G004800.1.p	848	S	uncharacterized protein LOC100101840 [Glycine max]	3	0.894403	2.58717e-08	50.723	S(0.09)HLS(0.894)DNES(0.016)VEEGALPNLESR	3	-0.2011	1	0.991	1.04	0.904	0.991	1.052	1.054	1	1.012	1.167	1.055	0.29468
Glyma.03G004800.1.p	115	Y	uncharacterized protein LOC100101840 [Glycine max]	3	0.999873	8.16763e-39	150.05	GY(1)SENRSDVEER	3	0.010423	8	0.953	0.894	0.92	1.069	1.112	1.113	1.121	1.245	1.212	1.19	0.00142403
Glyma.03G004800.1.p	202	S	uncharacterized protein LOC100101840 [Glycine max]	3	1	1.10822e-16	107.98	SEAFS(1)S(1)DDEAIEK	2	0.95984	5	1.114	0.922	0.864	0.992	1.034	1.103	0.891	1.122	1.278	1.079	0.40556
Glyma.03G006000.1.p	271	S	PREDICTED: probable ADP-ribosylation factor GTPase-activating protein AGD14 [Glycine max]	2	0.992276	1.68101e-31	126.42	TT(0.007)S(0.992)LGSTDSNLSSLR	2	-0.82922	2	1.005	0.984	1.026	1.002	1.072	0.928	0.998	1.09	0.905	0.996	0.9251
Glyma.03G006000.1.p	194	S	PREDICTED: probable ADP-ribosylation factor GTPase-activating protein AGD14 [Glycine max]	2	0.996131	0.00995396	41.242	IS(0.001)S(0.003)IIFS(0.996)PGR	2	0.52312	1	1.058	1.141	1.053	0.966	0.959	0.789	0.914	0.841	0.751	0.835	0.049844
Glyma.03G017200.4.p	156	S	PREDICTED: serine/arginine-rich splicing factor RS41-like isoform X2 [Glycine max]	4	0.993427	0.00773594	47.603	GRS(0.993)PS(0.717)PY(0.29)R	2	0.16692	9	1.024	1.095	1.129	0.919	0.903	0.907	0.898	0.826	0.803	0.84	0.031218
Glyma.03G017200.4.p	198	Y	PREDICTED: serine/arginine-rich splicing factor RS41-like isoform X2 [Glycine max]	4	0.929423	0.000579826	57.164	Y(0.929)DS(0.99)RS(0.08)PPPR	2	0.75222	11	1.11	0.987	1.097	0.915	0.941	0.934	0.825	0.955	0.852	0.874	0.027645
Glyma.03G017200.4.p	138	S	PREDICTED: serine/arginine-rich splicing factor RS41-like isoform X2 [Glycine max]	4	0.79897	0.00829922	49.3	NGY(0.201)S(0.799)PDRR	3	-0.73163	1
Glyma.03G017200.4.p	192	S	PREDICTED: serine/arginine-rich splicing factor RS41-like isoform X2 [Glycine max]	4	1	0.00471159	67.414	AES(1)PINGR	2	0.01503	2
Glyma.03G017200.4.p	160	Y	PREDICTED: serine/arginine-rich splicing factor RS41-like isoform X2 [Glycine max]	4	0.892374	0.00773594	46.73	GRS(0.977)PS(0.131)PY(0.892)R	3	0.22878	4	1.027	1.067	1.162	0.9	0.95	0.873	0.877	0.891	0.753	0.836	0.0180445
Glyma.03G017200.4.p	146	S	PREDICTED: serine/arginine-rich splicing factor RS41-like isoform X2 [Glycine max]	4	1	8.07084e-06	104.05	GHDS(1)PDGR	3	-0.28161	27	1.055	1.09	1.092	0.871	0.964	0.909	0.826	0.885	0.834	0.848	0.0051192
Glyma.03G017200.4.p	202	S	PREDICTED: serine/arginine-rich splicing factor RS41-like isoform X2 [Glycine max]	4	0.987185	0.000733187	46.069	Y(0.65)DS(0.363)RS(0.987)PPPR	3	1.1529	4
Glyma.03G017200.4.p	137	Y	PREDICTED: serine/arginine-rich splicing factor RS41-like isoform X2 [Glycine max]	4	0.999935	0.00854071	70.056	NGY(1)SPDRR	2	0.33473	5	1.052	1.044	0.98	1.017	0.922	0.984	0.966	0.883	1.006	0.95	0.22932
Glyma.03G017200.4.p	158	S	PREDICTED: serine/arginine-rich splicing factor RS41-like isoform X2 [Glycine max]	4	0.87602	0.0118183	47.603	S(0.903)PS(0.876)PY(0.221)RR	3	0.75281	3	1.023	1.112	1.108	0.931	0.873	0.927	0.911	0.785	0.837	0.842	0.0078
Glyma.03G017200.4.p	166	S	PREDICTED: serine/arginine-rich splicing factor RS41-like isoform X2 [Glycine max]	4	0.998445	9.53197e-30	108.71	GRGS(0.998)PDY(0.001)GHGSNPSSRPEPR	4	0.12134	33	1.105	1.03	1.02	0.963	0.944	0.921	0.872	0.917	0.904	0.896	0.020799
Glyma.03G017200.4.p	200	S	PREDICTED: serine/arginine-rich splicing factor RS41-like isoform X2 [Glycine max]	4	0.9902	0.000579826	57.164	Y(0.929)DS(0.99)RS(0.08)PPPR	2	0.75222	13	1.11	0.987	1.097	0.915	0.941	0.934	0.825	0.955	0.852	0.874	0.027645
Glyma.03G017200.4.p	173	S	PREDICTED: serine/arginine-rich splicing factor RS41-like isoform X2 [Glycine max]	4	0.93063	7.88388e-08	51.827	GRGS(0.937)PDY(0.089)GHGS(0.931)NPS(0.021)S(0.022)R	3	-1.1495	2	1.075	1.013	0.896	1.038	0.958	1.03	0.966	0.946	1.15	1.014	0.82208
Glyma.03G017200.4.p	169	Y	PREDICTED: serine/arginine-rich splicing factor RS41-like isoform X2 [Glycine max]	4	0.998242	8.05369e-35	117.2	GS(0.002)PDY(0.998)GHGSNPSSRPEPR	3	-0.0058155	30	1.137	1.08	1.062	0.907	0.892	0.884	0.798	0.826	0.834	0.818	0.00108414
Glyma.03G017200.4.p	151	Y	PREDICTED: serine/arginine-rich splicing factor RS41-like isoform X2 [Glycine max]	4	0.818467	0.000150799	59.116	GHDS(0.182)PDGRY(0.818)GR	3	0.95997	1	0.806	1.075	1.059	1.028	1.072	1.003	1.276	0.998	0.947	1.055	0.57628
Glyma.03G017200.4.p	187	Y	PREDICTED: serine/arginine-rich splicing factor RS41-like isoform X2 [Glycine max]	4	0.932402	0.0120434	64.711	GS(0.068)PKY(0.932)DR	2	0.40711	5	0.983	1.051	1.045	0.963	0.947	1.017	0.979	0.901	0.973	0.951	0.170318
Glyma.03G034100.1.p	18	S	PREDICTED: protein transport protein Sec61 subunit beta [Glycine max]	2	0.99448	0.000388692	65.895	GSAAAT(0.006)AS(0.994)MR	2	-0.14863	6	0.862	0.795	0.892	1.297	1.235	1.008	1.505	1.554	1.131	1.389	0.023277
Glyma.03G036600.1.p	273	S	PREDICTED: transcription repressor OFP1 [Glycine max]	2	1	0.0248152	53.751	NHHGS(1)LR	2	0.12334	1	0.914	0.938	1.206	1.208	0.854	0.88	1.322	0.911	0.73	0.962	0.80606
Glyma.03G036600.1.p	78	S	PREDICTED: transcription repressor OFP1 [Glycine max]	2	0.782055	0.000392943	46.797	DLKIS(0.782)PS(0.217)NT(0.001)PK	4	-0.40204	2
Glyma.03G044200.1.p	25	S	PREDICTED: patellin-6-like [Glycine max]	2	0.921453	2.8134e-07	50.957	TTFQELPEAS(0.921)PKPY(0.078)K	3	-0.36303	3	1.027	1.017	1.001	0.969	1.063	0.933	0.945	1.046	0.932	0.974	0.53648
Glyma.03G055500.4.p	2	S	PREDICTED: uncharacterized protein LOC100784176 isoform X1 [Glycine max]	3	1	6.66372e-06	61.344	S(1)DDEREEK	3	0.21243	4	0.952	0.947	1.025	1.027	0.982	1.103	1.079	1.037	1.077	1.064	0.22212
Glyma.03G055900.1.p	81	S	PREDICTED: AMP deaminase-like [Glycine max]	3	0.977173	1.49636e-41	103.51	GS(0.009)AS(0.977)LPDVT(0.014)AISGGFDGEEK	2	-0.57842	7	0.834	1.099	1.041	0.863	1.148	1.066	1.035	1.045	1.026	1.035	0.78344
Glyma.03G055900.1.p	127	S	PREDICTED: AMP deaminase-like [Glycine max]	3	0.991301	0.0080265	60.255	SSQS(0.009)GS(0.991)FK	2	0.93007	2	0.951	0.959	1.226	1.017	0.917	0.93	1.07	0.957	0.76	0.913	0.3969
Glyma.03G055900.1.p	116	T	PREDICTED: AMP deaminase-like [Glycine max]	3	1	0.00321681	73.841	LHT(1)LREGK	3	0.39968	2	0.898	0.895	1.216	1.236	0.947	0.816	1.375	1.059	0.672	0.997	0.98472
Glyma.03G055900.1.p	210	S	PREDICTED: AMP deaminase-like [Glycine max]	3	0.776727	6.85492e-38	101.86	S(0.18)HS(0.777)VS(0.043)GDLHGVQPDPIAADILR	4	-0.42186	5	1.023	1.085	0.947	1.015	0.991	0.941	0.992	0.915	0.993	0.965	0.47282
Glyma.03G061300.2.p	11	S	PREDICTED: uncharacterized protein LOC100799020 [Glycine max]	2	0.997904	0.000111359	42.118	RELS(0.998)PDGVEY(0.002)NSPNK	3	-0.28814	1
Glyma.03G061300.2.p	150	S	PREDICTED: uncharacterized protein LOC100799020 [Glycine max]	2	0.986812	4.95732e-06	53.565	S(0.001)S(0.001)T(0.003)GS(0.009)IPHVDS(0.987)PGK	3	-1.437	1
Glyma.03G069800.11.p	269	S	PREDICTED: serine/threonine-protein kinase ATG1-like isoform X2 [Glycine max]	3	0.902915	2.61589e-17	74.505	KHGS(0.903)PDS(0.097)EECLDGNTLGPK	4	1.059	3	0.997	1.014	1	0.991	0.999	1.016	0.994	0.985	1.016	0.998	0.86274
Glyma.03G069800.11.p	135	S	PREDICTED: serine/threonine-protein kinase ATG1-like isoform X2 [Glycine max]	3	0.963223	8.08536e-09	72.433	S(0.02)GS(0.963)LPQES(0.008)S(0.003)S(0.003)T(0.003)ITR	2	0.51018	4	1.028	0.979	0.973	0.991	0.905	1.145	0.965	0.926	1.178	1.02	0.79256
Glyma.03G084000.1.p	158	T	RIN4a protein [Glycine max]	6	0.999976	1.65959e-16	116.78	NSYDNSQGT(1)PGR	2	0.10462	9	0.905	1.02	1.071	1.022	1	1.01	1.129	0.98	0.944	1.012	0.83106
Glyma.03G084000.1.p	104	S	RIN4a protein [Glycine max]	6	0.99113	0.00586646	44.193	S(0.991)HGVGS(0.009)AENR	2	-0.99306	1
Glyma.03G084000.1.p	97	S	RIN4a protein [Glycine max]	6	0.774383	0.028522	51.762	HDNVS(0.774)S(0.226)R	2	0.51344	1
Glyma.03G084000.1.p	89	S	RIN4a protein [Glycine max]	6	1	6.10479e-24	95.926	HFVDS(1)PAR	2	-0.2719	12	0.945	0.965	0.958	1.164	0.955	1.046	1.231	0.989	1.093	1.104	0.24492
Glyma.03G084000.1.p	218	T	RIN4a protein [Glycine max]	6	1	5.52738e-20	77.221	QGVPGQVPGT(1)PNERPQAIR	3	-0.4063	7	0.975	1.023	0.993	0.999	0.958	1.072	1.024	0.937	1.08	1.013	0.74378
Glyma.03G089300.2.p	324	S	PREDICTED: asparagine--tRNA ligase, cytoplasmic 2-like isoform X2 [Glycine max]	2	0.917931	1.93192e-06	50.87	T(0.082)ES(0.918)NREALAAAVQDLR	2	1.0468	1	0.953	0.923	1.026	1.025	1.111	1.004	1.075	1.204	0.979	1.082	0.15128
Glyma.03G106500.1.p	575	S	PREDICTED: eukaryotic translation initiation factor 4G-like isoform X3 [Glycine max]	5	0.959618	0.0404682	49.3	S(0.04)NS(0.96)LKDK	2	1.2372	1	1.149	1.144	1.069	0.806	0.873	0.914	0.702	0.763	0.856	0.771	0.0032608
Glyma.03G106500.1.p	886	S	PREDICTED: eukaryotic translation initiation factor 4G-like isoform X3 [Glycine max]	5	0.993487	0.00832003	53.47	DS(0.007)HPS(0.993)PGR	2	-1.2788	6
Glyma.03G106500.1.p	139	S	PREDICTED: eukaryotic translation initiation factor 4G-like isoform X3 [Glycine max]	5	0.76174	7.81457e-10	48.773	APTSLQAPLIS(0.002)DPLPPS(0.237)S(0.762)PAK	3	0.26696	2	1.053	1.062	0.879	1.011	0.959	1.047	0.959	0.904	1.192	1.008	0.91152
Glyma.03G106500.1.p	23	S	PREDICTED: eukaryotic translation initiation factor 4G-like isoform X3 [Glycine max]	5	0.995922	0.00493703	65.278	S(0.004)AS(0.996)FNQQR	2	-0.55822	1	0.886	1.084	1.091	0.986	0.999	0.972	1.113	0.922	0.892	0.966	0.65932
Glyma.03G106500.1.p	751	S	PREDICTED: eukaryotic translation initiation factor 4G-like isoform X3 [Glycine max]	5	0.84179	5.04115e-19	98.281	ADAAGS(0.842)T(0.135)S(0.023)DLYNAYK	3	0.65169	3	0.845	1.066	0.979	0.913	1.2	1.058	1.08	1.126	1.081	1.097	0.4222
Glyma.03G106500.1.p	410	S	PREDICTED: eukaryotic translation initiation factor 4G-like isoform X3 [Glycine max]	5	0.793469	3.11526e-05	56.527	S(0.001)HPNIPS(0.205)KS(0.793)PGK	4	-0.048411	3	1.001	1.096	0.995	0.902	0.924	1.091	0.901	0.843	1.097	0.943	0.43966
Glyma.03G106500.1.p	988	S	PREDICTED: eukaryotic translation initiation factor 4G-like isoform X3 [Glycine max]	5	0.94705	0.0384287	46.447	S(0.053)AS(0.947)FQQR	2	-1.1683	2
Glyma.03G119900.1.p	88	T	PREDICTED: histone-lysine N-methyltransferase, H3 lysine-9 specific SUVH1-like [Glycine max]	2	0.992432	6.01228e-11	89.311	LSEQNAQT(0.992)PT(0.006)S(0.002)QR	2	-0.1396	2	0.989	0.97	1.016	0.957	0.91	1.187	0.967	0.939	1.169	1.027	0.78982
Glyma.03G119900.1.p	139	S	PREDICTED: histone-lysine N-methyltransferase, H3 lysine-9 specific SUVH1-like [Glycine max]	2	0.999805	2.02861e-10	51.203	GQIT(1)DEDGHS(1)NVEIEEIDADKGTGTGR	4	0.41662	1	1.066	1.013	1.003	1.032	0.957	0.923	0.969	0.946	0.92	0.945	0.20692
Glyma.03G119900.1.p	133	T	PREDICTED: histone-lysine N-methyltransferase, H3 lysine-9 specific SUVH1-like [Glycine max]	2	0.999955	2.02861e-10	51.203	GQIT(1)DEDGHS(1)NVEIEEIDADKGTGTGR	4	0.41662	1	1.066	1.013	1.003	1.032	0.957	0.923	0.969	0.946	0.92	0.945	0.20692
Glyma.03G126000.1.p	411	S	uncharacterized protein LOC100820506 [Glycine max]	2	0.787095	0.000498706	51.771	LGS(0.787)S(0.191)S(0.011)T(0.011)AELRPK	2	0.28732	1	1.049	1.118	1.126	0.882	0.884	0.911	0.841	0.791	0.81	0.813	0.00142268
Glyma.03G126000.1.p	285	S	uncharacterized protein LOC100820506 [Glycine max]	2	0.996639	3.24586e-06	46.569	QS(0.997)NFGGFDEES(0.003)GGGVR	2	0.22732	1
Glyma.03G131000.1.p	650	S	PREDICTED: uncharacterized protein LOC100804484 [Glycine max]	2	0.999998	1.81631e-10	64.26	AFETILPFQVAENS(1)PR	3	-0.29806	1
Glyma.03G131000.1.p	186	S	PREDICTED: uncharacterized protein LOC100804484 [Glycine max]	2	1	0.00824439	40.496	RLS(1)LKPVR	4	-0.6676	1	0.787	0.883	1.031	1.316	1.053	0.996	1.671	1.194	0.967	1.246	0.14246
Glyma.03G131000.1.p	585	S	PREDICTED: uncharacterized protein LOC100804484 [Glycine max]	2	1	0.000187069	51.771	RFPS(1)DANLEIEK	3	0.44148	1
Glyma.03G138000.1.p	330	T	PREDICTED: calcium-dependent protein kinase 32-like [Glycine max]	3	0.999733	0.000103355	66.826	KAPNVSLGET(1)VR	3	1.0747	1
Glyma.03G138000.1.p	526	S	PREDICTED: calcium-dependent protein kinase 32-like [Glycine max]	3	1	3.68497e-11	105.03	DGS(1)LHLNNEKQ	3	0.58916	12	1.026	1.065	1.059	0.983	0.923	0.934	0.958	0.867	0.882	0.902	0.009437
Glyma.03G150200.1.p	21	S	PREDICTED: uncharacterized protein LOC102662786 [Glycine max]	2	0.999976	2.23917e-17	71.06	KLTISNEEDAIS(1)EEEEKVPK	5	0.42305	2
Glyma.03G157900.2.p	369	S	PREDICTED: peptidyl-prolyl cis-trans isomerase CYP63-like isoform X2 [Glycine max]	5	1	0.000841274	79.659	ALLLAS(1)PGK	2	-0.28304	4	1.055	0.975	0.983	1.051	0.982	0.961	0.995	1.006	0.979	0.994	0.87318
Glyma.03G157900.2.p	347	S	PREDICTED: peptidyl-prolyl cis-trans isomerase CYP63-like isoform X2 [Glycine max]	5	0.909026	4.87397e-07	45.099	GAS(0.909)PGRS(0.645)PT(0.513)RDS(0.933)GELNQGR	3	-0.66725	1	1.024	0.941	1.143	0.94	1.023	0.936	0.916	1.087	0.82	0.933	0.34496
Glyma.03G157900.2.p	505	S	PREDICTED: peptidyl-prolyl cis-trans isomerase CYP63-like isoform X2 [Glycine max]	5	1	0.0174161	52.247	RS(1)PS(1)PEDR	2	0.10174	3	1.334	1.109	1.102	0.789	0.852	0.722	0.591	0.768	0.656	0.667	0.0097415
Glyma.03G157900.2.p	464	S	PREDICTED: peptidyl-prolyl cis-trans isomerase CYP63-like isoform X2 [Glycine max]	5	1	0.00181085	63.397	FRS(1)PPGGR	3	0.35087	12	1.042	0.998	1.056	1.011	0.952	0.938	0.97	0.955	0.89	0.937	0.083858
Glyma.03G157900.2.p	356	S	PREDICTED: peptidyl-prolyl cis-trans isomerase CYP63-like isoform X2 [Glycine max]	5	0.932758	4.87397e-07	45.099	GAS(0.909)PGRS(0.645)PT(0.513)RDS(0.933)GELNQGR	3	-0.66725	1	1.024	0.941	1.143	0.94	1.023	0.936	0.916	1.087	0.82	0.933	0.34496
Glyma.03G157900.2.p	457	S	PREDICTED: peptidyl-prolyl cis-trans isomerase CYP63-like isoform X2 [Glycine max]	5	0.990845	0.00606923	53.798	S(0.001)Y(0.002)S(0.007)GRS(0.991)PPR	2	-0.18016	2
Glyma.03G157900.2.p	527	S	PREDICTED: peptidyl-prolyl cis-trans isomerase CYP63-like isoform X2 [Glycine max]	5	1	0.0125773	57.174	S(1)DEGLRDR	2	-0.46551	1	1.023	1.029	1.002	0.947	1.012	0.997	0.926	0.984	0.996	0.968	0.199663
Glyma.03G157900.2.p	501	S	PREDICTED: peptidyl-prolyl cis-trans isomerase CYP63-like isoform X2 [Glycine max]	5	1	0.0308617	40.883	DRS(1)RS(1)PR	2	0.20211	1	1.375	1.15	1.05	0.817	0.778	0.72	0.595	0.677	0.687	0.648	0.0137629
Glyma.03G157900.2.p	591	S	PREDICTED: peptidyl-prolyl cis-trans isomerase CYP63-like isoform X2 [Glycine max]	5	0.946347	0.000164388	43.208	GLVS(0.018)Y(0.018)GDAS(0.946)PDS(0.011)GS(0.007)R	2	2.9074	1	1.031	0.962	0.948	1.113	1.018	0.943	1.079	1.059	0.995	1.045	0.46896
Glyma.03G157900.2.p	499	S	PREDICTED: peptidyl-prolyl cis-trans isomerase CYP63-like isoform X2 [Glycine max]	5	1	0.0308617	40.883	DRS(1)RS(1)PR	2	0.20211	1	1.375	1.15	1.05	0.817	0.778	0.72	0.595	0.677	0.687	0.648	0.0137629
Glyma.03G157900.2.p	337	S	PREDICTED: peptidyl-prolyl cis-trans isomerase CYP63-like isoform X2 [Glycine max]	5	1	1.59351e-12	107.82	QHANS(1)DDS(1)NHNR	3	1.0364	9	1.207	1.119	1.189	0.795	0.832	0.781	0.659	0.744	0.658	0.685	0.00028003
Glyma.03G157900.2.p	507	S	PREDICTED: peptidyl-prolyl cis-trans isomerase CYP63-like isoform X2 [Glycine max]	5	1	0.0174161	52.247	RS(1)PS(1)PEDR	2	0.10174	3	1.334	1.109	1.102	0.789	0.852	0.722	0.591	0.768	0.656	0.667	0.0097415
Glyma.03G157900.2.p	340	S	PREDICTED: peptidyl-prolyl cis-trans isomerase CYP63-like isoform X2 [Glycine max]	5	1	1.59351e-12	107.82	QHANS(1)DDS(1)NHNR	3	1.0364	9	1.207	1.119	1.189	0.795	0.832	0.781	0.659	0.744	0.658	0.685	0.00028003
Glyma.03G158300.2.p	67	S	PREDICTED: histone acetyltransferase GCN5-like [Glycine max]	2	0.976202	6.37058e-15	84.689	DGALTS(0.001)NDDLES(0.976)IS(0.022)AR	2	-2.5843	2
Glyma.03G158300.2.p	116	S	PREDICTED: histone acetyltransferase GCN5-like [Glycine max]	2	0.992449	0.00299632	44.71	LS(0.008)NPPS(0.992)APR	3	-0.067935	1
Glyma.03G164700.1.p	308	S	PREDICTED: casein kinase I-like [Glycine max]	6	0.863506	0.0044671	45.28	Y(0.076)PQIGGS(0.014)S(0.046)S(0.864)R	2	0.26613	1	0.978	1.111	1.026	1.1	0.904	0.868	1.125	0.813	0.848	0.922	0.37868
Glyma.03G164700.1.p	367	S	PREDICTED: casein kinase I-like [Glycine max]	6	1	9.49714e-11	103.43	S(1)FEEVAVHK	3	0.44271	7	1.012	1.04	1.02	0.961	1.045	0.928	0.95	1.006	0.911	0.955	0.26828
Glyma.03G164700.1.p	349	S	PREDICTED: casein kinase I-like [Glycine max]	6	0.999978	0.00370567	47.621	FSGAVEAFS(1)R	2	0.39709	1
Glyma.03G167200.6.p	84	S	PREDICTED: uncharacterized protein LOC100788436 [Glycine max]	4	1	2.01124e-30	101.86	VQS(1)DGNLQDLAFFSCNNEER	3	-0.33201	3	1.085	0.965	1.096	1.036	0.878	0.923	0.955	0.909	0.843	0.902	0.1774
Glyma.03G168000.2.p	808	S	PDR-like ABC-transporter [Glycine max]	3	0.974174	8.04872e-06	104.07	S(0.026)FS(0.974)QHSNR	3	-1.0207	4	0.913	0.925	1.001	1.023	1.043	1.152	1.121	1.127	1.152	1.133	0.06022
Glyma.03G168000.2.p	13	S	PDR-like ABC-transporter [Glycine max]	3	0.931578	0.0463438	43.419	IGS(0.88)S(0.932)S(0.188)IWR	2	-0.42573	1	0.807	1.065	0.776	1.242	1.084	1.1	1.538	1.018	1.418	1.294	0.068024
Glyma.03G168000.2.p	12	S	PDR-like ABC-transporter [Glycine max]	3	0.88	0.0463438	43.419	IGS(0.88)S(0.932)S(0.188)IWR	2	-0.42573	1	0.807	1.065	0.776	1.242	1.084	1.1	1.538	1.018	1.418	1.294	0.068024
Glyma.03G171100.2.p	84	S	PREDICTED: heat shock cognate 70 kDa protein 2 [Glycine max]	4	0.941181	6.95456e-08	91.62	FS(0.009)DS(0.941)S(0.049)VQS(0.001)DIK	2	0.55491	4	0.949	1.163	0.893	0.981	1.028	1.004	1.034	0.884	1.125	1.003	0.97602
Glyma.03G171100.2.p	336	S	PREDICTED: heat shock cognate 70 kDa protein 2 [Glycine max]	4	0.999999	8.53736e-08	73.498	S(1)VDDVVLVGGSTR	2	0.26056	2	1.062	1.049	0.853	1.093	1.106	0.842	1.029	1.055	0.987	1.026	0.82592
Glyma.03G171100.2.p	82	S	PREDICTED: heat shock cognate 70 kDa protein 2 [Glycine max]	4	0.997815	2.16005e-16	113.01	RFS(0.998)DS(0.002)SVQSDIK	2	-0.66667	3	1.005	1.001	0.996	0.987	0.958	1.072	0.983	0.959	1.077	1.005	0.89748
Glyma.03G175600.8.p	170	S	PREDICTED: uncharacterized protein LOC100813237 isoform X2 [Glycine max]	2	0.959158	3.48851e-06	69.935	KHS(0.986)AS(0.959)PDQS(0.289)S(0.766)PR	3	-2.1215	1	0.942	1.196	1.011	0.897	0.847	1.109	0.951	0.709	1.098	0.906	0.42218
Glyma.03G175600.8.p	149	S	PREDICTED: uncharacterized protein LOC100813237 isoform X2 [Glycine max]	2	0.995023	0.00447392	57.175	ERS(0.995)PVS(0.005)EDR	2	-0.61262	2	1.062	1.1	1.072	0.873	0.878	0.996	0.821	0.799	0.931	0.849	0.017743
Glyma.03G175600.8.p	174	S	PREDICTED: uncharacterized protein LOC100813237 isoform X2 [Glycine max]	2	0.768049	0.000276782	44.391	KHS(0.818)AS(0.49)PDQS(0.768)S(0.924)PR	3	-0.010741	1
Glyma.03G175600.8.p	199	S	PREDICTED: uncharacterized protein LOC100813237 isoform X2 [Glycine max]	2	1	2.19975e-38	137.99	LATHQDGS(1)DYS(1)DGPR	2	0.73365	16	1.064	1.109	0.999	0.978	0.839	0.991	0.919	0.757	0.994	0.885	0.1054
Glyma.03G175600.8.p	196	S	PREDICTED: uncharacterized protein LOC100813237 isoform X2 [Glycine max]	2	0.999994	2.19975e-38	137.99	LATHQDGS(1)DYS(1)DGPR	2	0.88125	12	1.064	1.121	0.999	0.973	0.828	0.993	0.915	0.739	0.994	0.878	0.107258
Glyma.03G175600.8.p	175	S	PREDICTED: uncharacterized protein LOC100813237 isoform X2 [Glycine max]	2	0.923915	3.48851e-06	69.935	KHS(0.818)AS(0.49)PDQS(0.768)S(0.924)PR	3	-0.010741	2	0.942	1.196	1.011	0.897	0.847	1.109	0.951	0.709	1.098	0.906	0.42218
Glyma.03G175600.8.p	168	S	PREDICTED: uncharacterized protein LOC100813237 isoform X2 [Glycine max]	2	0.986043	3.48851e-06	69.935	KHS(0.986)AS(0.959)PDQS(0.289)S(0.766)PR	3	-2.1215	2	0.942	1.196	1.011	0.897	0.847	1.109	0.951	0.709	1.098	0.906	0.42218
Glyma.03G176200.1.p	124	T	PREDICTED: protein MODIFIER OF SNC1 11 [Glycine max]	5	0.898348	8.01882e-15	90.412	FGMPSPT(0.002)T(0.079)T(0.898)S(0.02)DEEAK	3	-0.043377	4	0.994	1.073	0.94	1.071	0.925	1.003	1.078	0.862	1.068	0.997	0.96504
Glyma.03G176200.1.p	123	T	PREDICTED: protein MODIFIER OF SNC1 11 [Glycine max]	5	0.843315	1.05026e-13	84.375	FGMPS(0.005)PT(0.097)T(0.843)T(0.048)S(0.006)DEEAK	3	-0.21769	1
Glyma.03G176200.1.p	120	S	PREDICTED: protein MODIFIER OF SNC1 11 [Glycine max]	5	0.957345	6.67423e-19	95.197	FGMPS(0.957)PT(0.042)TTSDEEAK	3	-0.12748	8	1.09	0.909	0.948	0.994	0.804	1.278	0.912	0.885	1.35	1.044	0.78626
Glyma.03G176200.1.p	125	S	PREDICTED: protein MODIFIER OF SNC1 11 [Glycine max]	5	0.788465	2.63509e-14	84.41	FGMPS(0.002)PT(0.01)T(0.01)T(0.189)S(0.788)DEEAK	2	-0.23138	3	1.033	1.04	1.008	1.003	0.981	0.934	0.971	0.943	0.927	0.947	0.073583
Glyma.03G178100.2.p	60	S	PREDICTED: interactor of constitutive active ROPs 2, chloroplastic-like isoform X2 [Glycine max]	2	0.888486	0.00107772	67.385	S(0.888)PHS(0.088)PIS(0.024)EK	2	0.3858	3	1.028	1.132	1.112	0.965	0.864	0.864	0.94	0.763	0.778	0.823	0.0141012
Glyma.03G178100.2.p	63	S	PREDICTED: interactor of constitutive active ROPs 2, chloroplastic-like isoform X2 [Glycine max]	2	0.930971	0.00722999	49.934	S(0.06)PHS(0.931)PIS(0.009)EK	2	1.0474	1	1.115	0.937	1.133	0.91	1.008	0.883	0.815	1.076	0.78	0.879	0.155157
Glyma.03G178100.2.p	589	S	PREDICTED: interactor of constitutive active ROPs 2, chloroplastic-like isoform X2 [Glycine max]	2	0.934142	6.89373e-07	53.625	MNS(0.934)PY(0.066)LLDTDGESPK	3	-0.47254	1
Glyma.03G178100.2.p	599	S	PREDICTED: interactor of constitutive active ROPs 2, chloroplastic-like isoform X2 [Glycine max]	2	0.998966	5.09897e-08	60.938	MNSPYLLDT(0.001)DGES(0.999)PK	3	0.050923	1	1.225	1.053	1.02	1.01	0.801	0.831	0.825	0.762	0.815	0.801	0.074295
Glyma.03G178200.3.p	447	S	PREDICTED: protein IQ-DOMAIN 1-like [Glycine max]	4	1	8.14193e-11	103.44	RLS(1)FPAS(1)PARPR	4	3.4908	14	0.964	0.942	0.945	1.031	1.087	1.078	1.07	1.155	1.143	1.121	0.0035358
Glyma.03G178200.3.p	443	S	PREDICTED: protein IQ-DOMAIN 1-like [Glycine max]	4	1	1.79276e-08	97.463	RLS(1)FPAS(1)PARPR	4	3.4908	4	1.008	0.919	1.087	1.072	0.991	0.934	1.064	1.078	0.859	0.994	0.93256
Glyma.03G178200.3.p	45	S	PREDICTED: protein IQ-DOMAIN 1-like [Glycine max]	4	0.974121	8.63144e-13	91.414	QKLET(0.003)S(0.015)VS(0.974)Y(0.001)S(0.006)EAHK	3	-0.44807	6	1.013	1.025	1.031	1.09	0.921	0.916	1.077	0.899	0.889	0.954	0.49648
Glyma.03G178200.3.p	314	S	PREDICTED: protein IQ-DOMAIN 1-like [Glycine max]	4	0.968549	4.18897e-08	77.746	SITGGEIS(0.031)KS(0.969)FAR	2	-0.0088776	1	0.963	0.963	1.114	1.154	0.936	0.872	1.197	0.973	0.783	0.974	0.80598
Glyma.03G178200.3.p	305	S	PREDICTED: protein IQ-DOMAIN 1-like [Glycine max]	4	0.960451	0.00358473	43.68	S(0.96)IT(0.037)GGEIS(0.002)K	3	0.47968	1
Glyma.03G178200.3.p	378	S	PREDICTED: protein IQ-DOMAIN 1-like [Glycine max]	4	0.999996	1.00898e-07	109.72	SLVSVQS(1)DR	2	-0.16297	3	1.064	0.875	0.999	1.099	1.015	0.967	1.034	1.16	0.968	1.049	0.51926
Glyma.03G190600.1.p	265	S	PREDICTED: splicing factor U2af small subunit B-like [Glycine max]	3	0.862738	0.0136711	51.066	ES(0.863)S(0.137)AERR	3	0.98629	1	1.072	1.057	1.002	0.932	0.916	1.014	0.869	0.867	1.013	0.914	0.072844
Glyma.03G190600.1.p	259	S	PREDICTED: splicing factor U2af small subunit B-like [Glycine max]	3	1	8.95185e-06	71.221	DRS(1)PPIR	2	-0.13031	16	1.143	0.987	1.021	1.014	0.929	0.884	0.887	0.941	0.867	0.897	0.150298
Glyma.03G190600.1.p	230	S	PREDICTED: splicing factor U2af small subunit B-like [Glycine max]	3	1	0.00813593	60.91	S(1)HGPHGR	3	1.7208	2
Glyma.03G190600.1.p	266	S	PREDICTED: splicing factor U2af small subunit B-like [Glycine max]	3	0.995253	8.95185e-06	59.597	ES(0.005)S(0.995)AERR	2	-0.37222	7	1.04	1.009	1.013	0.94	1.016	0.993	0.904	1.007	0.981	0.963	0.199264
Glyma.03G191200.3.p	320	S	PREDICTED: polyadenylation and cleavage factor homolog 4-like isoform X2 [Glycine max]	3	0.941785	0.000391091	46.844	DHS(0.942)PT(0.058)LRPIVK	4	-0.23597	2	1.035	1.066	1.055	1.025	0.932	0.871	0.991	0.876	0.827	0.896	0.074903
Glyma.03G191200.3.p	270	S	PREDICTED: polyadenylation and cleavage factor homolog 4-like isoform X2 [Glycine max]	3	0.974281	1.57019e-25	87.72	FVGQQFDSGET(0.002)ES(0.005)PS(0.018)GQS(0.974)PLR	3	-0.69864	5	1.049	1.078	1.081	0.923	0.926	0.925	0.88	0.861	0.856	0.865	0.0049772
Glyma.03G197800.2.p	189	S	PREDICTED: pollen-specific leucine-rich repeat extensin-like protein 2 [Glycine max]	5	0.911157	0.000149521	64.104	T(0.053)T(0.036)FS(0.911)VLEGVGR	2	-0.2752	1	1.031	0.969	1.066	1.101	0.82	1.008	1.067	0.848	0.947	0.955	0.62884
Glyma.03G197800.2.p	134	S	PREDICTED: pollen-specific leucine-rich repeat extensin-like protein 2 [Glycine max]	5	1	0.0024598	61.344	KFQQS(1)APVK	3	0.43159	4	1.022	0.999	1.008	1.026	0.93	1.025	1.005	0.932	1.019	0.984	0.6486
Glyma.03G197800.2.p	96	S	PREDICTED: pollen-specific leucine-rich repeat extensin-like protein 2 [Glycine max]	5	0.85622	0.00790134	43.761	GKS(0.856)PVPT(0.108)S(0.028)S(0.008)R	2	-0.063386	1	0.96	0.925	1.063	1.039	0.987	1.056	1.082	1.067	0.994	1.045	0.38956
Glyma.03G202100.1.p	95	S	PREDICTED: digalactosyldiacylglycerol synthase 1, chloroplastic [Glycine max]	2	0.87526	0.00027258	70.942	AYS(0.875)S(0.124)PDFSK	3	0.33757	3	0.928	1.019	1.089	0.952	1.077	0.96	1.027	1.057	0.883	0.985	0.81202
Glyma.03G202100.1.p	94	Y	PREDICTED: digalactosyldiacylglycerol synthase 1, chloroplastic [Glycine max]	2	0.936017	0.00489519	80.014	AY(0.936)S(0.031)S(0.031)PDFS(0.002)K	2	-0.44909	1	0.938	1.135	1.046	0.908	1.017	0.963	0.967	0.896	0.923	0.926	0.3022
Glyma.03G206200.1.p	319	S	PREDICTED: rhomboid-like protein 15 [Glycine max]	2	0.940267	3.32254e-48	112.34	TLGAVQGQTAS(0.005)HLHS(0.94)DS(0.054)NLQAR	3	0.10385	4	0.977	1.095	0.918	0.948	1.004	1.082	0.97	0.917	1.179	1.015	0.83238
Glyma.03G206200.1.p	321	S	PREDICTED: rhomboid-like protein 15 [Glycine max]	2	0.914262	7.29238e-13	56.688	TLGAVQGQTASHLHS(0.086)DS(0.914)NLQAR	4	-0.56839	2
Glyma.03G206200.1.p	335	S	PREDICTED: rhomboid-like protein 15 [Glycine max]	2	0.984035	9.13995e-26	81.003	LLEDS(0.002)S(0.012)PNS(0.984)PLDS(0.001)STPSNPQR	3	-0.36551	2	1.102	1.048	0.927	0.928	1.057	0.938	0.842	1.009	1.014	0.95	0.4819
Glyma.03G222300.1.p	656	S	PREDICTED: boron transporter 1 [Glycine max]	3	0.772415	0.0130275	43.68	IT(0.035)S(0.772)S(0.035)T(0.149)PT(0.009)PR	2	1.4374	1
Glyma.03G222300.1.p	670	S	PREDICTED: boron transporter 1 [Glycine max]	3	0.999991	3.33594e-11	84.892	TDTNSHLS(1)PR	2	0.30068	8	1.095	1.026	1.045	0.92	0.923	0.978	0.84	0.9	0.937	0.891	0.0146027
Glyma.03G222300.1.p	660	T	PREDICTED: boron transporter 1 [Glycine max]	3	0.997192	0.00162326	73.499	ITSST(0.002)PT(0.997)PR	2	0.69681	1	0.817	1.064	0.924	0.98	0.995	1.291	1.2	0.937	1.399	1.164	0.28288
Glyma.03G222300.1.p	711	S	PREDICTED: boron transporter 1 [Glycine max]	3	0.999995	4.10195e-06	75.819	S(1)PLNPDSK	2	-0.36581	7	1.055	1.1	1.124	0.81	1.009	0.882	0.768	0.918	0.786	0.824	0.035241
Glyma.03G222300.1.p	658	T	PREDICTED: boron transporter 1 [Glycine max]	3	0.93054	0.000448702	69.812	IT(0.001)S(0.008)S(0.053)T(0.931)PT(0.008)PR	3	-0.38957	1
Glyma.03G222300.1.p	674	S	PREDICTED: boron transporter 1 [Glycine max]	3	0.983902	3.33594e-11	68.42	T(0.001)DTNS(0.001)HLS(0.998)PRLS(0.984)FS(0.015)S(0.001)R	3	-0.2064	1	0.975	1.05	0.964	1.02	0.969	1.039	1.045	0.923	1.08	1.013	0.72288
Glyma.03G228100.1.p	301	S	PREDICTED: G patch domain-containing protein 8 isoform X2 [Glycine max]	2	0.999954	9.4796e-20	94.281	KQNVPISSIFSNDS(1)DED	3	-0.24559	2	1.11	0.965	0.963	0.993	0.986	0.986	0.894	1.022	1.025	0.976	0.66702
Glyma.03G233400.1.p	315	S	PREDICTED: topless-related protein 3-like [Glycine max]	3	0.999972	9.73025e-16	89.011	LRPAPS(1)VEEVSYPAAR	3	-0.086349	1	1.084	0.989	0.969	0.972	1.086	0.906	0.897	1.098	0.936	0.974	0.70284
Glyma.03G233400.1.p	697	S	PREDICTED: topless-related protein 3-like [Glycine max]	3	0.998121	5.2651e-10	69.979	ASGSS(0.001)AVNVS(0.998)PVNCK	3	-0.65679	3	1.084	1.095	0.977	0.911	0.904	1.016	0.841	0.826	1.041	0.897	0.106744
Glyma.03G236300.2.p	103	S	PREDICTED: respiratory burst oxidase homolog protein B-like [Glycine max]	3	1	0.04755	40.616	QVS(1)QELKR	2	0.48543	1	0.953	1.054	1.014	1.02	0.959	1.014	1.07	0.911	1.002	0.991	0.804
Glyma.03G236300.2.p	28	S	PREDICTED: respiratory burst oxidase homolog protein B-like [Glycine max]	3	0.934775	2.27963e-07	52.185	VGFS(0.935)GPMS(0.065)GPLVTSNK	3	0.56429	1	0.978	0.988	0.989	1.054	1.112	0.902	1.078	1.127	0.912	1.038	0.60908
Glyma.03G236300.2.p	93	S	PREDICTED: respiratory burst oxidase homolog protein B-like [Glycine max]	3	0.796268	0.00901284	47.894	RPS(0.796)S(0.191)LS(0.012)VR	3	0.6132	1	0.683	1.042	0.837	1.335	1.305	0.889	1.955	1.251	1.062	1.377	0.143655
Glyma.03G236500.2.p	8	S	PREDICTED: acyl-CoA-binding domain-containing protein 4-like isoform X3 [Glycine max]	2	0.786652	9.18733e-09	81.92	AT(0.206)S(0.787)GLQY(0.007)PER	2	-1.3565	12	1.093	0.873	0.91	1.115	0.992	1.04	1.02	1.137	1.143	1.094	0.30502
Glyma.03G236700.3.p	34	T	PREDICTED: DEAD-box ATP-dependent RNA helicase 35 [Glycine max]	2	0.988164	0.000149914	54.871	AS(0.012)AVT(0.988)DDDLEKQR	3	-0.48132	3
Glyma.03G238300.3.p	99	S	PREDICTED: RRP15-like protein [Glycine max]	2	0.918201	2.15821e-13	61.488	NDKDGIES(0.082)EDRS(0.918)EDEGAAGPQK	5	0.062465	1	1.176	0.916	0.993	0.992	0.921	0.991	0.844	1.005	1	0.941	0.49578
Glyma.03G238300.3.p	61	S	PREDICTED: RRP15-like protein [Glycine max]	2	0.999994	1.49947e-36	94.73	EYNS(1)DDEEDDEATVPATLEPK	3	0.21809	4	1.079	0.944	1.106	0.932	0.969	0.967	0.864	1.028	0.875	0.917	0.166619
Glyma.03G239900.1.p	276	S	PREDICTED: E3 ubiquitin-protein ligase ATL6 [Glycine max]	3	0.994575	2.25727e-69	175.33	AS(0.005)S(0.995)LIVLPR	2	-0.1931	7	0.917	0.953	0.946	1.196	1.019	1.01	1.304	1.07	1.068	1.145	0.091119
Glyma.03G239900.1.p	239	S	PREDICTED: E3 ubiquitin-protein ligase ATL6 [Glycine max]	3	0.823698	6.59674e-90	176.11	S(0.017)HS(0.824)T(0.157)GHS(0.003)LVQPGENTDR	3	-1.104	9	0.95	1.013	0.971	1.101	1.004	0.986	1.159	0.991	1.016	1.054	0.26318
Glyma.03G239900.1.p	332	S	PREDICTED: E3 ubiquitin-protein ligase ATL6 [Glycine max]	3	1	0.00331914	56.916	ALS(1)IRS(1)PR	3	-0.085876	5	0.921	0.944	0.836	1.122	0.973	1.274	1.22	1.03	1.525	1.247	0.074598
Glyma.03G239900.1.p	329	S	PREDICTED: E3 ubiquitin-protein ligase ATL6 [Glycine max]	3	1	0.00540556	53.237	ALS(1)IRS(1)PR	3	-0.085876	3	0.93	0.948	0.858	1.129	0.952	1.243	1.214	1.006	1.45	1.215	0.092445
Glyma.03G244500.14.p	398	S	PREDICTED: WD repeat-containing protein 48 isoform X2 [Glycine max]	3	0.99973	1.64819e-07	66.246	VS(1)LEGSTPVPVYK	3	-0.46668	1
Glyma.03G244500.14.p	391	S	PREDICTED: WD repeat-containing protein 48 isoform X2 [Glycine max]	3	0.982861	2.30768e-07	71.735	GNS(1)FLAGNLS(0.983)FS(0.017)R	2	0.032591	3	0.961	1.052	1.093	1.112	0.864	0.909	1.158	0.822	0.833	0.929	0.43836
Glyma.03G244500.14.p	384	S	PREDICTED: WD repeat-containing protein 48 isoform X2 [Glycine max]	3	0.999999	2.30768e-07	71.735	GNS(1)FLAGNLS(0.933)FS(0.067)R	3	-0.15586	3	0.961	1.052	1.093	1.112	0.864	0.909	1.158	0.822	0.833	0.929	0.43836
Glyma.03G246200.1.p	336	S	PREDICTED: uncharacterized protein LOC100527816 [Glycine max]	2	0.999316	0.000620585	85.672	QNLFS(0.001)NS(0.999)LR	2	-0.20884	2	0.983	1.052	0.911	1.073	1.036	0.965	1.092	0.987	1.06	1.043	0.45466
Glyma.03G247300.1.p	748	S	PREDICTED: mediator of RNA polymerase II transcription subunit 14-like [Glycine max]	2	0.769532	1.34141e-19	92.098	GPVQS(0.01)S(0.042)S(0.77)VGS(0.178)IPTGQGR	2	-0.40655	3	0.921	0.956	0.997	1.126	0.976	1.063	1.224	1.021	1.067	1.101	0.117302
Glyma.03G247300.1.p	669	T	PREDICTED: mediator of RNA polymerase II transcription subunit 14-like [Glycine max]	2	0.878624	4.07975e-05	72.34	GS(0.003)S(0.117)T(0.879)PPFS(0.001)VK	2	-0.1355	5	1.012	0.975	0.94	1.038	1.04	1.022	1.027	1.066	1.088	1.059	0.055484
Glyma.03G248800.4.p	476	S	PREDICTED: myosin-binding protein 1-like, partial [Glycine max]	2	0.999999	7.53283e-10	87.519	GTDLSVNDIS(1)PR	3	1.2405	6	1.015	1.069	0.996	0.874	1.037	1.02	0.861	0.97	1.025	0.952	0.42648
Glyma.03G248800.4.p	463	S	PREDICTED: myosin-binding protein 1-like, partial [Glycine max]	2	0.990204	0.00086389	60.157	ILLS(0.002)QFS(0.99)AT(0.008)R	2	0.031732	1	0.739	0.864	0.723	1.695	1.075	1.004	2.295	1.244	1.39	1.623	0.097398
Glyma.03G248800.4.p	338	S	PREDICTED: myosin-binding protein 1-like, partial [Glycine max]	2	1	0.0137746	53.211	NDVCPS(1)PR	2	-0.75554	3	1.059	0.958	1.012	1.023	0.973	0.985	0.966	1.016	0.974	0.984	0.65162
Glyma.03G251800.3.p	272	S	PREDICTED: AT-hook motif nuclear-localized protein 14 isoform X2 [Glycine max]	4	0.989798	1.42117e-05	68.481	QS(0.003)VDS(0.99)PS(0.007)GNPIR	3	-0.18898	4	0.986	1.039	1.093	0.916	0.997	0.976	0.929	0.96	0.893	0.927	0.123921
Glyma.03G251800.3.p	302	T	PREDICTED: AT-hook motif nuclear-localized protein 14 isoform X2 [Glycine max]	4	0.999954	4.14915e-28	75.88	GNDEHQAMGGSHFMIQQLGLHGT(1)PPR	4	-0.35428	2	1.086	1.027	0.964	0.979	0.941	0.999	0.901	0.917	1.037	0.949	0.2494
Glyma.03G251800.3.p	332	S	PREDICTED: AT-hook motif nuclear-localized protein 14 isoform X2 [Glycine max]	4	0.999979	2.82342e-17	72.916	IGHGAHQS(1)PENGGYEQIPD	3	-0.15798	1
Glyma.03G251800.3.p	76	T	PREDICTED: AT-hook motif nuclear-localized protein 14 isoform X2 [Glycine max]	4	0.988729	3.3395e-05	59.709	KY(0.011)GT(0.989)PEQALAAK	2	0.55357	4	1.079	0.939	0.985	1.031	0.948	1.026	0.955	1.01	1.043	1.001	0.98984
Glyma.03G251800.3.p	263	S	PREDICTED: AT-hook motif nuclear-localized protein 14 isoform X2 [Glycine max]	4	0.767834	9.90802e-11	71.263	LPSPVGEPVS(0.232)S(0.768)LGFR	3	-0.012676	1	0.937	1.1	0.925	1.107	0.978	0.971	1.182	0.89	1.052	1.032	0.68464
Glyma.03G251800.3.p	255	S	PREDICTED: AT-hook motif nuclear-localized protein 14 isoform X2 [Glycine max]	4	0.999998	1.27169e-09	64.275	LPS(1)PVGEPVSSLGFR	3	-0.90501	2	1.122	0.91	0.937	1.074	0.922	1.043	0.958	1.012	1.115	1.024	0.78804
Glyma.03G259500.1.p	74	S	PREDICTED: arp2/3 complex-activating protein rickA-like [Glycine max]	3	0.821732	7.35322e-07	68.413	FS(0.006)S(0.027)S(0.144)S(0.822)LPT(0.196)S(0.805)PENK	2	-0.50981	13	0.953	0.999	1.004	0.969	1.035	1.074	1.016	1.037	1.071	1.041	0.30596
Glyma.03G259500.1.p	46	S	PREDICTED: arp2/3 complex-activating protein rickA-like [Glycine max]	3	0.764789	1.19134e-23	73.269	T(0.005)AS(0.014)APS(0.765)S(0.215)PQIQPT(0.001)QPAPQPQEHPSSQHNR	4	-1.4037	3	0.953	1.13	1.114	0.985	0.831	0.972	1.034	0.735	0.874	0.872	0.14328
Glyma.03G259500.1.p	219	S	PREDICTED: arp2/3 complex-activating protein rickA-like [Glycine max]	3	0.773479	1.02837e-10	53.264	KGNSNINVDGVES(0.968)EGS(0.773)S(0.246)AEEGT(0.013)VNKK	4	0.0072264	1	1.057	0.996	0.925	1.002	0.992	1.045	0.949	0.998	1.13	1.02	0.64954
Glyma.03G259500.1.p	216	S	PREDICTED: arp2/3 complex-activating protein rickA-like [Glycine max]	3	0.967962	1.02837e-10	53.264	KGNSNINVDGVES(0.968)EGS(0.773)S(0.246)AEEGT(0.013)VNKK	4	0.0072264	1	1.057	0.996	0.925	1.002	0.992	1.045	0.949	0.998	1.13	1.02	0.64954
Glyma.03G259500.1.p	43	S	PREDICTED: arp2/3 complex-activating protein rickA-like [Glycine max]	3	0.77065	3.5937e-11	52.342	T(0.227)AS(0.771)APS(0.549)S(0.451)PQIQPT(0.002)QPAPQPQEHPSSQHNR	4	-0.26974	1
Glyma.03G259500.1.p	78	S	PREDICTED: arp2/3 complex-activating protein rickA-like [Glycine max]	3	0.861277	1.08895e-11	91.812	FS(0.005)S(0.02)S(0.102)S(0.558)LPT(0.454)S(0.861)PENK	2	-0.62457	30	0.969	0.975	0.988	0.979	1.059	1.066	1.01	1.087	1.08	1.059	0.114244
Glyma.03G259500.1.p	47	S	PREDICTED: arp2/3 complex-activating protein rickA-like [Glycine max]	3	0.799509	1.03483e-23	73.239	T(0.002)AS(0.005)APS(0.193)S(0.8)PQIQPT(0.001)QPAPQPQEHPSSQHNR	4	0.70383	4	0.991	0.955	1.072	0.988	1.021	0.994	0.997	1.07	0.927	0.995	0.8964
Glyma.03G264600.2.p	242	S	PREDICTED: la-related protein 6B-like isoform X2 [Glycine max]	3	0.936201	1.21036e-09	64.705	QY(0.003)PLT(0.061)ES(0.936)DIEELQSR	2	0.05944	1
Glyma.04G004000.1.p	1010	T	PREDICTED: E3 ubiquitin-protein ligase UPL3-like [Glycine max]	3	0.999902	3.62655e-05	74.649	SSVNIGDT(1)PR	2	-1.7583	1
Glyma.04G007400.1.p	70	S	PREDICTED: tRNA-dihydrouridine(47) synthase [NAD(P)(+)]-like isoform X2 [Glycine max]	2	0.971727	8.41757e-49	149.36	S(0.012)S(0.016)S(0.972)PNDGVSIPNDNNK	2	0.17533	4	1.091	1.022	1.026	0.925	1.011	0.916	0.848	0.989	0.893	0.909	0.063879
Glyma.04G007400.1.p	332	T	PREDICTED: tRNA-dihydrouridine(47) synthase [NAD(P)(+)]-like isoform X2 [Glycine max]	2	0.997806	1.24841e-34	108.37	SEPEAGTDALT(0.998)PET(0.002)DLSLK	4	-0.009293	10	1.083	0.952	0.986	1.018	0.978	0.99	0.941	1.028	1.006	0.988	0.7901
Glyma.04G008700.1.p	116	S	PREDICTED: zinc finger protein GIS2 [Glycine max]	2	1	1.67592e-06	61.265	ECS(1)APPMPPGDLR	3	-0.92463	5	1.061	0.975	0.96	1.062	0.957	0.993	1.001	0.983	1.034	1.005	0.90944
Glyma.04G008700.1.p	40	S	PREDICTED: zinc finger protein GIS2 [Glycine max]	2	1	0.000236421	58.098	RGFS(1)RDNLCK	4	-0.019453	1	0.947	0.912	0.857	1.059	1.071	1.223	1.117	1.176	1.429	1.235	0.022683
Glyma.04G009100.2.p	11	S	PREDICTED: kinesin-related protein 11-like isoform X1 [Glycine max]	2	0.89736	0.00325741	81.972	S(0.822)S(0.213)S(0.897)PFS(0.014)Y(0.054)R	2	-3.0952	3	0.997	0.992	0.999	0.993	1.058	0.984	0.997	1.067	0.985	1.016	0.57218
Glyma.04G009100.2.p	77	S	PREDICTED: kinesin-related protein 11-like isoform X1 [Glycine max]	2	0.999984	2.43682e-08	50.957	S(1)PVAFGAEELIAEPVVDSSR	3	0.16565	1
Glyma.04G009100.2.p	9	S	PREDICTED: kinesin-related protein 11-like isoform X1 [Glycine max]	2	0.822307	0.0242325	52.391	S(0.822)S(0.213)S(0.897)PFS(0.014)Y(0.054)R	2	-3.0952	2	0.991	0.987	1	1.13	1.141	0.762	1.139	1.156	0.763	1.018	0.89652
Glyma.04G009400.1.p	158	T	uncharacterized protein LOC100816984 [Glycine max]	4	0.786493	4.10104e-42	87.61	TEEAT(0.004)AT(0.209)T(0.786)PPPPPPVASLEHGEGAHHEGEAK	5	-0.47775	1
Glyma.04G009400.1.p	52	S	uncharacterized protein LOC100816984 [Glycine max]	4	0.999463	1.73812e-06	92.856	VT(0.001)VS(0.999)DQGENK	2	0.18381	2	0.969	1.071	1.057	0.968	0.993	0.947	0.999	0.928	0.898	0.939	0.142581
Glyma.04G015000.1.p	281	S	PREDICTED: monosaccharide-sensing protein 2 [Glycine max]	2	0.99994	6.2318e-07	65.905	PVTGQSSIGLAS(1)R	2	-0.86317	1	1.021	1.024	1.103	0.94	0.953	0.955	0.921	0.933	0.867	0.905	0.021416
Glyma.04G015000.1.p	345	S	PREDICTED: monosaccharide-sensing protein 2 [Glycine max]	2	1	4.99987e-15	114.7	NEQWDEES(1)LQR	2	-0.31194	10	1.069	1.011	1.039	0.95	1.037	0.889	0.889	1.027	0.856	0.922	0.153698
Glyma.04G015000.1.p	275	S	PREDICTED: monosaccharide-sensing protein 2 [Glycine max]	2	0.936233	1.18831e-17	109.48	PVT(0.001)GQS(0.936)S(0.063)IGLASR	3	-0.90795	4	1.055	1.099	1.04	0.931	0.98	0.877	0.883	0.891	0.844	0.873	0.0173996
Glyma.04G015000.1.p	451	S	PREDICTED: monosaccharide-sensing protein 2 [Glycine max]	2	0.975034	6.69822e-10	85.837	IYLHEEGVS(0.025)AS(0.975)R	3	0.94861	4	0.994	1.116	1.03	0.965	0.97	0.918	0.971	0.87	0.892	0.909	0.074062
Glyma.04G016600.2.p	811	S	PREDICTED: actin cytoskeleton-regulatory complex protein pan1 [Glycine max]	5	0.838615	2.0708e-07	48.216	S(0.002)T(0.002)VES(0.05)PS(0.05)QDFS(0.839)NS(0.058)HFGK	3	-2.957	1
Glyma.04G016600.2.p	805	S	PREDICTED: actin cytoskeleton-regulatory complex protein pan1 [Glycine max]	5	0.958601	2.89073e-13	71.853	S(0.009)T(0.009)VES(0.959)PS(0.021)QDFS(0.001)NS(0.001)HFGK	4	1.1032	6	0.942	1.003	0.986	0.985	1.079	1.045	1.046	1.077	1.061	1.061	0.146081
Glyma.04G016600.2.p	999	S	PREDICTED: actin cytoskeleton-regulatory complex protein pan1 [Glycine max]	5	0.831679	6.38924e-08	69.795	FDS(0.026)MS(0.832)S(0.071)S(0.071)NDFGFGR	2	0.89224	2	0.821	0.88	1.09	1.104	1.173	1.002	1.345	1.333	0.92	1.175	0.1639
Glyma.04G016600.2.p	997	S	PREDICTED: actin cytoskeleton-regulatory complex protein pan1 [Glycine max]	5	0.970107	3.97189e-21	114.58	FDS(0.97)MS(0.029)SSNDFGFGR	3	1.3782	5	0.875	0.912	0.969	1.14	1.148	1.021	1.303	1.259	1.054	1.201	0.020181
Glyma.04G016600.2.p	959	S	PREDICTED: actin cytoskeleton-regulatory complex protein pan1 [Glycine max]	5	0.991607	0.00227889	67.08	FDS(0.992)IS(0.007)S(0.001)SK	2	0.034376	10	0.854	0.876	1.009	1.136	1.146	1.049	1.33	1.309	1.041	1.216	0.026322
Glyma.04G016600.2.p	978	S	PREDICTED: actin cytoskeleton-regulatory complex protein pan1 [Glycine max]	5	0.910887	0.00201064	40.941	FT(0.082)RFDS(0.911)IS(0.005)S(0.002)S(0.001)K	3	0.44445	1	0.682	0.8	0.845	1.151	1.348	1.337	1.686	1.685	1.584	1.648	0.0033164
Glyma.04G016600.2.p	796	S	PREDICTED: actin cytoskeleton-regulatory complex protein pan1 [Glycine max]	5	1	0.00766412	43.492	IPHS(1)LAGR	3	0.18213	1
Glyma.04G016600.2.p	1000	S	PREDICTED: actin cytoskeleton-regulatory complex protein pan1 [Glycine max]	5	0.787879	7.22046e-09	76.82	FDSMS(0.18)S(0.788)S(0.032)NDFGFGR	2	-0.63969	2	0.784	0.788	1.084	1.119	1.195	1.129	1.425	1.517	1.042	1.296	0.06212
Glyma.04G016600.2.p	807	S	PREDICTED: actin cytoskeleton-regulatory complex protein pan1 [Glycine max]	5	0.868939	3.24981e-23	96.379	S(0.001)T(0.001)VES(0.043)PS(0.869)QDFS(0.063)NS(0.023)HFGK	3	-3.6657	4	0.873	1.018	0.905	1.021	1.195	1.054	1.17	1.173	1.165	1.17	0.084321
Glyma.04G016700.1.p	154	S	PREDICTED: WUSCHEL-related homeobox 8-like [Glycine max]	2	0.999995	1.76535e-12	61.612	QLTPAPNVVEPEVES(1)PKEK	4	-0.44053	1
Glyma.04G016800.4.p	124	S	HMG-box superfamily protein [Glycine max]	2	1	7.99679e-33	131.09	QAEGPTGGDEEES(1)EK	3	0.17516	19	0.884	0.932	0.906	1.148	1.042	1.155	1.298	1.12	1.276	1.229	0.0060406
Glyma.04G017400.9.p	787	S	PREDICTED: protein NLP4-like isoform X2 [Glycine max]	2	0.77191	3.94739e-07	75.018	S(0.171)QS(0.772)QET(0.057)LGEHPK	3	2.3526	2	0.818	0.953	0.774	1.053	1.255	1.26	1.288	1.317	1.63	1.402	0.0171793
Glyma.04G017400.9.p	767	S	PREDICTED: protein NLP4-like isoform X2 [Glycine max]	2	0.96681	0.00555099	63.624	IS(0.033)S(0.967)EAELK	2	0.74491	2	0.83	0.883	0.796	1.164	1.199	1.238	1.401	1.359	1.557	1.435	0.00038497
Glyma.04G021900.1.p	465	S	PREDICTED: la-related protein 1C-like [Glycine max]	2	0.766722	1.36843e-08	46.847	ANS(0.009)GS(0.055)IS(0.767)PS(0.143)GS(0.369)S(0.341)S(0.316)NNLAADFEK	3	-1.9099	1	0.92	1.04	0.892	1.054	1.173	0.967	1.146	1.129	1.084	1.12	0.20316
Glyma.04G023600.1.p	362	S	PREDICTED: uncharacterized protein LOC102669997 [Glycine max]	4	0.999639	0.000204207	91.082	NLTNSAS(1)MR	2	-0.72781	1	1.039	0.989	1.044	1.01	0.965	0.955	0.972	0.976	0.917	0.954	0.12418
Glyma.04G023600.1.p	503	S	PREDICTED: uncharacterized protein LOC102669997 [Glycine max]	4	0.939433	0.00864405	47.429	QPCS(0.939)PDS(0.061)VR	2	-0.22476	1	1.105	1.018	1.011	0.978	0.925	0.951	0.885	0.909	0.941	0.911	0.051142
Glyma.04G023600.1.p	378	S	PREDICTED: uncharacterized protein LOC102669997 [Glycine max]	4	0.799555	9.31292e-07	56.514	S(0.002)GEDDVT(0.138)S(0.8)IT(0.06)QVFK	3	2.0358	1	1.123	1.059	0.948	1.097	1.033	0.711	0.977	0.976	0.752	0.908	0.49956
Glyma.04G023600.1.p	638	S	PREDICTED: uncharacterized protein LOC102669997 [Glycine max]	4	0.999917	1.77041e-09	78.324	GSAATSAFRPAS(1)PR	3	0.57682	10	1.051	1.027	1.01	0.947	0.957	1.011	0.901	0.932	1.001	0.944	0.067519
Glyma.04G023600.1.p	698	S	PREDICTED: uncharacterized protein LOC102669997 [Glycine max]	4	0.999675	2.10748e-05	68.283	PSGQSSFEFS(1)PK	3	-0.16916	2
Glyma.04G026000.1.p	627	S	PREDICTED: protein IQ-DOMAIN 32-like [Glycine max]	3	0.999907	3.73597e-29	108.08	RNS(1)FGSVKPDNIDQESR	4	0.36604	2	1.032	1.04	0.966	1.063	0.993	0.906	1.029	0.955	0.939	0.975	0.6461
Glyma.04G026000.1.p	669	S	PREDICTED: protein IQ-DOMAIN 32-like [Glycine max]	3	1	0.00374578	76.85	VNANNS(1)PR	2	0.18233	4	1.053	1.028	1.102	0.987	0.927	0.883	0.937	0.902	0.802	0.879	0.025758
Glyma.04G026000.1.p	196	S	PREDICTED: protein IQ-DOMAIN 32-like [Glycine max]	3	0.999152	1.95381e-17	107.74	VAS(0.999)DDADS(0.001)FQNEK	3	1.4767	3	0.934	0.973	1.014	1.054	0.992	1.068	1.128	1.021	1.055	1.066	0.121737
Glyma.04G038600.2.p	899	S	PREDICTED: protein WEAK CHLOROPLAST MOVEMENT UNDER BLUE LIGHT 1-like [Glycine max]	3	0.872538	1.04805e-11	71.842	AGESGQGVINQS(0.127)KS(0.873)PR	3	-0.16838	1	1.012	1.171	1.024	0.964	0.844	0.963	0.954	0.721	0.941	0.864	0.088363
Glyma.04G038600.2.p	940	S	PREDICTED: protein WEAK CHLOROPLAST MOVEMENT UNDER BLUE LIGHT 1-like [Glycine max]	3	0.848945	1.17856e-17	82.635	ANEHADNDEGGS(0.849)S(0.149)PES(0.003)K	3	-2.8198	1	1.088	1.041	1.036	0.868	0.863	1.096	0.797	0.829	1.059	0.893	0.22508
Glyma.04G038800.1.p	320	S	PREDICTED: protein CYPRO4-like [Glycine max]	2	0.999959	2.54995e-10	66.893	AETNMLLMS(1)PMGGGK	3	-0.54037	2	1.146	0.96	1.143	0.947	0.997	0.776	0.826	1.039	0.679	0.837	0.124343
Glyma.04G038800.1.p	618	T	PREDICTED: protein CYPRO4-like [Glycine max]	2	1	3.99365e-21	92.792	FAVT(0.021)DS(0.979)PEAPLVIAT(1)PMK	3	0.69626	2	1.099	1.009	0.935	0.96	1.016	0.985	0.872	1.007	1.054	0.973	0.6144
Glyma.04G038800.1.p	609	S	PREDICTED: protein CYPRO4-like [Glycine max]	2	0.978504	3.99365e-21	92.792	FAVT(0.021)DS(0.979)PEAPLVIAT(1)PMK	3	0.69626	10	1.177	1.04	1.045	0.91	0.953	0.838	0.772	0.917	0.802	0.828	0.028879
Glyma.04G052800.1.p	69	S	uncharacterized protein LOC100527044 [Glycine max]	2	0.994818	1.32364e-07	89.43	S(0.005)WS(0.995)FADPELQR	2	0.28552	3	0.926	0.911	1.013	1.085	1.015	1.098	1.172	1.113	1.085	1.122	0.047156
Glyma.04G052800.1.p	36	S	uncharacterized protein LOC100527044 [Glycine max]	2	0.93198	7.10654e-15	89.311	T(0.028)YS(0.932)AS(0.04)YAQTQIGPPR	2	-0.27569	4	1.012	1	0.981	1.138	0.876	0.998	1.124	0.878	1.019	1.006	0.94136
Glyma.04G052800.1.p	57	S	uncharacterized protein LOC100527044 [Glycine max]	2	0.995053	1.98881e-05	76.073	S(0.995)IS(0.004)AGSSFSK	2	0.2154	2	0.968	0.948	1.037	1.05	1.043	0.981	1.084	1.1	0.948	1.041	0.31032
Glyma.04G054000.1.p	35	S	uncharacterized protein LOC100816255 [Glycine max]	2	0.775197	3.11043e-39	124.76	SSFAGYIPSEPS(0.01)NS(0.775)T(0.214)ELR	2	-0.33167	2	0.991	1.01	0.985	0.995	1.059	0.985	1.005	1.049	1	1.018	0.5087
Glyma.04G057600.1.p	561	S	PREDICTED: eukaryotic translation initiation factor 3 subunit B-like [Glycine max]	2	0.999979	4.20347e-16	101.05	DGEAS(1)DEEEEYEAK	3	-0.25548	3	1.027	0.974	0.839	1.009	1.026	1.17	0.983	1.054	1.396	1.129	0.183579
Glyma.04G061700.7.p	690	S	PREDICTED: uncharacterized protein LOC100818050 isoform X2 [Glycine max]	6	1	5.99126e-12	89.468	VIEADDS(1)DADEEER	2	0.47672	1	1.057	1.006	1.004	0.985	0.969	0.981	0.933	0.963	0.978	0.957	0.070838
Glyma.04G061700.7.p	278	S	PREDICTED: uncharacterized protein LOC100818050 isoform X2 [Glycine max]	6	0.779487	3.15938e-05	42.863	S(0.219)GS(0.779)AKQS(0.638)PEES(0.248)T(0.115)HVVK	4	0.14848	1	1.122	1.158	1.067	0.839	0.915	0.853	0.747	0.79	0.8	0.779	0.0022022
Glyma.04G061700.7.p	310	S	PREDICTED: uncharacterized protein LOC100818050 isoform X2 [Glycine max]	6	0.999936	3.2282e-30	101.41	KDSSEVTPSLPENTDVNIS(1)PK	4	-0.2552	6	1.085	1.033	1.005	0.938	0.99	0.942	0.864	0.959	0.938	0.919	0.042817
Glyma.04G061700.7.p	494	S	PREDICTED: uncharacterized protein LOC100818050 isoform X2 [Glycine max]	6	0.975132	1.17696e-05	54.281	VSGAAS(0.975)DS(0.025)EAKPVR	2	1.264	1	1.027	1.066	1.007	0.974	0.965	0.961	0.948	0.906	0.956	0.935	0.019824
Glyma.04G061700.7.p	658	S	PREDICTED: uncharacterized protein LOC100818050 isoform X2 [Glycine max]	6	0.99966	1.97563e-13	116.24	GVIDSFDS(1)AK	2	0.008567	4	1.021	1.063	0.972	0.969	0.992	0.99	0.95	0.934	1.02	0.966	0.26916
Glyma.04G061800.2.p	397	S	PREDICTED: sericin 1 isoform X1 [Glycine max]	3	0.952744	8.08958e-05	53.3	VS(0.019)AS(0.953)DS(0.027)EAKPT(0.001)R	2	0.39188	2	1.059	0.952	1.123	0.955	0.946	0.963	0.902	0.993	0.859	0.914	0.2144
Glyma.04G061800.2.p	598	S	PREDICTED: sericin 1 isoform X1 [Glycine max]	3	0.951013	1.17987e-10	67.645	VIEADS(0.049)DADEEERS(0.951)DR	2	0.35193	1	1.089	0.961	0.893	0.914	1.083	1.09	0.839	1.128	1.221	1.049	0.58672
Glyma.04G061800.2.p	590	S	PREDICTED: sericin 1 isoform X1 [Glycine max]	3	1	2.6459e-20	113.11	VIEADS(1)DADEEER	2	0.10895	7	1.077	1.021	1.013	0.993	0.892	0.995	0.922	0.873	0.984	0.926	0.123176
Glyma.04G066400.2.p	240	T	PREDICTED: putative clathrin assembly protein At2g25430 [Glycine max]	3	0.992284	5.09701e-05	46.358	VVS(0.001)VT(0.007)PLRDMT(0.992)PER	3	0.76561	1	0.936	1.032	0.964	1.099	0.999	0.996	1.174	0.968	1.034	1.055	0.28934
Glyma.04G066400.2.p	170	S	PREDICTED: putative clathrin assembly protein At2g25430 [Glycine max]	3	0.999422	5.988e-41	106.1	STAASYGGGAGS(0.999)VGGGGSDDR	2	0.45799	7	1.076	1.01	0.98	1.003	0.975	0.955	0.933	0.966	0.975	0.957	0.23314
Glyma.04G066400.2.p	215	Y	PREDICTED: putative clathrin assembly protein At2g25430 [Glycine max]	3	0.987804	9.82491e-14	115.24	S(0.012)Y(0.988)GDMSESVGR	2	-0.90481	6	1.006	0.995	0.996	0.989	1.067	0.968	0.984	1.072	0.973	1.009	0.79458
Glyma.04G066400.2.p	234	T	PREDICTED: putative clathrin assembly protein At2g25430 [Glycine max]	3	0.999788	2.43572e-10	118.71	VVSVT(1)PLR	3	-0.44887	18	0.968	0.975	0.97	1.011	1.083	1.031	1.044	1.11	1.064	1.073	0.081816
Glyma.04G066400.2.p	214	S	PREDICTED: putative clathrin assembly protein At2g25430 [Glycine max]	3	0.996531	2.04464e-15	110.92	S(0.997)Y(0.003)GDMSESVGR	2	-0.33479	26	0.867	0.916	0.815	1.057	1.243	1.201	1.22	1.357	1.477	1.348	0.0089987
Glyma.04G066400.2.p	372	S	PREDICTED: putative clathrin assembly protein At2g25430 [Glycine max]	3	1	0.0132806	40.724	RPKS(1)PER	4	0.59808	1	1.017	1.129	1.225	0.923	0.732	0.928	0.908	0.649	0.759	0.766	0.040781
Glyma.04G066400.2.p	188	S	PREDICTED: putative clathrin assembly protein At2g25430 [Glycine max]	3	0.972213	6.5086e-17	82.189	DNFQS(0.972)PPY(0.014)EY(0.014)GGGGEFR	2	-0.57132	17	0.886	0.943	0.989	1.052	1.119	1.072	1.188	1.187	1.084	1.151	0.0167201
Glyma.04G066400.2.p	176	S	PREDICTED: putative clathrin assembly protein At2g25430 [Glycine max]	3	0.999836	1.01262e-36	97.128	KSTAASYGGGAGSVGGGGS(1)DDR	3	0.86529	1	0.995	0.972	0.973	1.072	0.969	1.042	1.078	0.998	1.073	1.049	0.20468
Glyma.04G066800.4.p	350	S	PREDICTED: uncharacterized protein LOC100804879 isoform X2 [Glycine max]	2	1	0.00148865	63.816	GIS(1)PVHQK	3	-0.13915	3	0.991	0.938	1.073	1.003	1.087	0.927	1.013	1.16	0.864	1.005	0.93824
Glyma.04G066800.4.p	361	S	PREDICTED: uncharacterized protein LOC100804879 isoform X2 [Glycine max]	2	0.99999	0.000237714	67.997	S(1)LPPQLTSEK	2	1.1592	4
Glyma.04G066800.4.p	115	S	PREDICTED: uncharacterized protein LOC100804879 isoform X2 [Glycine max]	2	1	0.00596142	65.842	NAKPPS(1)PR	2	-0.21368	2	1.046	1.005	0.948	0.981	1.05	0.985	0.937	1.045	1.04	1.006	0.88306
Glyma.04G068700.2.p	427	S	PREDICTED: peptidyl-prolyl cis-trans isomerase CYP95-like isoform X1 [Glycine max]	3	0.832769	0.000993838	43.592	RLS(0.986)KS(0.833)PS(0.177)VT(0.004)PK	4	-0.86796	1
Glyma.04G068700.2.p	733	S	PREDICTED: peptidyl-prolyl cis-trans isomerase CYP95-like isoform X1 [Glycine max]	3	1	0.00292133	71.379	FRS(1)PPPR	3	0.32649	10	1.072	1.034	0.976	0.91	1.012	1	0.849	0.979	1.027	0.948	0.27884
Glyma.04G068700.2.p	841	S	PREDICTED: peptidyl-prolyl cis-trans isomerase CYP95-like isoform X1 [Glycine max]	3	0.989228	6.46415e-05	61.409	QGLVSY(0.009)GDGS(0.989)PY(0.002)	2	0.26714	4	0.991	1.002	0.983	1.008	1.012	1.028	1.015	1.011	1.047	1.024	0.043344
Glyma.04G068700.2.p	425	S	PREDICTED: peptidyl-prolyl cis-trans isomerase CYP95-like isoform X1 [Glycine max]	3	0.985622	0.000993838	43.592	RLS(0.986)KS(0.833)PS(0.177)VT(0.004)PK	4	-0.86796	1
Glyma.04G068700.2.p	601	S	PREDICTED: peptidyl-prolyl cis-trans isomerase CYP95-like isoform X1 [Glycine max]	3	0.953751	0.00138319	70.675	IIS(0.046)KS(0.954)PVR	3	-0.74485	1	1.031	1.136	0.944	0.89	0.958	1.041	0.863	0.843	1.103	0.929	0.35384
Glyma.04G069900.5.p	354	S	PREDICTED: probable protein phosphatase 2C 22 isoform X1 [Glycine max]	2	0.991979	0.00137495	90.827	S(0.008)FS(0.992)AEGLK	2	0.47599	5	1.021	1.156	1.013	0.917	0.969	0.91	0.899	0.839	0.899	0.876	0.05834
Glyma.04G069900.5.p	41	S	PREDICTED: probable protein phosphatase 2C 22 isoform X1 [Glycine max]	2	1	0.0120666	47.187	HAS(1)LQMK	3	0.43881	3	1.05	1.122	0.978	0.96	0.924	0.953	0.915	0.823	0.975	0.901	0.072284
Glyma.04G071900.1.p	1081	S	PREDICTED: uncharacterized protein LOC100791982 isoform X2 [Glycine max]	2	0.999459	2.5499e-17	74.732	NFDPQGVPS(0.999)PQGS(0.001)NLQPR	3	-0.61834	2	1.093	1.004	0.946	0.951	0.953	1.059	0.87	0.949	1.121	0.974	0.65698
Glyma.04G071900.1.p	132	S	PREDICTED: uncharacterized protein LOC100791982 isoform X2 [Glycine max]	2	0.986866	2.42045e-06	58.246	GSLQMQS(0.987)PS(0.013)HASR	3	0.39255	2	1.035	0.98	1.024	0.982	0.99	0.999	0.948	1.01	0.977	0.978	0.26506
Glyma.04G074400.1.p	209	S	PREDICTED: uncharacterized protein At2g24330-like [Glycine max]	2	0.809128	6.33731e-14	83.894	VYLGDES(0.186)S(0.809)PGAS(0.005)MGR	2	0.13883	1
Glyma.04G074900.2.p	39	S	PREDICTED: protein KAKU4-like isoform X4 [Glycine max]	3	0.953489	7.06673e-13	57.347	SHTPY(0.001)DRPAPPPEPPS(0.953)PNWLS(0.046)R	3	-0.15115	3	1.072	1.049	0.962	0.967	0.932	1.016	0.902	0.889	1.057	0.946	0.24776
Glyma.04G074900.2.p	419	S	PREDICTED: protein KAKU4-like isoform X4 [Glycine max]	3	0.83506	0.000346119	66.663	DGS(0.165)S(0.835)DDMHR	2	0.055184	4
Glyma.04G074900.2.p	175	S	PREDICTED: protein KAKU4-like isoform X4 [Glycine max]	3	0.96437	7.50489e-36	120.71	ILGS(0.036)DS(0.964)PELHDVAIMEAK	3	0.62127	4	1.107	1.032	1.033	0.928	0.915	0.97	0.839	0.888	0.94	0.887	0.0160433
Glyma.04G074900.2.p	541	S	PREDICTED: protein KAKU4-like isoform X4 [Glycine max]	3	0.99998	9.50656e-13	72.167	ESTEVPDVIGDDS(1)VADR	2	-0.26499	3	1.117	0.961	1.05	0.951	0.97	0.942	0.851	1.01	0.897	0.915	0.1268
Glyma.04G076000.1.p	197	S	uncharacterized LOC100788810 [Glycine max]	3	0.83252	2.61659e-08	54.072	KVPS(0.003)AS(0.011)S(0.012)S(0.037)S(0.833)S(0.105)S(0.272)S(0.727)LAEEK	3	-0.73067	1	0.97	1.026	0.951	0.984	1.035	1.066	1.015	1.01	1.122	1.047	0.23386
Glyma.04G076000.1.p	32	S	uncharacterized LOC100788810 [Glycine max]	3	0.999833	6.0673e-15	85.087	IFLNVS(1)PEEGDGSNFR	3	-0.4687	3	1.007	1.06	1.15	0.926	0.936	0.906	0.919	0.884	0.789	0.86	0.024704
Glyma.04G076000.1.p	239	S	uncharacterized LOC100788810 [Glycine max]	3	0.944555	9.46465e-11	58.093	S(0.055)FS(0.945)LADLQEHDDEEEDDD	2	0.35482	2	0.999	0.941	0.97	0.985	1.062	1.082	0.986	1.129	1.117	1.075	0.098164
Glyma.04G076000.1.p	102	S	uncharacterized LOC100788810 [Glycine max]	3	0.813282	0.00502193	41.164	GLS(0.813)S(0.187)HFDGK	3	0.081259	1	0.882	1.015	1.118	1.073	0.965	0.968	1.217	0.95	0.867	0.997	0.97078
Glyma.04G080500.1.p	312	T	PREDICTED: la protein 1-like [Glycine max]	4	0.999971	7.10718e-44	95.153	ETVNEEDNEMKEAEET(1)ES(1)EDNTDMK	4	-0.77152	2	1.137	1.071	1.021	0.918	0.933	0.889	0.808	0.872	0.871	0.849	0.0105822
Glyma.04G080500.1.p	314	S	PREDICTED: la protein 1-like [Glycine max]	4	0.999971	7.10718e-44	95.153	ETVNEEDNEMKEAEET(1)ES(1)EDNTDMK	4	-0.77152	3	1.104	1.075	1.039	0.914	0.94	0.905	0.827	0.874	0.872	0.857	0.0020758
Glyma.04G083200.1.p	8	S	PREDICTED: aquaporin TIP4-1 [Glycine max]	2	0.907952	0.0384287	46.447	IALGS(0.908)T(0.092)R	2	-1.1776	1
Glyma.04G084300.1.p	118	S	PREDICTED: uncharacterized protein LOC100814675 [Glycine max]	3	0.995366	5.50745e-05	64.244	AFGLKS(0.995)PGS(0.003)AS(0.001)R	2	-0.31388	1	1.011	0.996	0.992	1.054	0.891	1.068	1.042	0.895	1.077	1.005	0.94232
Glyma.04G084300.1.p	13	S	PREDICTED: uncharacterized protein LOC100814675 [Glycine max]	3	1	0.00128804	67.879	DLS(1)LGHS(1)KR	3	3.0155	5	0.991	1.054	0.96	0.951	1.018	1.049	0.961	0.966	1.095	1.004	0.91898
Glyma.04G084300.1.p	9	S	PREDICTED: uncharacterized protein LOC100814675 [Glycine max]	3	1	0.00217976	73.499	DLS(1)LGHS(1)KR	3	3.0155	8	0.958	0.934	1.126	1.038	1.017	0.946	1.085	1.089	0.842	0.994	0.9362
Glyma.04G089700.1.p	74	S	PREDICTED: phosphoenolpyruvate carboxykinase [ATP]-like [Glycine max]	4	0.767153	1.6281e-25	76.015	S(0.001)T(0.001)PS(0.036)T(0.142)PLS(0.767)AT(0.051)QGPFAT(0.001)VSDEER	2	1.6656	2	0.995	0.968	0.944	0.928	1.088	1.12	0.933	1.124	1.187	1.079	0.28026
Glyma.04G089700.1.p	61	S	PREDICTED: phosphoenolpyruvate carboxykinase [ATP]-like [Glycine max]	4	0.998399	0.000233271	45.873	AQT(0.002)IHELHS(0.998)LQK	4	-0.089109	3	0.844	0.976	1.078	1.033	1.032	1.086	1.224	1.057	1.008	1.087	0.29496
Glyma.04G089700.1.p	55	T	PREDICTED: phosphoenolpyruvate carboxykinase [ATP]-like [Glycine max]	4	0.999456	0.000137935	50.305	AQT(0.999)IHELHS(0.001)LQK	4	-0.88199	1
Glyma.04G095500.1.p	251	T	PREDICTED: NADPH--cytochrome P450 reductase [Glycine max]	2	0.960087	3.81652e-41	116.74	NEDDANTVS(0.039)T(0.96)PY(0.001)TAAILEYR	3	0.0054158	3	0.983	0.968	0.968	0.989	1.054	1.074	1.006	1.09	1.11	1.068	0.065022
Glyma.04G096900.2.p	2283	S	PREDICTED: E3 ubiquitin-protein ligase UPL1-like isoform X2 [Glycine max]	2	0.968312	0.00603422	47.774	T(0.058)T(0.072)S(0.743)IY(0.159)S(0.968)LLGR	2	-0.07337	1	0.913	0.8	0.976	1.176	0.806	1.4	1.289	1.009	1.437	1.258	0.27022
Glyma.04G096900.2.p	2531	S	PREDICTED: E3 ubiquitin-protein ligase UPL1-like isoform X2 [Glycine max]	2	0.894745	1.48413e-10	82.837	ATMS(0.007)VGHS(0.895)S(0.098)PVGGR	3	-0.13846	5	0.983	1.02	0.985	0.951	1.075	1.014	0.969	1.054	1.03	1.017	0.67004
Glyma.04G098100.1.p	305	S	PREDICTED: RING-H2 finger protein ATL38-like [Glycine max]	2	0.83148	0.00917787	41.704	NS(0.031)T(0.137)S(0.831)PHVR	3	2.3101	1
Glyma.04G113700.2.p	225	S	PREDICTED: WPP domain-interacting protein 2-like [Glycine max]	2	0.994309	1.18224e-10	73.294	IEKENS(0.994)FS(0.004)S(0.001)LESDSR	2	0.19372	4	1.03	1.021	0.975	0.999	0.974	1.012	0.97	0.955	1.039	0.986	0.5388
Glyma.04G113700.2.p	227	S	PREDICTED: WPP domain-interacting protein 2-like [Glycine max]	2	0.79411	1.11497e-10	71.853	IEKENS(0.477)FS(0.794)S(0.723)LES(0.006)DSR	3	-1.895	1	0.942	1.053	0.994	1.004	1.001	1.031	1.067	0.951	1.037	1.016	0.66394
Glyma.04G113700.2.p	55	S	PREDICTED: WPP domain-interacting protein 2-like [Glycine max]	2	0.999995	3.24349e-23	96.391	GTVGEVEVGS(1)AEGVNSK	3	0.52727	1	0.98	1.017	1.044	0.996	1.036	0.94	1.017	1.018	0.902	0.977	0.52956
Glyma.04G114300.1.p	251	S	PREDICTED: uncharacterized protein At4g26450-like isoform X2 [Glycine max]	2	0.99507	0.000218527	40.759	EVKDGS(0.995)GGDDDS(0.005)ER	3	0.23638	1	0.958	1.089	1.067	0.999	0.91	0.977	1.043	0.837	0.917	0.927	0.192516
Glyma.04G122400.2.p	479	S	PREDICTED: uncharacterized protein LOC100804883 [Glycine max]	5	0.998189	0.000580075	63.091	S(0.998)LIGS(0.002)DILQR	2	0.89497	1	0.984	1.065	0.897	1.092	0.891	1.089	1.109	0.838	1.214	1.043	0.63676
Glyma.04G122400.2.p	538	S	PREDICTED: uncharacterized protein LOC100804883 [Glycine max]	5	0.99923	4.98828e-07	89.26	YSFAGPS(0.001)YS(0.999)LR	2	-0.11255	3	0.947	0.93	0.954	1.083	1.033	1.103	1.143	1.111	1.159	1.137	0.0041827
Glyma.04G122400.2.p	319	S	PREDICTED: uncharacterized protein LOC100804883 [Glycine max]	5	0.999911	1.10149e-08	60.062	PVDVHSGLQPVRS(1)PPR	3	0.25942	1
Glyma.04G122400.2.p	93	S	PREDICTED: uncharacterized protein LOC100804883 [Glycine max]	5	1	0.000845709	60.345	VVGNS(1)DELPK	2	-0.28143	1
Glyma.04G122400.2.p	451	Y	PREDICTED: uncharacterized protein LOC100804883 [Glycine max]	5	0.81395	1.28435e-06	54.103	Y(0.814)GAS(0.141)PRDPY(0.045)LPPMSR	3	0.21029	3	1.022	0.935	0.877	1.046	1.032	1.133	1.022	1.104	1.294	1.133	0.075481
Glyma.04G122400.2.p	121	S	PREDICTED: uncharacterized protein LOC100804883 [Glycine max]	5	0.999984	8.25635e-21	119.54	STHEKS(1)PIENSHR	4	-0.38159	17	1.03	0.97	0.963	0.989	1.024	1.048	0.961	1.055	1.089	1.033	0.29762
Glyma.04G123600.2.p	342	S	PREDICTED: formin-like protein 14 isoform X1 [Glycine max]	2	0.931753	1.96737e-10	68.525	AEVLFGEVES(0.068)IS(0.932)PPR	3	0.16929	3	1.025	0.901	0.977	1.349	0.896	0.854	1.316	0.995	0.875	1.068	0.70824
Glyma.04G128800.1.p	84	Y	PREDICTED: serrate RNA effector molecule-like [Glycine max]	2	0.996468	0.0186724	59.908	S(0.969)PS(0.035)PGY(0.996)R	2	0.65637	7	1.088	0.992	1.074	0.91	0.977	0.95	0.836	0.985	0.885	0.899	0.041598
Glyma.04G128800.1.p	588	S	PREDICTED: serrate RNA effector molecule-like [Glycine max]	2	0.946156	1.92597e-09	77.871	INGDRPDGS(0.946)PS(0.054)HER	3	0.56698	1
Glyma.04G128800.1.p	90	S	PREDICTED: serrate RNA effector molecule-like [Glycine max]	2	0.994213	0.000640829	63.624	RY(0.006)S(0.994)PPPPSR	3	0.070592	31	1.046	0.988	1.04	0.984	0.993	0.952	0.941	1.005	0.917	0.953	0.095295
Glyma.04G128800.1.p	102	Y	PREDICTED: serrate RNA effector molecule-like [Glycine max]	2	0.802635	0.00134733	63.624	RS(0.197)PPPY(0.803)KR	3	1.4852	1	1.062	0.954	1.03	0.911	1.086	0.971	0.857	1.139	0.943	0.974	0.68958
Glyma.04G128800.1.p	288	S	PREDICTED: serrate RNA effector molecule-like [Glycine max]	2	0.998435	1.76669e-16	75.773	S(0.005)GQAS(0.995)EPNS(0.998)EEET(0.002)DGKR	3	0.11293	14	1.1	1.054	1.021	0.93	0.912	0.965	0.846	0.865	0.946	0.884	0.011423
Glyma.04G128800.1.p	79	S	PREDICTED: serrate RNA effector molecule-like [Glycine max]	2	0.968664	0.0171865	59.908	S(0.969)PS(0.035)PGY(0.996)R	2	0.65637	8	1.088	0.992	1.074	0.91	0.977	0.95	0.836	0.985	0.885	0.899	0.041598
Glyma.04G128800.1.p	81	S	PREDICTED: serrate RNA effector molecule-like [Glycine max]	2	0.958927	0.0171865	42.083	S(0.952)PS(0.959)PGY(0.089)RDR	2	-0.74336	2	1.019	0.979	1.085	0.913	1.059	0.958	0.897	1.082	0.884	0.95	0.39114
Glyma.04G128800.1.p	98	S	PREDICTED: serrate RNA effector molecule-like [Glycine max]	2	0.995113	0.00510734	45.081	RS(0.995)PPPY(0.005)KR	4	0.19083	4	0.972	1.001	0.97	1.065	0.978	1.037	1.095	0.977	1.07	1.047	0.172464
Glyma.04G128800.1.p	284	S	PREDICTED: serrate RNA effector molecule-like [Glycine max]	2	0.998779	8.64825e-13	69.071	S(0.001)GQAS(0.999)EPNS(0.994)EEET(0.006)DGKR	3	0.47516	9	1.094	1.055	0.995	0.943	0.938	0.963	0.862	0.889	0.968	0.905	0.028381
Glyma.04G130100.1.p	197	T	PREDICTED: inactive protein RESTRICTED TEV MOVEMENT 2-like [Glycine max]	5	0.978252	0.00199515	64.82	SAAIAS(0.022)T(0.978)PR	2	-0.28065	2	1.051	0.896	0.952	1.027	1.046	1.059	0.978	1.168	1.115	1.08	0.168456
Glyma.04G130100.1.p	136	S	PREDICTED: inactive protein RESTRICTED TEV MOVEMENT 2-like [Glycine max]	5	0.994298	3.9953e-05	69.92	IGPT(0.001)PLIS(0.994)PS(0.004)K	2	-0.0087016	4	0.96	1.038	0.969	1.009	1.06	0.99	1.05	1.022	1.023	1.031	0.39626
Glyma.04G130100.1.p	162	S	PREDICTED: inactive protein RESTRICTED TEV MOVEMENT 2-like [Glycine max]	5	0.995587	0.00107935	51.643	EAMPPKS(0.996)PIT(0.004)R	2	-0.47466	2	1.012	1.038	0.975	0.945	1.033	1.016	0.935	0.995	1.044	0.99	0.76688
Glyma.04G130100.1.p	285	T	PREDICTED: inactive protein RESTRICTED TEV MOVEMENT 2-like [Glycine max]	5	0.805306	3.89762e-05	54.09	ETVS(0.007)S(0.029)S(0.159)T(0.805)PKAPQK	3	0.34071	1	0.967	1.029	1.072	0.955	1.024	0.967	0.988	0.995	0.903	0.96	0.33542
Glyma.04G130100.1.p	126	T	PREDICTED: inactive protein RESTRICTED TEV MOVEMENT 2-like [Glycine max]	5	0.981134	0.00564562	82.287	AQVET(0.019)T(0.981)PR	2	1.8139	7	0.9	1.071	1.157	0.849	1.096	0.946	0.943	1.024	0.817	0.924	0.49074
Glyma.04G144300.1.p	488	S	PREDICTED: enolase 1, chloroplastic-like [Glycine max]	2	0.796278	0.0129609	44.847	Y(0.197)AGET(0.007)FRS(0.796)P	2	0.97198	1	0.915	0.911	0.926	1.068	1.187	1.06	1.166	1.304	1.146	1.205	0.045197
Glyma.04G154500.1.p	172	S	uncharacterized protein LOC100801517 [Glycine max]	2	0.999461	0.00217976	67.334	STHS(0.999)GEAK	2	-0.052793	6	1.085	1.026	1.11	0.88	0.929	0.953	0.811	0.906	0.859	0.857	0.0096425
Glyma.04G154500.1.p	96	T	uncharacterized protein LOC100801517 [Glycine max]	2	0.991914	0.000335745	46.249	AKAT(0.992)PPT(0.007)ES(0.001)EPPK	3	0.45589	1
Glyma.04G154500.1.p	82	T	uncharacterized protein LOC100801517 [Glycine max]	2	0.939168	6.70432e-17	70.391	AHPGGPAVSEFDWGT(0.061)GET(0.939)PR	3	-1.8625	2	0.984	0.911	0.899	1.172	1.047	1.029	1.19	1.15	1.146	1.162	0.044221
Glyma.04G160800.2.p	1439	S	PREDICTED: serine/arginine repetitive matrix protein 2-like isoform X2 [Glycine max]	4	0.999871	1.10806e-06	45.916	LTSGEVEINQVKS(1)PGK	3	0.476	1
Glyma.04G160800.2.p	431	S	PREDICTED: serine/arginine repetitive matrix protein 2-like isoform X2 [Glycine max]	4	0.955864	3.08094e-08	78.326	DS(0.001)GLLIS(0.013)S(0.03)GS(0.956)PIR	3	0.083162	3	1.076	1.032	0.992	0.905	0.969	1.028	0.842	0.94	1.037	0.936	0.199696
Glyma.04G160800.2.p	503	S	PREDICTED: serine/arginine repetitive matrix protein 2-like isoform X2 [Glycine max]	4	0.999883	1.98393e-09	79.489	KS(1)QDDSEIAPHLLR	3	0.98716	1	1.026	0.987	1.034	0.983	0.969	1.013	0.958	0.983	0.981	0.973	0.2331
Glyma.04G160800.2.p	663	S	PREDICTED: serine/arginine repetitive matrix protein 2-like isoform X2 [Glycine max]	4	1	0.00348871	40.475	S(1)GDFRGENVK	3	-3.7269	1	1.062	1.074	0.936	0.951	0.96	1.017	0.895	0.894	1.088	0.953	0.38042
Glyma.04G160800.2.p	377	S	PREDICTED: serine/arginine repetitive matrix protein 2-like isoform X2 [Glycine max]	4	0.997054	0.000292133	67.997	VCS(0.997)PVNDS(0.003)TK	2	-0.66399	3	1.085	1.077	1.108	0.859	0.95	0.894	0.792	0.883	0.808	0.827	0.0025397
Glyma.04G165500.2.p	2	S	PREDICTED: eukaryotic translation initiation factor 5A3 isoform X1 [Glycine max]	3	0.999943	0.000262461	59.227	S(1)DEEHHFESK	4	0.20005	2	0.986	1.07	0.912	1.13	0.99	0.921	1.145	0.924	1.012	1.025	0.76654
Glyma.04G169200.2.p	68	S	PREDICTED: protein DCL, chloroplastic-like [Glycine max]	2	1	2.97454e-11	65.184	VDEENEKS(1)VEEQRLEK	4	0.84018	2	1.023	1.098	0.955	0.98	0.987	0.959	0.957	0.899	1.006	0.951	0.30112
Glyma.04G171300.3.p	158	S	PREDICTED: microtubule-associated protein RP/EB family member 1B-like [Glycine max]	2	0.776239	2.57437e-08	53.718	SLQT(0.001)NT(0.007)MNHS(0.776)GS(0.19)GDS(0.026)LR	3	-0.66955	1	1.044	1.007	0.849	1.073	0.967	1.084	1.028	0.962	1.279	1.077	0.34912
Glyma.04G176500.3.p	245	S	PREDICTED: uncharacterized protein LOC100816258 [Glycine max]	2	1	0.00536535	46.282	KPPS(1)PELIPR	2	-0.62355	1	1.024	1.027	1.05	1.057	0.957	0.876	1.033	0.932	0.835	0.932	0.31564
Glyma.04G180100.5.p	802	S	PREDICTED: uncharacterized protein LOC100780436 [Glycine max]	4	0.999948	2.90023e-10	95.822	SELLTPAGS(1)PER	2	0.57853	1
Glyma.04G180100.5.p	664	S	PREDICTED: uncharacterized protein LOC100780436 [Glycine max]	4	0.830538	2.35136e-19	83.395	AS(0.169)S(0.831)PVLPEKHDQFDQSSK	4	-0.74697	3
Glyma.04G180100.5.p	1569	S	PREDICTED: uncharacterized protein LOC100780436 [Glycine max]	4	0.95432	0.0081657	48.277	DGNS(0.954)PLPS(0.046)R	2	0.23046	1	1.109	1.027	0.961	0.928	1.019	0.951	0.837	0.993	0.991	0.936	0.26152
Glyma.04G184000.2.p	605	S	PREDICTED: boron transporter 1-like isoform X1 [Glycine max]	2	0.985686	0.0250749	44.425	LMQT(0.014)PS(0.986)PR	2	-0.26396	2	1.065	0.963	0.904	1.038	0.887	1.164	0.974	0.921	1.29	1.054	0.60314
Glyma.04G184000.2.p	603	T	PREDICTED: boron transporter 1-like isoform X1 [Glycine max]	2	0.995051	0.0227732	46.406	LMQT(0.995)PS(0.005)PR	2	-0.74154	2	0.92	0.991	0.986	1.099	0.993	1.047	1.195	1.002	1.063	1.084	0.102345
Glyma.04G193500.1.p	205	S	PREDICTED: glyceraldehyde-3-phosphate dehydrogenase, cytosolic [Glycine max]	10	0.999995	1.02262e-14	87.676	AAS(1)FNIIPSSTGAAK	3	0.0051625	7	0.851	0.769	0.718	1.186	1.001	1.613	1.394	1.301	2.246	1.625	0.058198
Glyma.04G193500.1.p	212	S	PREDICTED: glyceraldehyde-3-phosphate dehydrogenase, cytosolic [Glycine max]	10	0.756832	8.95356e-19	94.922	AASFNIIPS(0.035)S(0.757)T(0.208)GAAK	3	-0.027572	5	0.883	0.94	0.792	1.074	1.067	1.336	1.217	1.134	1.689	1.33	0.043317
Glyma.04G193500.1.p	294	S	PREDICTED: glyceraldehyde-3-phosphate dehydrogenase, cytosolic [Glycine max]	10	0.966433	0.0159151	61.78	S(0.966)S(0.034)IFDAK	2	0.65599	1	0.368	3.585	0.375	0.495	0.457	0.51	1.345	0.128	1.362	0.338	0.46662
Glyma.04G193500.1.p	256	S	PREDICTED: glyceraldehyde-3-phosphate dehydrogenase, cytosolic [Glycine max]	10	0.999809	2.91689e-05	78.556	EAS(1)YDEIK	2	0.58842	15	0.969	1.016	1.008	0.998	0.96	1.072	1.03	0.945	1.064	1.012	0.7488
Glyma.04G193500.1.p	257	Y	PREDICTED: glyceraldehyde-3-phosphate dehydrogenase, cytosolic [Glycine max]	10	0.838087	5.11685e-06	109.66	EAS(0.162)Y(0.838)DEIK	2	-1.6122	4	0.945	1.041	1.091	0.966	0.972	0.997	1.022	0.933	0.916	0.954	0.3414
Glyma.04G193500.1.p	211	S	PREDICTED: glyceraldehyde-3-phosphate dehydrogenase, cytosolic [Glycine max]	10	0.781963	4.93801e-23	106.58	AAS(0.001)FNIIPS(0.782)S(0.177)T(0.04)GAAK	3	-1.3759	9	0.86	0.893	0.818	1.111	1.063	1.355	1.293	1.193	1.66	1.373	0.02642
Glyma.04G194900.2.p	107	S	PREDICTED: uncharacterized protein LOC100780098 isoform X2 [Glycine max]	2	0.927975	0.000113851	54.343	GS(0.928)FS(0.032)S(0.038)WS(0.002)VHPK	3	1.3637	1	0.941	0.937	0.87	1.169	1.137	1.002	1.243	1.215	1.153	1.204	0.029202
Glyma.04G195300.1.p	7	S	PREDICTED: SNF1-related protein kinase regulatory subunit gamma-1-like [Glycine max]	2	0.999947	4.03113e-06	64.73	VTMEES(1)PR	2	-0.4413	7	1.082	1.041	1.016	0.944	0.965	0.942	0.872	0.927	0.927	0.908	0.0095814
Glyma.04G195300.1.p	10	S	PREDICTED: SNF1-related protein kinase regulatory subunit gamma-1-like [Glycine max]	2	0.999905	1.70373e-17	107.5	VT(0.003)MEES(0.997)PRS(1)PEAK	4	-0.52353	9	1.058	1.101	1.063	0.94	0.926	0.889	0.889	0.841	0.837	0.855	0.00158058
Glyma.04G200300.2.p	745	S	PREDICTED: dual specificity protein phosphatase PHS1-like [Glycine max]	3	0.779412	0.000188173	70.26	NTGLS(0.05)S(0.779)S(0.05)S(0.121)LK	2	0.1527	3	1.022	1.079	1.053	0.961	0.95	0.925	0.941	0.88	0.878	0.899	0.0056803
Glyma.04G200300.2.p	786	S	PREDICTED: dual specificity protein phosphatase PHS1-like [Glycine max]	3	0.998549	0.000217977	50.305	IS(0.002)HGGS(0.999)VS(1)PKPR	3	0.22021	2	0.999	1.284	1.02	0.839	0.838	0.99	0.84	0.654	0.971	0.807	0.112841
Glyma.04G200300.2.p	442	S	PREDICTED: dual specificity protein phosphatase PHS1-like [Glycine max]	3	0.904007	8.54963e-08	54.15	LSNDVHQDCS(0.904)DS(0.084)ES(0.012)QR	3	-0.33291	4	1.103	1.069	0.979	0.867	0.983	0.993	0.785	0.92	1.015	0.902	0.134317
Glyma.04G200300.2.p	788	S	PREDICTED: dual specificity protein phosphatase PHS1-like [Glycine max]	3	0.999782	5.39188e-06	69.261	IS(0.002)HGGS(0.999)VS(1)PKPR	3	0.22021	7	1.047	1.154	0.982	0.971	0.828	0.998	0.927	0.718	1.018	0.879	0.1518
Glyma.04G201300.1.p	138	T	PREDICTED: U5 small nuclear ribonucleoprotein 40 kDa protein-like [Glycine max]	3	0.832773	3.98508e-50	105.51	ASITSSS(0.001)EAT(0.833)PGVHNS(0.165)PIT(0.001)GGSSR	3	0.36129	2	1.084	0.935	1.007	1.002	1.012	0.969	0.925	1.083	0.964	0.986	0.76572
Glyma.04G201300.1.p	144	S	PREDICTED: U5 small nuclear ribonucleoprotein 40 kDa protein-like [Glycine max]	3	0.925635	1.12393e-50	109.17	ASITSSSEAT(0.008)PGVHNS(0.926)PIT(0.048)GGS(0.009)S(0.009)R	3	-0.10013	4	1.08	0.981	0.983	0.994	0.95	1.016	0.921	0.968	1.035	0.972	0.50208
Glyma.04G203200.2.p	35	S	PREDICTED: respiratory burst oxidase homolog protein C-like isoform X2 [Glycine max]	5	1	0.000547479	45.28	APLPHS(1)GPLNK	3	0.40618	1
Glyma.04G203200.2.p	90	S	PREDICTED: respiratory burst oxidase homolog protein C-like isoform X2 [Glycine max]	5	0.999746	2.4833e-34	115.42	TVNNDQS(1)EDEKLILLGK	3	0.061814	1	1.007	1.03	1.059	1.147	0.787	0.954	1.139	0.765	0.902	0.933	0.57724
Glyma.04G203200.2.p	107	S	PREDICTED: respiratory burst oxidase homolog protein C-like isoform X2 [Glycine max]	5	0.999697	0.00410527	59.908	S(1)FGASVVR	2	0.29292	4	0.929	1.064	1.014	1.04	0.947	1.023	1.118	0.89	1.009	1.001	0.9846
Glyma.04G205800.1.p	354	S	PREDICTED: target of Myb protein 1-like [Glycine max]	3	1	4.23687e-07	75.589	S(1)PPVVIPPPRPK	3	0.45912	1
Glyma.04G205800.1.p	418	S	PREDICTED: target of Myb protein 1-like [Glycine max]	3	0.89045	0.000901533	93.098	S(0.89)GS(0.11)FDFSD	2	0.021897	1	1.082	0.924	0.872	1.149	0.995	0.997	1.063	1.078	1.145	1.091	0.3409
Glyma.04G205800.1.p	424	S	PREDICTED: target of Myb protein 1-like [Glycine max]	3	0.999997	0.00409741	73.233	SGSFDFS(1)D	2	0.045869	1	1.006	1.002	0.975	1.067	0.898	1.066	1.062	0.896	1.095	1.016	0.79288
Glyma.04G205800.1.p	400	S	PREDICTED: target of Myb protein 1-like [Glycine max]	3	0.998563	0.00027506	58.754	DGS(0.001)NLS(0.999)GHMR	3	0.19955	3
Glyma.04G205800.1.p	420	S	PREDICTED: target of Myb protein 1-like [Glycine max]	3	0.881251	0.00640414	62.463	S(0.119)GS(0.881)FDFSD	2	-0.27693	1	1.091	1.066	0.951	0.953	0.849	1.083	0.873	0.796	1.141	0.928	0.40674
Glyma.04G205800.1.p	410	S	PREDICTED: target of Myb protein 1-like [Glycine max]	3	0.998394	0.00461405	69.812	GIT(0.002)LHS(0.998)R	3	0.00060364	2
Glyma.04G206600.1.p	24	S	PREDICTED: uncharacterized protein At1g10890-like [Glycine max]	2	0.998842	5.02572e-07	99.844	RY(0.002)S(0.999)PS(0.997)PVS(0.002)HR	2	-0.29016	31	1.046	1.025	1.01	0.977	0.961	0.984	0.934	0.939	0.974	0.948	0.013136
Glyma.04G206600.1.p	23	Y	PREDICTED: uncharacterized protein At1g10890-like [Glycine max]	2	0.933208	6.73782e-05	71.502	RY(0.933)S(0.992)PS(0.073)PVS(0.002)HR	3	0.84975	8	1.054	1.041	1.091	0.96	0.892	0.943	0.911	0.857	0.865	0.877	0.0067645
Glyma.04G206600.1.p	26	S	PREDICTED: uncharacterized protein At1g10890-like [Glycine max]	2	0.997202	5.02572e-07	99.844	RY(0.002)S(0.999)PS(0.997)PVS(0.002)HR	2	-0.29016	10	1.068	1.052	1.016	0.964	0.93	0.96	0.902	0.884	0.945	0.91	0.00742
Glyma.04G210100.1.p	32	S	uncharacterized protein LOC100820368 [Glycine max]	3	0.990418	6.98609e-08	53.444	KDS(0.99)DDDPDS(0.007)VT(0.003)ICEISK	3	0.95473	1
Glyma.04G210100.1.p	18	S	uncharacterized protein LOC100820368 [Glycine max]	3	1	6.69226e-08	46.399	RDDDDAS(1)DADS(1)EGHAPPMK	3	-0.18143	3	1.068	1.086	1.028	0.948	1.016	0.839	0.887	0.935	0.817	0.881	0.080644
Glyma.04G210100.1.p	14	S	uncharacterized protein LOC100820368 [Glycine max]	3	1	1.75626e-08	53.625	RDDDDAS(1)DADS(1)EGHAPPMK	3	-0.18143	4	1.107	1.045	1.051	0.928	0.994	0.853	0.84	0.952	0.811	0.866	0.034455
Glyma.04G213000.1.p	596	S	PREDICTED: mitogen-activated protein kinase kinase kinase YODA-like [Glycine max]	2	0.99537	0.000833517	80.24	AHT(0.005)PGGS(0.995)PR	2	0.16739	3	0.925	0.981	1.055	0.988	0.987	1.1	1.069	1.006	1.044	1.039	0.51406
Glyma.04G213000.1.p	54	S	PREDICTED: mitogen-activated protein kinase kinase kinase YODA-like [Glycine max]	2	0.999798	0.000451308	48.527	SFDDVVRNS(1)PR	2	-2.6792	2	1.067	0.934	1.01	1.093	0.886	1.015	1.024	0.949	1.007	0.994	0.94072
Glyma.04G214200.8.p	685	S	PREDICTED: zinc finger CCCH domain-containing protein 38 isoform X1 [Glycine max]	5	1	0.00900133	46.796	AAGS(1)EELVK	2	0.60601	1
Glyma.04G214200.8.p	21	S	PREDICTED: zinc finger CCCH domain-containing protein 38 isoform X1 [Glycine max]	5	0.998554	3.10827e-17	74.214	WDLRDDPDFS(0.999)PDDS(0.001)QQLR	3	-0.064808	4	1.01	0.928	1.044	0.991	1.008	1.045	0.981	1.087	1.001	1.021	0.6149
Glyma.04G214200.8.p	118	S	PREDICTED: zinc finger CCCH domain-containing protein 38 isoform X1 [Glycine max]	5	1	0.00625991	42.287	S(1)RS(1)PPHGFR	3	0.7052	1	1.014	0.917	1.286	1.003	1.001	0.763	0.99	1.091	0.594	0.86	0.3325
Glyma.04G214200.8.p	323	S	PREDICTED: zinc finger CCCH domain-containing protein 38 isoform X1 [Glycine max]	5	0.999949	5.12829e-05	59.155	LS(0.001)DS(0.999)VS(1)PNRRPR	4	-1.2663	3	1.05	0.959	1.105	0.981	1.04	0.863	0.934	1.084	0.781	0.926	0.31778
Glyma.04G214200.8.p	445	Y	PREDICTED: zinc finger CCCH domain-containing protein 38 isoform X1 [Glycine max]	5	0.948599	0.0520761	59.067	MS(0.051)PDWDY(0.949)R	2	-0.14861	1
Glyma.04G214200.8.p	348	S	PREDICTED: zinc finger CCCH domain-containing protein 38 isoform X1 [Glycine max]	5	1	4.64109e-07	76.82	ADADKVWDS(1)PKR	3	0.12096	1
Glyma.04G214200.8.p	116	S	PREDICTED: zinc finger CCCH domain-containing protein 38 isoform X1 [Glycine max]	5	1	0.00625991	42.287	S(1)RS(1)PPHGFR	3	0.7052	1	1.014	0.917	1.286	1.003	1.001	0.763	0.99	1.091	0.594	0.86	0.3325
Glyma.04G214200.8.p	379	T	PREDICTED: zinc finger CCCH domain-containing protein 38 isoform X1 [Glycine max]	5	0.999801	2.76904e-22	94.259	SENVVAAEQGFT(1)PLATR	2	0.42255	2
Glyma.04G214200.8.p	321	S	PREDICTED: zinc finger CCCH domain-containing protein 38 isoform X1 [Glycine max]	5	0.998999	5.12829e-05	59.155	LS(0.001)DS(0.999)VS(1)PNRRPR	4	-1.2663	2	1.069	0.983	1.119	0.978	1.02	0.816	0.915	1.039	0.73	0.887	0.18212
Glyma.04G214700.1.p	72	S	PREDICTED: protein MKS1-like [Glycine max]	2	0.991483	4.20546e-06	76.759	EPVIIY(0.001)S(0.008)VS(0.991)PK	2	-0.43875	3	1.016	0.991	0.879	0.957	0.859	1.338	0.942	0.867	1.522	1.093	0.58842
Glyma.04G216700.2.p	81	S	PREDICTED: probable mediator of RNA polymerase II transcription subunit 26c isoform X4 [Glycine max]	3	1	0.000211833	52.527	HS(1)PS(1)PERQPHR	4	0.97815	2	0.969	1.004	0.979	1.091	0.978	0.999	1.125	0.974	1.022	1.039	0.34596
Glyma.04G216700.2.p	276	S	PREDICTED: probable mediator of RNA polymerase II transcription subunit 26c isoform X4 [Glycine max]	3	0.759408	9.92167e-10	54.74	HAPS(0.199)PS(0.759)VS(0.033)T(0.009)PASATQNR	3	1.0385	1	0.953	0.86	1.025	1.057	0.968	1.187	1.108	1.127	1.158	1.132	0.192041
Glyma.04G216700.2.p	218	S	PREDICTED: probable mediator of RNA polymerase II transcription subunit 26c isoform X4 [Glycine max]	3	0.79945	2.61994e-19	86.367	GGSNTLMADGDS(0.201)S(0.799)PVQK	3	-0.44941	5	1.047	0.979	1.015	0.983	0.96	1.025	0.938	0.982	1.012	0.976	0.42386
Glyma.04G216700.2.p	79	S	PREDICTED: probable mediator of RNA polymerase II transcription subunit 26c isoform X4 [Glycine max]	3	1	0.000211833	52.527	HS(1)PS(1)PERQPHR	4	0.97815	2	0.969	1.004	0.979	1.091	0.978	0.999	1.125	0.974	1.022	1.039	0.34596
Glyma.04G222200.1.p	11	S	PREDICTED: transcription factor RF2b [Glycine max]	2	0.949422	0.00133201	66.19	S(0.051)QS(0.949)EMHFR	2	0.030286	2	1.008	0.967	0.953	0.997	1.055	1.05	0.99	1.091	1.104	1.059	0.07976
Glyma.04G225000.1.p	270	S	PREDICTED: uncharacterized protein LOC100793207 isoform X2 [Glycine max]	2	0.983287	0.0281737	51.949	Y(0.017)GVS(0.983)PAK	2	0.47935	1
Glyma.04G227100.1.p	701	S	PREDICTED: uncharacterized protein LOC100778126 [Glycine max]	3	1	0.00309187	45.28	EFHQNAS(1)FK	2	1.0831	2
Glyma.04G227100.1.p	289	S	PREDICTED: uncharacterized protein LOC100778126 [Glycine max]	3	0.811966	0.00102969	69.346	VDT(0.021)VS(0.812)S(0.167)MPR	2	-0.10365	1
Glyma.04G229000.1.p	100	S	PREDICTED: 60S acidic ribosomal protein P1 [Glycine max]	3	1	7.69641e-26	122.64	KEEVKEES(1)DDDMGFGLFD	3	1.234	15	1.023	0.98	1.04	0.987	0.982	1	0.964	1.002	0.964	0.976	0.25636
Glyma.04G230800.2.p	748	S	PREDICTED: uncharacterized protein LOC100792159 isoform X4 [Glycine max]	2	1	0.000551826	51.591	KAPS(1)NLGDDPLK	2	-0.94029	1	0.948	1.001	1	1.013	1.074	0.997	1.069	1.074	0.999	1.046	0.198998
Glyma.04G236700.2.p	524	S	PREDICTED: uncharacterized protein LOC100814864 isoform X2 [Glycine max]	3	1	0.00364266	57.225	AS(1)PGGLMER	2	0.50522	2	1.053	0.922	1.059	0.901	0.963	1.122	0.856	1.045	1.062	0.984	0.85042
Glyma.04G236700.2.p	532	S	PREDICTED: uncharacterized protein LOC100814864 isoform X2 [Glycine max]	3	0.985519	1.17489e-07	49.493	S(0.986)PS(0.01)S(0.003)T(0.001)SIER	2	0.052914	3	1.039	0.992	0.93	1.057	0.948	1.05	1.016	0.956	1.131	1.032	0.5439
Glyma.04G236700.2.p	111	S	PREDICTED: uncharacterized protein LOC100814864 isoform X2 [Glycine max]	3	0.999354	9.24722e-08	61.477	DGS(0.999)VGVY(0.001)GEGEEVKR	3	0.044988	5	1.014	1.102	1.027	0.934	0.922	0.997	0.92	0.837	0.972	0.908	0.054761
Glyma.04G236700.2.p	115	Y	PREDICTED: uncharacterized protein LOC100814864 isoform X2 [Glycine max]	3	0.994793	2.76234e-11	78.848	DGS(0.005)VGVY(0.995)GEGEEVKR	2	1.3892	1	1.018	1.082	1.002	0.972	0.931	0.993	0.955	0.861	0.993	0.934	0.08734
Glyma.04G236900.1.p	900	S	PREDICTED: glutamate synthase [NADH], amyloplastic-like isoform X1 [Glycine max]	2	0.943036	0.00101156	47.712	VFS(0.943)PGS(0.057)AEAK	3	-0.89002	1
Glyma.04G237100.1.p	276	S	PREDICTED: uncharacterized protein LOC100816462 [Glycine max]	2	0.991848	1.02745e-06	77.42	FS(0.008)S(0.992)GPLNAITAR	2	0.51703	2	0.953	1.004	0.854	1.261	0.97	0.986	1.323	0.967	1.153	1.144	0.26386
Glyma.04G237100.1.p	301	S	PREDICTED: uncharacterized protein LOC100816462 [Glycine max]	2	0.955705	1.21388e-07	58.079	T(0.002)S(0.002)IS(0.04)HS(0.956)GPLGDSSTK	3	-0.24356	2
Glyma.04G245700.1.p	333	S	PREDICTED: uncharacterized protein LOC100778848 isoform X1 [Glycine max]	2	1	5.21784e-05	62.162	ELPDLNLS(1)EGK	3	0.14218	1	0.971	1.026	1.004	0.977	1.079	0.968	1.006	1.052	0.965	1.008	0.8538
Glyma.04G246200.1.p	334	S	PREDICTED: auxilin-related protein 2-like isoform X2 [Glycine max]	2	1	0.00497364	73.499	ERPEVS(1)PR	2	-0.17671	1
Glyma.04G246200.1.p	141	S	PREDICTED: auxilin-related protein 2-like isoform X2 [Glycine max]	2	0.999306	3.08226e-18	107.5	IGGLNTNAKS(0.999)PNT(0.001)K	4	1.4075	1	1.021	0.978	0.988	0.962	0.925	1.15	0.943	0.945	1.165	1.017	0.8256
Glyma.04G252000.3.p	6	S	PREDICTED: UPF0695 membrane protein C977.11/PB8B6.06c-like isoform X1 [Glycine max]	3	0.900151	0.00101891	69.786	IS(0.071)S(0.9)GGS(0.028)S(0.001)IR	2	0.33636	1	0.991	1.019	1.123	0.909	0.991	0.975	0.918	0.972	0.869	0.918	0.143516
Glyma.04G252000.3.p	59	S	PREDICTED: UPF0695 membrane protein C977.11/PB8B6.06c-like isoform X1 [Glycine max]	3	0.822899	0.00105942	68.132	ISES(0.002)S(0.008)S(0.167)S(0.823)FR	2	0.19896	1
Glyma.04G255700.4.p	137	T	PREDICTED: splicing factor U2af large subunit B-like isoform X3 [Glycine max]	5	1	3.29155e-20	128.95	T(1)RDRDDDDYHR	3	-0.26717	21	0.993	1.104	0.96	0.942	0.99	1.021	0.949	0.896	1.064	0.966	0.52028
Glyma.04G255700.4.p	53	S	PREDICTED: splicing factor U2af large subunit B-like isoform X3 [Glycine max]	5	0.845719	3.47742e-05	63.694	DY(0.019)DRDS(0.846)S(0.135)R	2	-0.064864	6	0.951	0.966	0.942	1.039	1.051	1.096	1.093	1.089	1.165	1.114	0.0043214
Glyma.04G255700.4.p	49	Y	PREDICTED: splicing factor U2af large subunit B-like isoform X3 [Glycine max]	5	0.97954	2.36881e-09	92.247	HGS(0.016)RDY(0.98)DRDS(0.002)S(0.002)R	2	0.66362	5	1.045	0.985	0.988	0.953	1.035	1.01	0.912	1.052	1.023	0.993	0.84096
Glyma.04G255700.4.p	46	S	PREDICTED: splicing factor U2af large subunit B-like isoform X3 [Glycine max]	5	0.999811	8.18053e-06	97.597	HGS(1)RDYDRDS(0.5)S(0.5)R	3	0.51239	19	1.052	1.009	1.037	0.946	0.953	1.004	0.899	0.946	0.97	0.937	0.042904
Glyma.04G255700.4.p	148	S	PREDICTED: splicing factor U2af large subunit B-like isoform X3 [Glycine max]	5	0.969022	5.96774e-05	64.313	DRDDDDY(0.031)HRS(0.969)R	3	-0.81558	2	0.939	1.151	1.03	0.93	0.95	1.005	0.991	0.826	0.977	0.925	0.29694
Glyma.04G255700.4.p	54	S	PREDICTED: splicing factor U2af large subunit B-like isoform X3 [Glycine max]	5	0.970194	3.47742e-05	83.081	DYDRDS(0.03)S(0.97)R	2	0.46103	7
Glyma.04G256900.1.p	59	S	putative methylesterase 12, chloroplastic-like [Glycine max]	3	0.994404	0.0278441	52.126	FEGS(0.006)MS(0.994)R	2	0.49806	2	1.004	0.963	1.075	1.011	1.045	0.915	1.007	1.085	0.851	0.977	0.66582
Glyma.04G256900.1.p	57	S	putative methylesterase 12, chloroplastic-like [Glycine max]	3	0.999485	0.0222402	55.461	FEGS(0.999)MS(0.001)R	2	-0.22592	1	0.969	1.04	1.022	1.091	0.913	0.97	1.124	0.877	0.95	0.981	0.75414
Glyma.04G256900.1.p	73	S	putative methylesterase 12, chloroplastic-like [Glycine max]	3	0.999856	1.48474e-45	154.67	HAVSES(1)FSANK	3	-0.19133	8	0.959	1.003	1.006	1.066	0.983	1.005	1.113	0.979	1.001	1.029	0.38042
Glyma.04G256900.1.p	297	S	putative methylesterase 12, chloroplastic-like [Glycine max]	3	1	0.000233172	79.201	ALS(1)PDVQEK	3	-0.2816	1	0.979	0.997	0.964	1.064	1.018	1.003	1.086	1.022	1.041	1.049	0.079645
Glyma.05G003500.1.p	1919	S	PREDICTED: nuclear pore complex protein GP210 [Glycine max]	3	0.784842	1.73919e-05	54.812	STPSSVVNDS(0.215)S(0.785)PR	2	-0.57741	1	1.047	0.979	0.979	1.048	1.067	0.89	1.001	1.089	0.91	1	1
Glyma.05G003500.1.p	1953	T	PREDICTED: nuclear pore complex protein GP210 [Glycine max]	3	1	0.0177332	69.825	INPQNT(1)F	2	0.048746	2
Glyma.05G004100.1.p	28	S	PREDICTED: zinc finger CCCH domain-containing protein 41-like [Glycine max]	4	0.999998	5.95335e-21	76.21	ASDPEEKEVS(1)DDDDDDRNHK	5	-1.9691	1
Glyma.05G004100.1.p	7	S	PREDICTED: zinc finger CCCH domain-containing protein 41-like [Glycine max]	4	0.875407	5.02474e-06	54.768	VS(0.123)S(0.875)PKPES(0.001)VAPSDR	2	0.01989	1	1.106	1.058	1.018	0.808	0.967	1.036	0.732	0.915	1.018	0.883	0.161635
Glyma.05G004100.1.p	722	S	PREDICTED: zinc finger CCCH domain-containing protein 41-like [Glycine max]	4	0.999092	2.32756e-07	91.812	QLVYPVS(0.001)QS(0.999)PK	3	1.1163	5	0.99	1.033	0.938	1.004	1.019	1.04	1.015	0.988	1.11	1.034	0.3116
Glyma.05G005500.2.p	702	S	PREDICTED: DEAD-box ATP-dependent RNA helicase 46-like isoform X2 [Glycine max]	2	0.997848	1.00477e-09	109.72	EHS(0.998)PVY(0.002)SFHR	4	-0.2364	18	0.997	0.928	0.945	1.018	1.109	1.046	1.021	1.195	1.108	1.106	0.041061
Glyma.05G005500.2.p	146	S	PREDICTED: DEAD-box ATP-dependent RNA helicase 46-like isoform X2 [Glycine max]	2	0.995481	6.02765e-30	111.65	GHGASDAGAGLS(0.995)PES(0.004)YR	2	0.43457	14	1.047	1.006	0.975	0.972	1.015	0.998	0.928	1.009	1.025	0.986	0.58718
Glyma.05G005500.2.p	705	Y	PREDICTED: DEAD-box ATP-dependent RNA helicase 46-like isoform X2 [Glycine max]	2	0.997566	9.53874e-06	92.247	EHS(0.002)PVY(0.998)SFHR	2	0.49675	6	0.968	0.928	0.998	1.046	1.043	1.056	1.08	1.124	1.06	1.087	0.0154613
Glyma.05G006000.3.p	101	S	PREDICTED: ADP-ribosylation factor [Glycine max]	3	1	0.00600661	55.872	LGLHS(1)LR	3	-0.15325	4	1.011	1.091	0.936	0.984	1.153	0.834	0.973	1.057	0.892	0.978	0.83808
Glyma.05G008400.1.p	41	S	PREDICTED: zinc finger CCCH domain-containing protein 39-like isoform X1 [Glycine max]	2	0.988699	2.3729e-19	69.765	LQFPTNNES(0.004)LEPHS(0.989)PQDQPPS(0.008)FK	4	0.14495	3	1.12	1.045	1.023	0.972	0.94	0.875	0.868	0.9	0.856	0.874	0.030943
Glyma.05G011400.3.p	214	S	PREDICTED: serine/threonine-protein kinase prpf4B [Glycine max]	3	0.999998	1.06001e-05	72.321	TSDPDRS(1)FGEDR	2	-0.93245	2	1.08	1.002	0.961	1.004	0.912	1.042	0.93	0.91	1.085	0.972	0.61502
Glyma.05G011400.3.p	184	S	PREDICTED: serine/threonine-protein kinase prpf4B [Glycine max]	3	1	1.76792e-08	74.141	EDDRVENEQEHS(1)R	3	0.12659	2	1.182	1.109	1.112	0.859	0.876	0.802	0.727	0.79	0.721	0.746	0.00090464
Glyma.05G011600.1.p	625	T	PREDICTED: LOW QUALITY PROTEIN: probable inactive receptor kinase At2g26730 [Glycine max]	2	0.996968	7.78187e-05	54.09	GS(0.003)EGHT(0.997)PPPESR	3	-0.29022	1
Glyma.05G011600.1.p	632	T	PREDICTED: LOW QUALITY PROTEIN: probable inactive receptor kinase At2g26730 [Glycine max]	2	0.981376	0.00579243	60.754	T(0.981)PPS(0.29)S(0.063)LT(0.665)P	2	1.1368	3
Glyma.05G011600.1.p	307	S	PREDICTED: LOW QUALITY PROTEIN: probable inactive receptor kinase At2g26730 [Glycine max]	2	0.976035	1.14252e-44	100.66	AAAPAEAGTSSSKEDIT(0.024)GGS(0.976)AEAER	4	-0.17191	2	0.983	1.066	0.999	0.9	1.078	0.995	0.915	1.012	0.996	0.975	0.68546
Glyma.05G011600.1.p	638	T	PREDICTED: LOW QUALITY PROTEIN: probable inactive receptor kinase At2g26730 [Glycine max]	2	0.999841	0.0025652	76.572	TPPSSLT(1)P	2	0.4558	14	1.142	1.016	0.896	1.02	0.982	0.936	0.893	0.967	1.047	0.962	0.6336
Glyma.05G012600.2.p	210	S	PREDICTED: uncharacterized protein LOC100813278 [Glycine max]	2	0.971763	2.34355e-06	51.798	IVS(0.003)T(0.012)T(0.012)AERDPS(0.972)PAGK	3	-0.008899	1	1.098	0.954	0.989	0.93	1.026	1.013	0.847	1.076	1.025	0.976	0.67282
Glyma.05G012600.2.p	292	S	PREDICTED: uncharacterized protein LOC100813278 [Glycine max]	2	0.949383	0.00155599	47.774	VSPLVADS(0.949)S(0.051)VK	2	0.051076	1	1.037	0.948	1.005	1.008	0.974	1.047	0.971	1.028	1.043	1.013	0.71774
Glyma.05G014400.2.p	564	S	PREDICTED: uncharacterized protein LOC100799942 isoform X1 [Glycine max]	2	1	6.13806e-05	91.313	NHLPHS(1)PNR	3	0.13234	13	1.119	0.972	1.018	0.975	0.966	0.942	0.871	0.994	0.925	0.927	0.165859
Glyma.05G014900.1.p	116	S	PREDICTED: kinesin-like protein KIF18B [Glycine max]	2	1	0.0144746	52.579	IVAFS(1)CPR	2	-0.49957	1	1.065	1.026	1.067	0.818	1.062	0.964	0.769	1.035	0.906	0.901	0.2204
Glyma.05G014900.1.p	585	T	PREDICTED: kinesin-like protein KIF18B [Glycine max]	2	0.981391	7.9386e-06	53.565	SSFLAGT(0.018)CFT(0.981)PEAK	3	0.98723	1
Glyma.05G015200.1.p	715	S	PREDICTED: G patch domain-containing protein TGH-like isoform X1 [Glycine max]	2	0.997594	0.00187768	40.477	DIS(0.998)PLQLS(0.002)T(0.001)NK	3	0.79502	1
Glyma.05G015200.1.p	755	S	PREDICTED: G patch domain-containing protein TGH-like isoform X1 [Glycine max]	2	0.999998	3.09727e-18	98.175	AIFS(1)DDS(1)DDEGPSNR	3	-0.16664	3	1.025	1.036	1.013	0.984	0.995	0.95	0.961	0.961	0.938	0.953	0.032777
Glyma.05G015200.1.p	758	S	PREDICTED: G patch domain-containing protein TGH-like isoform X1 [Glycine max]	2	0.999993	3.09727e-18	98.175	AIFS(1)DDS(1)DDEGPSNR	3	-0.16664	3	1.025	1.036	1.013	0.984	0.995	0.95	0.961	0.961	0.938	0.953	0.032777
Glyma.05G015400.1.p	29	S	PREDICTED: putative phospholipid-transporting ATPase 9 [Glycine max]	2	0.995966	1.61392e-07	48.597	AS(0.004)MKEEHS(0.996)LIGGPGFSR	4	0.23995	1	0.971	1.022	1.082	1.062	0.948	0.916	1.094	0.928	0.847	0.952	0.41524
Glyma.05G015400.1.p	460	S	PREDICTED: putative phospholipid-transporting ATPase 9 [Glycine max]	2	0.813926	1.29091e-08	57.366	ALS(0.814)GRHES(0.186)HPGQVLEK	4	0.37417	1	1.084	1.124	1.015	0.951	0.903	0.894	0.878	0.804	0.882	0.853	0.012181
Glyma.05G016700.6.p	11	S	PREDICTED: uridine-cytidine kinase C-like [Glycine max]	4	0.998342	9.44325e-05	57.097	AQDTVS(0.001)GVDS(0.998)PR	2	1.687	2
Glyma.05G016700.6.p	436	S	PREDICTED: uridine-cytidine kinase C-like [Glycine max]	4	0.819251	5.21705e-23	93.92	LSIDDDLVS(0.181)S(0.819)PK	3	-0.36387	4	1.083	1.029	0.877	1.008	0.936	1.075	0.93	0.91	1.226	1.01	0.89846
Glyma.05G016700.6.p	458	S	PREDICTED: uridine-cytidine kinase C-like [Glycine max]	4	0.98289	0.00314896	49.333	GIS(0.983)QS(0.01)Y(0.005)S(0.001)T(0.001)QR	2	-0.035345	2
Glyma.05G016700.6.p	460	S	PREDICTED: uridine-cytidine kinase C-like [Glycine max]	4	0.929349	0.00129271	55.724	GIS(0.059)QS(0.929)Y(0.003)S(0.007)T(0.002)QR	2	-1.8566	1	1.08	0.895	1.081	1.048	0.768	1.129	0.97	0.859	1.046	0.964	0.78302
Glyma.05G020200.2.p	265	S	PREDICTED: ras GTPase-activating protein-binding protein 1-like [Glycine max]	3	0.97675	2.31425e-34	113.54	IAY(0.012)AKS(0.977)S(0.011)EQLPTTANAK	3	-0.099902	4	0.759	1.118	1.033	0.914	1.167	1.074	1.206	1.045	1.041	1.084	0.56712
Glyma.05G022300.2.p	1657	S	PREDICTED: uncharacterized protein LOC100780128 isoform X2 [Glycine max]	2	0.988889	2.17397e-05	68.41	SGNDTFIMS(0.989)PGS(0.011)K	2	0.92227	3	1.035	1.073	0.999	0.953	0.889	1.049	0.92	0.829	1.052	0.93	0.23214
Glyma.05G022300.2.p	858	S	PREDICTED: uncharacterized protein LOC100780128 isoform X2 [Glycine max]	2	0.999995	1.09541e-08	76.82	ENPSFDGDLHS(1)PK	3	0.48114	5	1.104	0.986	1.021	1.046	0.901	0.927	0.947	0.915	0.909	0.924	0.23608
Glyma.05G026600.1.p	42	S	uncharacterized protein LOC100305757 [Glycine max]	3	0.999981	3.93142e-27	123.55	EDS(1)DDEEDGVSK	3	-1.4696	6	0.975	1.002	0.864	0.971	1.057	1.182	0.994	1.054	1.37	1.13	0.173624
Glyma.05G031300.1.p	75	S	PREDICTED: uncharacterized protein LOC100795519 [Glycine max]	2	0.997202	3.25739e-05	49.036	KEDS(0.997)PPPPPS(0.002)QCSK	3	-0.734	1
Glyma.05G031300.1.p	95	S	PREDICTED: uncharacterized protein LOC100795519 [Glycine max]	2	0.910133	1.22858e-08	58.848	IVT(0.008)PLVEPPS(0.91)PS(0.082)QLPR	3	0.77801	3	0.94	1.093	1.041	0.999	0.952	0.982	1.063	0.872	0.946	0.954	0.37364
Glyma.05G035100.1.p	613	S	PREDICTED: uncharacterized protein LOC100806155 [Glycine max]	4	0.999982	4.04559e-05	64.224	SESGMPAGS(1)PK	3	1.4065	3	1.027	1.072	1.054	0.866	0.973	1.007	0.843	0.909	0.957	0.903	0.082738
Glyma.05G035100.1.p	657	S	PREDICTED: uncharacterized protein LOC100806155 [Glycine max]	4	0.979073	0.00158507	47.606	S(0.979)GDFGT(0.021)DDDIR	2	0.21562	1
Glyma.05G039400.6.p	149	T	PREDICTED: protein MODIFIER OF SNC1 1-like [Glycine max]	2	0.890347	6.40495e-06	60.157	S(0.109)AET(0.89)RPGSSQLSR	3	-0.99109	2	1.109	0.916	0.734	1.02	1.043	1.229	0.919	1.139	1.677	1.193	0.23404
Glyma.05G039400.6.p	146	S	PREDICTED: protein MODIFIER OF SNC1 1-like [Glycine max]	2	0.980839	1.41106e-07	68.413	S(0.981)AET(0.019)RPGSSQLSR	3	-1.4925	3	1.06	0.987	1.09	0.995	0.965	0.893	0.938	0.978	0.821	0.909	0.092641
Glyma.05G039400.6.p	105	T	PREDICTED: protein MODIFIER OF SNC1 1-like [Glycine max]	2	0.766732	5.00745e-08	54.225	PSSGGSGT(0.004)RPS(0.211)T(0.767)AGS(0.018)DR	3	-1.1036	1	0.91	1.019	1.191	0.833	1.057	1.014	0.915	1.038	0.852	0.931	0.53708
Glyma.05G040600.1.p	437	S	PREDICTED: histone deacetylase 6-like [Glycine max]	4	0.998515	7.71621e-21	81.656	KWDGEDY(0.001)DS(0.999)DPDEGGK	3	0.058997	11	0.848	0.844	0.88	1.157	1.234	1.137	1.364	1.462	1.292	1.372	0.00054494
Glyma.05G043600.1.p	350	S	PREDICTED: alpha/beta hydrolase domain-containing protein 17B-like [Glycine max]	3	1	0.000581625	87.806	S(1)VDVHFGR	3	-0.44601	1	0.859	0.982	1.072	0.943	1.136	1.065	1.098	1.156	0.994	1.079	0.4091
Glyma.05G043600.1.p	304	S	PREDICTED: alpha/beta hydrolase domain-containing protein 17B-like [Glycine max]	3	0.928052	0.00169922	53.237	S(0.928)T(0.072)DKQEQLK	2	0.78604	2	0.983	1.034	1.019	0.982	1.019	0.978	1	0.987	0.961	0.981	0.39554
Glyma.05G043600.1.p	330	S	PREDICTED: alpha/beta hydrolase domain-containing protein 17B-like [Glycine max]	3	1	0.00610839	45.598	IS(1)FDHVAR	3	-0.30773	1
Glyma.05G043600.1.p	284	S	PREDICTED: alpha/beta hydrolase domain-containing protein 17B-like [Glycine max]	3	1	7.37772e-16	122.33	S(1)VDCFEAPR	2	-0.20772	4	1.021	0.998	0.966	0.954	1.058	1.026	0.935	1.061	1.063	1.018	0.63692
Glyma.05G043600.1.p	361	S	PREDICTED: alpha/beta hydrolase domain-containing protein 17B-like [Glycine max]	3	1	0.00226823	76.943	S(1)FDWLDK	2	-0.35092	2	0.989	0.97	0.94	0.895	1.216	1.038	0.905	1.255	1.105	1.086	0.4686
Glyma.05G047400.2.p	24	S	PREDICTED: uncharacterized protein LOC100790427 isoform X2 [Glycine max]	2	0.999834	4.02097e-05	54.09	SSSSEDKPPS(1)PK	4	0.39325	2	1.003	1.026	1.033	0.938	1.002	1.012	0.935	0.978	0.98	0.964	0.21468
Glyma.05G052600.2.p	21	T	PREDICTED: 40S ribosomal protein S13 [Glycine max]	3	0.999817	0.0195285	57.59	T(1)PPSWLK	2	-0.1469	3
Glyma.05G054200.1.p	147	S	PREDICTED: AT-hook motif nuclear-localized protein 24-like [Glycine max]	2	0.943096	1.06509e-05	51.798	QPAS(0.008)S(0.031)GS(0.943)VVT(0.018)LHGR	3	0.40231	2	0.972	0.91	1.093	1.088	0.968	0.989	1.12	1.063	0.906	1.024	0.73868
Glyma.05G054200.1.p	57	S	PREDICTED: AT-hook motif nuclear-localized protein 24-like [Glycine max]	2	1	1.76384e-41	116.55	EREENS(1)NNNEGAGEAEITR	3	-0.041266	4	0.957	0.926	0.872	0.987	1.162	1.165	1.033	1.255	1.34	1.203	0.043345
Glyma.05G054200.1.p	144	S	PREDICTED: AT-hook motif nuclear-localized protein 24-like [Glycine max]	2	0.902891	1.99662e-05	48.907	QPAS(0.903)S(0.035)GS(0.058)VVT(0.004)LHGR	2	0.0048121	2	1.095	0.992	0.946	1	0.903	1.067	0.913	0.91	1.13	0.979	0.76232
Glyma.05G058100.1.p	32	S	PREDICTED: L-lactate dehydrogenase B-like [Glycine max]	2	0.952598	1.50002e-17	106.82	PINNAAPPS(0.953)PT(0.047)K	3	0.43204	7	0.888	0.935	1.089	0.873	1.114	1.161	0.983	1.191	1.067	1.081	0.50636
Glyma.05G060300.3.p	757	S	PREDICTED: uncharacterized protein LOC100818074 isoform X3 [Glycine max]	6	0.82767	1.96092e-09	87.519	T(0.003)VS(0.828)S(0.169)CVLTASEK	2	1.0465	1	0.975	1.085	0.951	1.07	0.984	0.943	1.099	0.907	0.993	0.995	0.93726
Glyma.05G060300.3.p	434	S	PREDICTED: uncharacterized protein LOC100818074 isoform X3 [Glycine max]	6	0.840576	7.05158e-19	83.251	S(0.001)ECIT(0.159)S(0.841)PNFQQNVGTIEK	3	0.19135	1
Glyma.05G060300.3.p	1189	S	PREDICTED: uncharacterized protein LOC100818074 isoform X3 [Glycine max]	6	0.861139	3.5308e-07	75.911	GIS(0.13)S(0.861)PLS(0.008)LASSK	2	-0.32886	2	1.011	0.913	0.988	1.04	0.893	1.187	1.029	0.978	1.204	1.071	0.48352
Glyma.05G060300.3.p	971	T	PREDICTED: uncharacterized protein LOC100818074 isoform X3 [Glycine max]	6	0.98979	2.90054e-12	57.238	KAPMVVEEPPLPS(0.01)ALGT(0.99)PK	4	0.18127	2	1.083	1.019	0.934	1.028	0.85	1.085	0.95	0.835	1.163	0.976	0.7837
Glyma.05G060300.3.p	1933	S	PREDICTED: uncharacterized protein LOC100818074 isoform X3 [Glycine max]	6	1	0.000291516	74.962	LGS(1)PAVEVK	2	-0.13793	3	1.13	1.062	0.941	1	0.932	0.914	0.885	0.878	0.971	0.908	0.192818
Glyma.05G067800.1.p	36	S	NAK-type protein kinase [Glycine max]	3	0.946952	2.41404e-09	85.909	AANSTGSVS(0.053)S(0.947)PK	2	0.38465	2	0.975	0.954	0.918	0.961	1.11	1.135	0.986	1.163	1.237	1.126	0.102897
Glyma.05G067800.1.p	12	S	NAK-type protein kinase [Glycine max]	3	1	0.00182177	58.981	S(1)APELHK	3	-1.0963	4	0.8	0.981	1.037	0.998	1.064	1.191	1.247	1.087	1.15	1.154	0.18716
Glyma.05G070300.3.p	98	S	PREDICTED: LOW QUALITY PROTEIN: tobamovirus multiplication protein 2A [Glycine max]	3	0.958012	2.45391e-34	114.55	YGLDTSEFTYNPS(0.042)ES(0.958)HR	3	-0.31227	7	1.006	0.982	1.075	1.087	0.983	0.867	1.081	1.001	0.807	0.959	0.57764
Glyma.05G070300.3.p	34	S	PREDICTED: LOW QUALITY PROTEIN: tobamovirus multiplication protein 2A [Glycine max]	3	0.999182	4.44395e-46	131.82	AANRPT(0.001)EYDS(0.999)DEEYINPR	3	-0.60639	22	1.002	0.984	1.025	0.999	1.027	0.98	0.997	1.044	0.958	0.998	0.931
Glyma.05G073400.2.p	495	S	PREDICTED: AUGMIN subunit 6-like [Glycine max]	2	0.995325	0.000797265	59.35	VS(0.002)VS(0.995)PPT(0.002)LK	3	-0.42134	10	1.051	1.107	1.043	0.889	0.99	0.906	0.847	0.894	0.87	0.87	0.020255
Glyma.05G073400.2.p	460	S	PREDICTED: AUGMIN subunit 6-like [Glycine max]	2	0.98929	8.47641e-13	108.36	S(0.003)T(0.008)S(0.989)PIQTQSSGR	2	0.45052	1	1.06	1.065	1.091	0.902	0.875	0.99	0.851	0.823	0.909	0.86	0.0142038
Glyma.05G075900.1.p	104	S	ribosomal RNA-processing protein 14-C-like [Glycine max]	3	1	8.40304e-34	132.14	VDDS(1)DEEQGAAAPR	3	-0.43658	18	1.098	1.036	1.011	0.968	0.893	0.979	0.882	0.863	0.97	0.903	0.053082
Glyma.05G088000.2.p	345	S	PREDICTED: probable ADP-ribosylation factor GTPase-activating protein AGD14 isoform X1 [Glycine max]	6	0.98644	0.000504044	89.029	S(0.014)VS(0.986)MDLSK	3	-0.95929	4	0.908	0.982	1.093	1.057	1.02	0.967	1.164	1.039	0.885	1.02	0.75082
Glyma.05G088000.2.p	294	S	PREDICTED: probable ADP-ribosylation factor GTPase-activating protein AGD14 isoform X1 [Glycine max]	6	0.96832	0.047956	43.492	T(0.021)VS(0.968)AQS(0.011)R	2	0.53958	1
Glyma.05G088000.2.p	225	S	PREDICTED: probable ADP-ribosylation factor GTPase-activating protein AGD14 isoform X1 [Glycine max]	6	0.857662	2.82486e-12	91.355	ISDFSVS(0.142)S(0.858)GGEQFK	2	-0.078767	1	0.908	0.99	0.924	1.118	1.077	1.03	1.23	1.088	1.116	1.143	0.0197636
Glyma.05G088000.2.p	136	S	PREDICTED: probable ADP-ribosylation factor GTPase-activating protein AGD14 isoform X1 [Glycine max]	6	1	1.693e-11	86.367	DAQS(1)PGIHEDEIRR	3	-2.0395	9	1.029	1.01	0.967	1.023	0.97	1.014	0.994	0.961	1.05	1	0.98984
Glyma.05G088000.2.p	219	S	PREDICTED: probable ADP-ribosylation factor GTPase-activating protein AGD14 isoform X1 [Glycine max]	6	0.99445	1.99937e-05	48.899	IS(0.994)DFS(0.004)VS(0.001)S(0.001)GGEQFK	3	-0.6011	1	1.042	0.867	1.022	0.964	1.143	0.998	0.926	1.318	0.978	1.059	0.49798
Glyma.05G088000.2.p	156	S	PREDICTED: probable ADP-ribosylation factor GTPase-activating protein AGD14 isoform X1 [Glycine max]	6	0.907611	2.21798e-29	88.239	ASSY(0.013)HS(0.002)Y(0.013)S(0.057)QS(0.908)PPY(0.003)DY(0.003)QY(0.003)EDR	3	-0.025067	6	1.023	1.008	0.975	1.049	0.975	0.98	1.024	0.968	1.007	0.999	0.982
Glyma.05G088000.2.p	236	S	PREDICTED: probable ADP-ribosylation factor GTPase-activating protein AGD14 isoform X1 [Glycine max]	6	0.997224	0.00034291	56.205	S(0.003)DVQS(0.997)PNFHK	2	0.064253	7	0.96	1.015	0.959	1.001	1.004	1.094	1.043	0.989	1.142	1.056	0.198097
Glyma.05G088000.2.p	196	S	PREDICTED: probable ADP-ribosylation factor GTPase-activating protein AGD14 isoform X1 [Glycine max]	6	0.999998	1.26367e-06	94.402	MSSIIYS(1)PGR	2	-0.14062	5	0.985	0.978	0.996	0.955	1.015	1.104	0.97	1.038	1.11	1.039	0.47202
Glyma.05G088000.2.p	247	S	PREDICTED: probable ADP-ribosylation factor GTPase-activating protein AGD14 isoform X1 [Glycine max]	6	0.981462	0.000313732	70.942	IRS(0.981)PS(0.003)Y(0.015)QQR	2	0.37492	3	0.825	1.027	1.118	0.965	1.066	1.043	1.17	1.038	0.934	1.035	0.72494
Glyma.05G096000.2.p	2197	S	PREDICTED: uncharacterized protein LOC100811678 isoform X2 [Glycine max]	5	0.757124	0.00111002	47.053	AS(0.035)T(0.104)S(0.757)S(0.104)EGDR	2	-0.026077	3	1.068	0.93	1	0.996	1.032	0.988	0.931	1.111	0.989	1.006	0.8935
Glyma.05G096000.2.p	674	T	PREDICTED: uncharacterized protein LOC100811678 isoform X2 [Glycine max]	5	0.845878	1.28755e-07	110.39	DLS(0.016)S(0.138)T(0.846)FVDR	2	0.44907	2	0.888	1.008	0.968	1.021	1.157	1.01	1.15	1.149	1.044	1.113	0.141064
Glyma.05G096000.2.p	1553	S	PREDICTED: uncharacterized protein LOC100811678 isoform X2 [Glycine max]	5	1	1.14745e-17	72.935	VFEQPGIEVPS(1)DEDDFIEVR	3	-0.63136	1	1.155	0.945	0.707	1.144	1.02	1.052	0.991	1.08	1.491	1.146	0.36854
Glyma.05G109300.1.p	840	S	PREDICTED: protein CROWDED NUCLEI 4-like [Glycine max]	5	0.999473	1.07815e-06	63.691	QYS(0.999)ENDESLGNIGK	3	2.8272	1
Glyma.05G109300.1.p	986	S	PREDICTED: protein CROWDED NUCLEI 4-like [Glycine max]	5	1	0.000335017	44.925	LDALPILS(1)QEPR	3	0.25117	1	0.992	0.904	0.756	1.252	1.234	0.921	1.261	1.365	1.22	1.285	0.119915
Glyma.05G109300.1.p	870	S	PREDICTED: protein CROWDED NUCLEI 4-like [Glycine max]	5	1	7.02849e-05	53.3	VIVEVPS(1)LDDAR	3	-0.60914	2	0.96	0.934	0.943	1.287	0.929	0.973	1.341	0.995	1.033	1.124	0.40808
Glyma.05G109300.1.p	795	S	PREDICTED: protein CROWDED NUCLEI 4-like [Glycine max]	5	0.998951	0.000480443	64.121	SPVS(0.001)PPS(0.999)PVR	2	0.48845	6	1.002	0.97	1.1	1.011	0.886	1.038	1.008	0.913	0.945	0.955	0.49572
Glyma.05G109300.1.p	24	S	PREDICTED: protein CROWDED NUCLEI 4-like [Glycine max]	5	0.999573	1.6862e-09	82.59	VLRS(1)PLSDEQIWK	3	0.38837	1
Glyma.05G109300.1.p	739	S	PREDICTED: protein CROWDED NUCLEI 4-like [Glycine max]	5	0.999999	1.86453e-08	80.361	AVS(1)DDNAITEMLK	2	-0.46633	4	1.017	1.1	1.119	0.929	0.872	0.943	0.914	0.793	0.843	0.848	0.0126151
Glyma.05G109300.1.p	19	S	PREDICTED: protein CROWDED NUCLEI 4-like [Glycine max]	5	0.997737	0.00029861	67.08	HLSIT(0.002)PGS(0.998)R	3	-0.0012764	2	1.225	1.159	0.89	1.061	0.905	0.694	0.866	0.78	0.781	0.812	0.238
Glyma.05G109300.1.p	16	T	PREDICTED: protein CROWDED NUCLEI 4-like [Glycine max]	5	0.977664	0.0018254	55.801	HLS(0.004)IT(0.978)PGS(0.018)R	3	-1.5637	3	0.963	0.944	1.017	1.115	0.959	1.028	1.159	1.016	1.012	1.061	0.30228
Glyma.05G109500.1.p	123	S	homeobox-leucine zipper protein HAT22 [Glycine max]	2	1	4.6389e-05	63.181	DLS(1)CEEVVDAK	3	4.2649	2	0.997	1.011	0.775	1.111	1.017	1.135	1.115	1.006	1.466	1.172	0.131203
Glyma.05G109500.1.p	139	S	homeobox-leucine zipper protein HAT22 [Glycine max]	2	1	0.018364	41.109	DLS(1)CEGIIR	2	0.11756	1
Glyma.05G113400.1.p	47	S	PREDICTED: protein phosphatase 2C 29-like [Glycine max]	3	0.993089	0.000816352	81.525	FLS(0.993)PT(0.007)HSDR	3	-0.12504	3	1.061	0.925	1.046	0.975	1.002	1.003	0.919	1.084	0.959	0.983	0.71384
Glyma.05G117500.1.p	52	S	PREDICTED: potassium transporter 7-like [Glycine max]	2	1	2.362e-33	128.38	HQSMFDS(1)DDEDNAEQR	3	-0.38464	7	1.068	0.994	1.01	1.013	0.948	0.968	0.949	0.954	0.96	0.953	0.182337
Glyma.05G117500.1.p	11	S	PREDICTED: potassium transporter 7-like [Glycine max]	2	0.998058	1.61009e-34	117.03	S(0.002)HHS(0.998)LGGEDDPDSTESR	3	-0.23608	4	1.043	0.934	1.065	1.003	0.927	1.039	0.962	0.994	0.977	0.976	0.66566
Glyma.05G117500.1.p	71	S	PREDICTED: potassium transporter 7-like [Glycine max]	2	1	8.00174e-59	150.7	IDS(1)FDVEALEVPGAHR	3	0.62255	1	1.001	1.076	1.048	0.986	0.886	0.997	0.985	0.823	0.952	0.918	0.109161
Glyma.05G117600.2.p	142	S	PREDICTED: serine/arginine-rich splicing factor SC35 isoform X2 [Glycine max]	2	0.992793	0.000271827	75.102	S(0.584)RS(0.993)Y(0.212)DRY(0.212)ER	2	0.070952	5	1.076	0.926	1.13	0.997	0.9	0.961	0.926	0.973	0.851	0.913	0.2461
Glyma.05G117600.2.p	245	S	PREDICTED: serine/arginine-rich splicing factor SC35 isoform X2 [Glycine max]	2	1	9.7925e-06	53.625	EERS(1)PT(1)PRS(1)VS(1)PR	2	0.79884	1	1.091	1.288	0.879	0.895	0.803	1.006	0.821	0.623	1.145	0.83	0.234
Glyma.05G117600.2.p	166	S	PREDICTED: serine/arginine-rich splicing factor SC35 isoform X2 [Glycine max]	2	0.999902	0.00300511	83.862	S(1)AS(1)LDYK	2	0.14007	16	1.169	0.833	1.187	0.91	0.756	1.129	0.778	0.907	0.952	0.876	0.45258
Glyma.05G117600.2.p	255	S	PREDICTED: serine/arginine-rich splicing factor SC35 isoform X2 [Glycine max]	2	1	6.71084e-06	67.153	GRPDAS(1)RS(1)PS(1)PR	2	-0.35029	7	1.094	1.151	1.1	0.861	0.872	0.88	0.786	0.757	0.8	0.781	0.00020388
Glyma.05G117600.2.p	235	S	PREDICTED: serine/arginine-rich splicing factor SC35 isoform X2 [Glycine max]	2	1	0.00141777	63.766	GES(1)PANRS(1)R	2	0.5777	4	1.214	1.251	1.175	0.843	0.702	0.707	0.695	0.561	0.603	0.619	0.00082342
Glyma.05G117600.2.p	257	S	PREDICTED: serine/arginine-rich splicing factor SC35 isoform X2 [Glycine max]	2	1	6.71084e-06	67.153	GRPDAS(1)RS(1)PS(1)PR	2	-0.35029	6	1.094	1.151	1.1	0.861	0.872	0.88	0.786	0.757	0.8	0.781	0.00020388
Glyma.05G117600.2.p	110	S	PREDICTED: serine/arginine-rich splicing factor SC35 isoform X2 [Glycine max]	2	0.998139	6.59969e-06	107.01	IIET(0.002)S(0.998)PR	2	-1.6436	8	1.043	1.119	1.053	0.89	0.916	0.96	0.854	0.818	0.912	0.86	0.0088601
Glyma.05G117600.2.p	240	S	PREDICTED: serine/arginine-rich splicing factor SC35 isoform X2 [Glycine max]	2	1	9.7925e-06	53.625	EERS(1)PT(1)PRS(1)VS(1)PR	2	0.79884	5	1.197	1.142	1.093	0.853	0.807	0.84	0.713	0.707	0.769	0.728	0.00071532
Glyma.05G117600.2.p	259	S	PREDICTED: serine/arginine-rich splicing factor SC35 isoform X2 [Glycine max]	2	1	6.71084e-06	67.153	GRPDAS(1)RS(1)PS(1)PR	2	-0.35029	6	1.094	1.151	1.1	0.861	0.872	0.88	0.786	0.757	0.8	0.781	0.00020388
Glyma.05G117600.2.p	185	S	PREDICTED: serine/arginine-rich splicing factor SC35 isoform X2 [Glycine max]	2	0.999998	0.000219442	78.683	YDDERNS(1)R	2	-0.33409	5	1.193	1.132	1.353	0.759	0.674	0.789	0.635	0.595	0.584	0.604	0.0028426
Glyma.05G117600.2.p	146	Y	PREDICTED: serine/arginine-rich splicing factor SC35 isoform X2 [Glycine max]	2	0.872559	0.000271827	75.102	S(0.29)RS(0.765)Y(0.073)DRY(0.873)ER	3	0.3582	2	1.111	0.924	1.127	1.014	0.889	0.918	0.913	0.962	0.815	0.892	0.20578
Glyma.05G117600.2.p	230	S	PREDICTED: serine/arginine-rich splicing factor SC35 isoform X2 [Glycine max]	2	1	0.00141777	67.897	GES(1)PANRS(1)R	2	0.5777	9	1.214	1.279	1.193	0.803	0.699	0.698	0.662	0.546	0.585	0.597	0.00033811
Glyma.05G117600.2.p	168	S	PREDICTED: serine/arginine-rich splicing factor SC35 isoform X2 [Glycine max]	2	0.99999	0.00122073	83.862	S(1)AS(1)LDYK	2	-0.43595	17	1.197	0.799	1.278	0.907	0.726	1.061	0.757	0.91	0.831	0.823	0.33578
Glyma.05G117600.2.p	164	S	PREDICTED: serine/arginine-rich splicing factor SC35 isoform X2 [Glycine max]	2	0.99777	0.00300511	56.569	S(0.998)RS(0.998)AS(0.994)LDY(0.01)K	3	0.48814	5
Glyma.05G117600.2.p	171	Y	PREDICTED: serine/arginine-rich splicing factor SC35 isoform X2 [Glycine max]	2	0.95561	0.00122073	73.273	S(0.09)AS(0.954)LDY(0.956)KGR	2	1.2995	1	1.244	0.741	1.433	0.902	0.676	0.949	0.725	0.912	0.663	0.739	0.2538
Glyma.05G117600.2.p	140	S	PREDICTED: serine/arginine-rich splicing factor SC35 isoform X2 [Glycine max]	2	0.936778	0.000561654	67.519	S(0.937)RS(0.982)Y(0.028)DRY(0.054)ER	2	-0.28168	2	0.995	0.93	1.139	0.958	0.929	1.065	0.963	0.999	0.937	0.963	0.64184
Glyma.05G117600.2.p	187	S	PREDICTED: serine/arginine-rich splicing factor SC35 isoform X2 [Glycine max]	2	0.999724	0.000219442	65.219	Y(0.001)DDERNS(0.999)RS(1)R	2	-0.33733	1	1.246	0.842	1.534	0.759	0.571	0.965	0.609	0.678	0.63	0.634	0.127663
Glyma.05G117600.2.p	242	T	PREDICTED: serine/arginine-rich splicing factor SC35 isoform X2 [Glycine max]	2	1	9.7925e-06	53.625	EERS(1)PT(1)PRS(1)VS(1)PR	2	0.79884	5	1.197	1.142	1.093	0.853	0.807	0.84	0.713	0.707	0.769	0.728	0.00071532
Glyma.05G117600.2.p	247	S	PREDICTED: serine/arginine-rich splicing factor SC35 isoform X2 [Glycine max]	2	1	9.7925e-06	53.625	EERS(1)PT(1)PRS(1)VS(1)PR	2	0.79884	1	1.091	1.288	0.879	0.895	0.803	1.006	0.821	0.623	1.145	0.83	0.234
Glyma.05G121100.1.p	180	S	uncharacterized protein LOC100815224 [Glycine max]	6	0.999959	4.86054e-05	67.685	DGGS(1)HGDS(0.951)GS(0.049)DR	2	-0.026479	2	1.016	0.975	1.079	1.067	1.004	0.857	1.05	1.032	0.795	0.954	0.53142
Glyma.05G121100.1.p	156	S	uncharacterized protein LOC100815224 [Glycine max]	6	0.862649	0.000425347	46.156	Y(0.055)GGS(0.863)S(0.068)GGGY(0.015)GPDR	2	-0.24196	1	0.991	0.954	1.141	0.88	0.982	1.071	0.889	1.029	0.939	0.95	0.5559
Glyma.05G121100.1.p	194	S	uncharacterized protein LOC100815224 [Glycine max]	6	0.906131	0.0216771	49.632	DRS(0.906)GPY(0.094)ER	2	-0.84243	2	0.934	1.01	0.956	1.027	1.024	1.09	1.1	1.013	1.142	1.083	0.061604
Glyma.05G121100.1.p	186	S	uncharacterized protein LOC100815224 [Glycine max]	6	0.902653	1.22116e-15	92.264	DGGS(0.001)HGDS(0.097)GS(0.903)DR	3	-0.64459	10	1.012	0.932	1.072	0.979	1	1.026	0.967	1.073	0.959	0.996	0.9358
Glyma.05G121100.1.p	89	S	uncharacterized protein LOC100815224 [Glycine max]	6	0.901628	0.000601252	85.924	AQPQQGS(0.902)T(0.098)R	2	-0.34901	1	1.111	1.039	1.18	0.844	0.965	0.827	0.761	0.929	0.701	0.792	0.017758
Glyma.05G121100.1.p	153	Y	uncharacterized protein LOC100815224 [Glycine max]	6	0.847546	3.06277e-10	87.363	Y(0.848)GGS(0.003)S(0.001)GGGY(0.149)GPDR	2	-0.16698	3	0.958	0.99	0.963	1.081	1	1.039	1.128	1.01	1.08	1.072	0.051824
Glyma.05G121100.1.p	184	S	uncharacterized protein LOC100815224 [Glycine max]	6	0.951398	1.22116e-15	92.264	DGGS(1)HGDS(0.951)GS(0.049)DR	2	-0.026479	13	0.988	0.947	1.015	1.05	0.991	1.037	1.063	1.046	1.022	1.043	0.184845
Glyma.05G135800.1.p	376	S	PREDICTED: zinc finger CCCH domain-containing protein 17-like [Glycine max]	2	0.999991	1.93359e-14	94.313	S(1)NS(1)PENAEVSDLR	2	-0.50272	6	1.083	0.969	0.993	0.986	1.012	0.96	0.909	1.045	0.968	0.971	0.48582
Glyma.05G135800.1.p	378	S	PREDICTED: zinc finger CCCH domain-containing protein 17-like [Glycine max]	2	0.99995	1.93359e-14	94.313	S(1)NS(1)PENAEVSDLR	2	-0.50272	6	1.083	0.969	0.993	0.986	1.012	0.96	0.909	1.045	0.968	0.971	0.48582
Glyma.05G135800.1.p	480	S	PREDICTED: zinc finger CCCH domain-containing protein 17-like [Glycine max]	2	0.999978	9.11531e-12	88.706	LPATHHLS(1)PGEGR	2	0.15854	16	1.08	0.94	0.983	0.994	1.021	0.995	0.921	1.088	1.013	1.002	0.9587
Glyma.05G136000.2.p	354	S	PREDICTED: SWR1 complex subunit 2 [Glycine max]	2	0.999729	5.04579e-10	93.478	IPDFEDEDYS(1)D	2	0.26373	4	0.988	1.117	1.102	0.999	0.866	0.906	1.012	0.776	0.822	0.864	0.062323
Glyma.05G139400.2.p	89	T	PREDICTED: uncharacterized protein LOC100500426 isoform X1 [Glycine max]	3	1	3.07341e-16	93.424	HEDT(1)DDELMEELR	2	-2.1455	7	1.05	1.151	0.982	0.94	0.859	0.999	0.895	0.746	1.019	0.879	0.114176
Glyma.05G143500.2.p	289	T	PREDICTED: microtubule-associated protein futsch-like [Glycine max]	2	0.964508	7.22627e-05	65.038	TAT(0.01)PVGS(0.025)AT(0.965)PLR	2	0.16446	1	1.041	0.975	1.035	1.008	1.033	0.914	0.969	1.06	0.884	0.969	0.48768
Glyma.05G145800.2.p	137	S	PREDICTED: cyclin-dependent kinase G-2-like [Glycine max]	3	0.99736	0.00108098	67.252	T(0.003)QS(0.997)PPAPER	2	0.28284	1
Glyma.05G145800.2.p	289	S	PREDICTED: cyclin-dependent kinase G-2-like [Glycine max]	3	1	5.71838e-06	91.032	VS(1)PELLDGR	2	-0.29195	10	1.007	0.975	0.978	1.03	1.008	1.025	1.022	1.035	1.049	1.035	0.047924
Glyma.05G145800.2.p	722	S	PREDICTED: cyclin-dependent kinase G-2-like [Glycine max]	3	0.917422	0.000336655	45.207	IY(0.083)KS(0.917)PDPLEEQR	3	0.9885	1
Glyma.05G145800.2.p	720	Y	PREDICTED: cyclin-dependent kinase G-2-like [Glycine max]	3	0.922491	3.59765e-05	69.92	IY(0.922)KS(0.078)PDPLEEQR	2	-0.11111	4	0.999	0.934	1.037	1.022	0.953	1.081	1.022	1.023	1.043	1.029	0.58002
Glyma.05G152100.3.p	308	S	PREDICTED: serine hydroxymethyltransferase 1-like isoform X1 [Glycine max]	2	1	0.00133591	79.201	QAAS(1)PGFK	3	-0.35462	2	0.956	0.96	0.961	1.046	1.037	1.081	1.093	1.082	1.125	1.1	0.0193589
Glyma.05G152900.3.p	592	S	PREDICTED: uncharacterized protein LOC100796921 [Glycine max]	9	0.836491	0.00812291	54.023	VDS(0.976)GS(0.188)PS(0.836)HR	2	-1.8632	1
Glyma.05G152900.3.p	588	S	PREDICTED: uncharacterized protein LOC100796921 [Glycine max]	9	0.998272	0.00134326	81.709	VDS(0.998)GS(0.88)PS(0.122)HR	2	-0.81046	4	1.103	1.044	1.03	0.842	1.068	0.905	0.763	1.023	0.878	0.886	0.164236
Glyma.05G152900.3.p	828	S	PREDICTED: uncharacterized protein LOC100796921 [Glycine max]	9	0.986427	4.0276e-06	62.861	S(0.01)KS(0.986)GQFDGS(0.004)GPLR	2	0.073432	1	1.035	1.033	0.854	1.044	1.036	1.021	1.008	1.004	1.197	1.061	0.42722
Glyma.05G152900.3.p	590	S	PREDICTED: uncharacterized protein LOC100796921 [Glycine max]	9	0.989382	4.01558e-05	95.477	VDS(0.007)GS(0.989)PS(0.004)HR	2	-0.018676	7	1.044	1.048	1.166	0.868	0.951	0.903	0.832	0.909	0.776	0.835	0.0186768
Glyma.05G152900.3.p	927	S	PREDICTED: uncharacterized protein LOC100796921 [Glycine max]	9	0.999966	3.2165e-09	53.209	SEGSSENAGADDNPGWIS(1)VEK	3	-2.639	1	0.952	1.089	0.994	0.96	0.998	1.024	1.008	0.916	1.032	0.983	0.71212
Glyma.05G152900.3.p	834	S	PREDICTED: uncharacterized protein LOC100796921 [Glycine max]	9	0.999595	0.0002573	58.885	SGQFDGS(1)GPLR	2	-0.63005	1
Glyma.05G152900.3.p	798	S	PREDICTED: uncharacterized protein LOC100796921 [Glycine max]	9	0.991101	6.49787e-05	61.409	NFELT(0.009)KS(0.991)PEGK	3	0.33178	3	1.106	1.026	1.047	0.931	0.973	0.9	0.842	0.95	0.861	0.882	0.0173608
Glyma.05G152900.3.p	686	S	PREDICTED: uncharacterized protein LOC100796921 [Glycine max]	9	1	1.03086e-06	78.814	HDS(1)PERLDENR	3	-0.15524	5	1.153	1.028	1.027	0.907	0.935	0.924	0.786	0.91	0.9	0.862	0.025895
Glyma.05G174300.1.p	115	S	uncharacterized protein LOC100527385 [Glycine max]	4	1	5.32229e-54	142.85	VEEES(1)DDDMGLGLFD	2	-0.28217	14	1.014	0.961	1.031	1.005	1.004	1.003	0.991	1.046	0.973	1.002	0.93308
Glyma.05G174400.2.p	269	S	PREDICTED: eukaryotic translation initiation factor 4B2-like [Glycine max]	5	1	1.05069e-07	80.96	LVLDPPRGDGVVNES(1)PVK	3	-0.0056455	8	1.161	0.972	0.933	0.938	1.062	0.933	0.807	1.094	1	0.957	0.61778
Glyma.05G174400.2.p	457	S	PREDICTED: eukaryotic translation initiation factor 4B2-like [Glycine max]	5	0.955276	0.000164151	52.576	AIERPGS(0.955)S(0.045)AGK	3	0.80982	6	0.982	1.027	1.028	0.89	1.127	0.971	0.907	1.098	0.945	0.984	0.82978
Glyma.05G174400.2.p	471	S	PREDICTED: eukaryotic translation initiation factor 4B2-like [Glycine max]	5	0.999778	9.99888e-07	76.357	SSTFSDRPHS(1)R	4	0.70538	9	0.973	0.937	0.958	0.972	1.092	1.119	0.999	1.165	1.17	1.11	0.086256
Glyma.05G174400.2.p	475	S	PREDICTED: eukaryotic translation initiation factor 4B2-like [Glycine max]	5	0.96272	4.6901e-06	107.45	S(0.037)GS(0.963)FEDSR	2	0.5811	8	1.027	0.994	1.046	0.931	1.021	0.991	0.907	1.028	0.948	0.96	0.24694
Glyma.05G175100.1.p	53	S	PREDICTED: putative clathrin assembly protein At4g40080 [Glycine max]	2	0.80724	6.60728e-07	65.374	HLAT(0.005)LLS(0.807)S(0.181)GDGS(0.006)R	2	-0.042295	1	0.99	1.014	1.025	1.093	0.923	0.96	1.105	0.911	0.937	0.983	0.75404
Glyma.05G175100.1.p	307	S	PREDICTED: putative clathrin assembly protein At4g40080 [Glycine max]	2	1	0.00291796	44.847	LLNS(1)PHFLR	3	-0.56524	1	0.983	1.083	0.934	0.788	1.148	1.101	0.8	1.061	1.179	1.012	0.92384
Glyma.05G175100.1.p	297	S	PREDICTED: putative clathrin assembly protein At4g40080 [Glycine max]	2	0.93264	0.00100654	49.243	LS(0.067)QS(0.933)DRFS(0.001)SR	3	1.9554	2	0.925	1.006	1.093	0.944	1.062	0.998	1.021	1.056	0.915	0.993	0.9159
Glyma.05G184400.2.p	172	S	PREDICTED: uncharacterized GTP-binding protein At5g64813-like [Glycine max]	2	0.989365	1.177e-14	89.624	EGT(0.002)RGS(0.989)S(0.008)GNLVDVAR	3	0.28156	5	1.015	1.018	0.974	0.981	1.062	0.967	0.965	1.043	0.993	1.001	0.97716
Glyma.05G184400.2.p	173	S	PREDICTED: uncharacterized GTP-binding protein At5g64813-like [Glycine max]	2	0.942838	5.08723e-06	74.853	GS(0.057)S(0.943)GNLVDVAR	2	1.9541	1	0.883	0.935	0.96	1.015	1.174	1.102	1.148	1.257	1.149	1.185	0.02894
Glyma.05G187000.1.p	184	S	PREDICTED: RNA-binding protein 39 isoform X2 [Glycine max]	2	1	6.33557e-06	70.889	EAS(1)EPEADPERDQR	3	-1.2234	6	0.991	1.027	1.009	1.021	0.958	1.004	1.03	0.933	0.996	0.985	0.53252
Glyma.05G187800.2.p	172	Y	PREDICTED: probable mediator of RNA polymerase II transcription subunit 26c [Glycine max]	3	0.766049	9.01782e-09	48.579	LKS(0.179)PGY(0.766)PGT(0.053)AVMADEDS(0.002)PQQR	3	-0.94816	1	1.077	1.018	1.044	0.882	0.987	0.989	0.819	0.971	0.948	0.91	0.07544
Glyma.05G187800.2.p	183	S	PREDICTED: probable mediator of RNA polymerase II transcription subunit 26c [Glycine max]	3	0.999909	2.28068e-25	78.128	LKSPGYPGTAVMADEDS(1)PQQR	3	0.49915	2	1.029	1.054	0.979	0.994	0.98	0.967	0.965	0.929	0.988	0.96	0.159664
Glyma.05G187800.2.p	245	S	PREDICTED: probable mediator of RNA polymerase II transcription subunit 26c [Glycine max]	3	0.907332	1.03384e-25	80.02	KEAPPKPSPSVT(0.005)T(0.087)PAS(0.907)PPQNR	4	-0.46133	1	1.086	1.028	0.999	1.003	0.947	0.924	0.925	0.921	0.926	0.923	0.083344
Glyma.05G189000.2.p	442	S	PREDICTED: uncharacterized protein LOC100816476 [Glycine max]	2	0.999363	0.000468952	66.004	LFS(0.999)LGKDES(0.001)R	2	1.6566	2	0.932	0.998	1.021	1.012	0.967	1.103	1.086	0.97	1.082	1.044	0.41512
Glyma.05G191200.1.p	776	S	PREDICTED: phosphatidylinositol 4-kinase beta 1-like isoform X1 [Glycine max]	4	0.8704	5.39709e-10	89.231	VPS(0.87)T(0.13)VAIEEVK	3	-1.1419	5	0.948	0.925	1.078	1.007	1.01	1.067	1.06	1.093	0.991	1.045	0.43768
Glyma.05G191200.1.p	492	S	PREDICTED: phosphatidylinositol 4-kinase beta 1-like isoform X1 [Glycine max]	4	0.999863	4.01842e-05	58.079	SIEDSELLGS(1)KR	3	0.35929	1
Glyma.05G191200.1.p	183	S	PREDICTED: phosphatidylinositol 4-kinase beta 1-like isoform X1 [Glycine max]	4	0.935839	4.48719e-13	104.82	LLSLT(0.007)S(0.052)S(0.936)PPS(0.005)QK	3	-0.41137	3	0.991	0.933	0.99	1.166	0.949	0.994	1.178	1.018	1.004	1.067	0.39854
Glyma.05G194500.1.p	776	S	PREDICTED: auxilin-related protein 2-like [Glycine max]	5	0.80479	0.00213656	50.791	AS(0.195)S(0.805)VPRPPR	3	-0.49836	4	0.963	0.991	1.081	0.995	1.043	0.945	1.034	1.051	0.876	0.983	0.72244
Glyma.05G194500.1.p	785	S	PREDICTED: auxilin-related protein 2-like [Glycine max]	5	0.80873	1.81953e-46	136.62	ANS(0.809)S(0.191)DNVFESQFQSDVTR	3	-0.64596	6	0.896	1.027	0.947	1.01	1.104	1.066	1.125	1.076	1.128	1.108	0.092276
Glyma.05G194500.1.p	477	S	PREDICTED: auxilin-related protein 2-like [Glycine max]	5	0.90649	4.51314e-13	110.14	S(0.004)GT(0.004)T(0.084)S(0.906)PAS(0.001)TNAR	2	0.36224	1	1.086	0.982	0.899	0.941	0.993	1.122	0.866	1.012	1.251	1.03	0.7172
Glyma.05G194500.1.p	133	S	PREDICTED: auxilin-related protein 2-like [Glycine max]	5	0.77106	1.65044e-10	57.802	RS(0.22)DS(0.771)PFDLDSMY(0.009)GGPPAR	3	-0.11391	1
Glyma.05G194500.1.p	513	S	PREDICTED: auxilin-related protein 2-like [Glycine max]	5	0.777256	1.77003e-19	87.208	VS(0.777)PS(0.212)S(0.01)QFDELDDFAMGR	3	-0.79493	1	0.948	1.097	0.908	1.039	1.054	0.976	1.098	0.961	1.075	1.039	0.56828
Glyma.05G194500.1.p	505	S	PREDICTED: auxilin-related protein 2-like [Glycine max]	5	0.973003	0.000197011	44.667	FS(0.027)QGPKS(0.973)APAAGR	3	-0.051676	1
Glyma.05G195700.1.p	37	S	PREDICTED: CBS domain-containing protein CBSCBSPB3-like [Glycine max]	2	0.988393	7.47367e-09	76.586	AS(0.012)S(0.988)PPPQEFDGGER	2	-0.65856	9	1.013	1.028	0.979	0.991	0.984	1.019	0.979	0.957	1.042	0.991	0.65554
Glyma.05G195700.1.p	10	S	PREDICTED: CBS domain-containing protein CBSCBSPB3-like [Glycine max]	2	1	0.0259668	41.448	RNS(1)VPHK	3	0.46195	1
Glyma.05G196700.1.p	561	S	PREDICTED: uncharacterized protein LOC100800289 isoform X1 [Glycine max]	2	0.999993	5.4834e-23	133.83	S(1)LDFDSLK	2	0.33601	5	0.879	1.027	1.082	1.057	0.973	1.011	1.202	0.948	0.936	1.018	0.80012
Glyma.05G196700.1.p	80	S	PREDICTED: uncharacterized protein LOC100800289 isoform X1 [Glycine max]	2	0.980065	0.00340208	54.486	FTDS(0.02)FS(0.98)HK	3	-2.0809	2
Glyma.05G196700.1.p	78	S	PREDICTED: uncharacterized protein LOC100800289 isoform X1 [Glycine max]	2	0.983287	0.00176221	67.08	FT(0.015)DS(0.983)FS(0.002)HK	3	0.064772	3	0.773	0.998	1.044	1.162	1.025	1.057	1.503	1.028	1.013	1.152	0.20048
Glyma.05G198700.1.p	315	Y	PREDICTED: respiratory burst oxidase homolog protein C [Glycine max]	3	0.862445	0.00184846	57.174	Y(0.862)LS(0.01)QMLS(0.128)QK	3	-0.69517	5
Glyma.05G198700.1.p	690	S	PREDICTED: respiratory burst oxidase homolog protein C [Glycine max]	3	0.942985	2.93492e-10	66.893	AECLKGDNS(0.943)PS(0.052)S(0.005)FPK	4	0.45717	6	0.911	1.06	1.039	0.947	1.051	1.021	1.039	0.991	0.984	1.003	0.95976
Glyma.05G198700.1.p	321	S	PREDICTED: respiratory burst oxidase homolog protein C [Glycine max]	3	0.999934	0.000167791	85.813	YLSQMLS(1)QK	2	0.89995	6	0.946	0.988	1.078	1.096	1.021	0.885	1.158	1.035	0.822	0.997	0.96576
Glyma.05G198700.1.p	122	S	PREDICTED: respiratory burst oxidase homolog protein C [Glycine max]	3	0.991189	0.000423588	55.261	LAS(0.991)FS(0.009)KPAPK	3	0.47804	1	0.941	1.103	1.031	1.001	0.952	0.979	1.064	0.863	0.95	0.953	0.38536
Glyma.05G198700.1.p	13	S	PREDICTED: respiratory burst oxidase homolog protein C [Glycine max]	3	0.999953	1.10681e-36	96.793	GGTSADLHHHES(1)DIELTDAER	4	0.37674	2	0.998	1.022	0.987	1.036	1.018	0.952	1.039	0.996	0.966	1	0.99092
Glyma.05G198700.1.p	100	T	PREDICTED: respiratory burst oxidase homolog protein C [Glycine max]	3	0.981706	7.35314e-16	101.05	T(0.982)T(0.018)FGASVVQSAANR	2	1.1152	2	0.997	0.965	1.114	0.959	1.057	0.919	0.963	1.095	0.826	0.954	0.48456
Glyma.05G198700.1.p	753	S	PREDICTED: respiratory burst oxidase homolog protein C [Glycine max]	3	0.962451	2.05157e-24	105.5	AIDEEEGIGGAKS(0.962)PT(0.038)R	3	0.47561	5	0.932	1.039	1.119	0.928	1.027	0.97	0.997	0.99	0.868	0.947	0.4203
Glyma.05G199100.1.p	975	S	PREDICTED: staphylococcal nuclease domain-containing protein 1-like [Glycine max]	2	0.998313	2.33433e-48	126.97	GMWQYGDIQS(0.998)DDEDT(0.002)APPAR	3	0.45731	41	1.036	0.991	0.994	0.993	0.995	1.004	0.959	1.005	1.011	0.99	0.55222
Glyma.05G200300.1.p	155	S	PREDICTED: protein MEI2-like 4 isoform X3 [Glycine max]	2	0.957338	3.78369e-17	80.738	SDHLINADS(0.957)PPEEEPY(0.043)K	3	-0.043213	2	1.038	0.968	0.955	0.906	1.06	1.104	0.872	1.095	1.158	1.037	0.60772
Glyma.05G200300.1.p	666	S	PREDICTED: protein MEI2-like 4 isoform X3 [Glycine max]	2	0.750419	2.87062e-07	55.453	KNS(0.056)Y(0.177)LGGS(0.75)PEAS(0.017)GFR	3	-0.62447	1	1.091	0.804	0.849	1.118	1.062	1.127	1.023	1.322	1.328	1.205	0.109316
Glyma.05G201800.1.p	220	S	PREDICTED: uncharacterized protein LOC100789887 [Glycine max]	2	0.999895	1.56165e-32	92.924	EQHHDGVELS(1)APS(0.986)DT(0.014)DVRDWK	4	-0.38445	2
Glyma.05G201800.1.p	223	S	PREDICTED: uncharacterized protein LOC100789887 [Glycine max]	2	0.985779	1.56165e-32	92.924	EQHHDGVELS(1)APS(0.986)DT(0.014)DVRDWK	4	-0.38445	2
Glyma.05G203100.2.p	147	S	PREDICTED: protein DEK-like isoform X2 [Glycine max]	2	0.944014	5.7077e-08	98.368	Y(0.003)TVS(0.053)S(0.944)PDKFPR	4	0.23115	8	1.084	0.982	1.002	1.007	0.964	0.961	0.928	0.982	0.959	0.956	0.25986
Glyma.05G203100.2.p	127	T	PREDICTED: protein DEK-like isoform X2 [Glycine max]	2	0.950788	0.000577856	40.493	ES(0.006)GY(0.02)AT(0.951)PGS(0.018)ERPT(0.006)R	3	-0.046001	2	0.982	0.887	0.959	1.048	1.064	1.111	1.067	1.2	1.159	1.14	0.0184768
Glyma.05G203100.2.p	125	Y	PREDICTED: protein DEK-like isoform X2 [Glycine max]	2	0.803942	3.70326e-05	53.395	ES(0.001)GY(0.804)AT(0.164)PGS(0.019)ERPT(0.012)R	2	-0.20459	2	1.13	1.031	0.883	0.992	1.012	0.946	0.878	0.982	1.073	0.969	0.69522
Glyma.05G205100.1.p	296	T	PREDICTED: uncharacterized protein LOC100782433 [Glycine max]	3	1	1.75012e-18	93.226	QIQDEDNLT(1)PPPVAK	3	-0.60545	1
Glyma.05G211500.1.p	214	S	PREDICTED: uncharacterized protein LOC100819919 isoform X1 [Glycine max]	2	0.966294	0.0253143	44.318	LFT(0.034)PS(0.966)LAR	2	-0.58453	1	0.833	1.087	1.251	0.99	0.897	0.945	1.189	0.826	0.756	0.893	0.4155
Glyma.05G211500.1.p	332	S	PREDICTED: uncharacterized protein LOC100819919 isoform X1 [Glycine max]	2	0.998095	0.000609781	85.813	IFEY(0.002)EGS(0.998)PR	2	-0.32136	4	1.042	0.959	1.077	1.026	0.933	0.962	0.985	0.973	0.893	0.949	0.30468
Glyma.05G219000.1.p	10	T	PREDICTED: nephrocystin-3 [Glycine max]	4	0.983808	9.12194e-12	76.156	PGLVS(0.016)VADT(0.984)PQR	3	0.09506	6	0.914	1.067	1.068	0.876	1.09	1.013	0.958	1.022	0.95	0.977	0.78718
Glyma.05G219000.1.p	16	S	PREDICTED: nephrocystin-3 [Glycine max]	4	0.975498	2.07836e-16	65.184	PGLVS(0.012)VADT(0.079)PQRS(0.934)PS(0.975)PVPK	3	0.6662	11	0.955	1.045	1.118	0.889	1.028	0.976	0.93	0.984	0.874	0.928	0.2942
Glyma.05G219000.1.p	14	S	PREDICTED: nephrocystin-3 [Glycine max]	4	0.934139	1.28105e-12	62.781	PGLVS(0.012)VADT(0.079)PQRS(0.934)PS(0.975)PVPK	3	0.6662	8	0.972	1.019	1.151	0.859	1.023	0.988	0.884	1.004	0.859	0.913	0.28318
Glyma.05G220300.1.p	532	S	PREDICTED: uncharacterized protein LOC100805441 [Glycine max]	2	0.931233	1.54235e-06	82.515	T(0.003)S(0.061)S(0.931)VS(0.004)NLTAGR	2	-0.12482	3	1.032	1.097	1.018	0.967	0.829	1.043	0.937	0.756	1.025	0.902	0.20128
Glyma.05G220300.1.p	1075	S	PREDICTED: uncharacterized protein LOC100805441 [Glycine max]	2	0.998975	9.94152e-37	97.797	GFTYEGY(0.001)GS(0.999)PIR	3	-0.75278	6	0.965	0.988	1.005	0.994	1.059	1.021	1.03	1.073	1.018	1.039	0.155524
Glyma.05G224400.1.p	182	S	PREDICTED: zinc finger CCCH domain-containing protein 20-like [Glycine max]	3	1	0.00125485	68.847	VLPQQS(1)PR	3	-0.042774	3	1.056	1.106	0.997	0.967	0.862	0.996	0.916	0.779	1	0.894	0.096557
Glyma.05G224400.1.p	192	S	PREDICTED: zinc finger CCCH domain-containing protein 20-like [Glycine max]	3	0.987585	0.000192248	62.035	SADS(0.012)Y(0.001)DGS(0.988)PLR	2	-2.6222	1	1.068	1.016	1.023	0.992	0.947	0.947	0.928	0.932	0.927	0.929	0.029202
Glyma.05G224400.1.p	275	S	PREDICTED: zinc finger CCCH domain-containing protein 20-like [Glycine max]	3	0.988615	9.05191e-11	55.986	GPMIRPGFFS(0.989)LPT(0.109)T(0.233)PT(0.664)QAPT(0.006)R	3	-0.3045	1	1.082	1.001	0.955	1.083	0.92	0.956	1	0.92	1.004	0.974	0.69208
Glyma.05G231700.1.p	412	S	PREDICTED: FRIGIDA-like protein 4a [Glycine max]	2	0.915507	5.21784e-05	62.162	FSSAHS(0.015)S(0.052)S(0.916)FS(0.017)R	3	1.3475	3	0.772	0.776	1.066	1.09	1.156	1.251	1.412	1.491	1.174	1.338	0.052661
Glyma.05G231700.1.p	425	S	PREDICTED: FRIGIDA-like protein 4a [Glycine max]	2	0.999917	1.3803e-08	80.361	NLAPSLQPS(1)PGAR	2	1.5609	2	0.981	0.933	0.977	1.078	1.025	1.041	1.1	1.099	1.066	1.088	0.0184841
Glyma.05G232200.1.p	174	S	PREDICTED: probable ADP-ribosylation factor GTPase-activating protein AGD14 [Glycine max]	5	0.994132	2.03694e-14	87.088	SSPGGRS(0.994)PVY(0.006)DQENR	3	0.90547	4	1.079	0.99	1.012	1.017	0.921	0.976	0.942	0.929	0.965	0.946	0.2227
Glyma.05G232200.1.p	177	Y	PREDICTED: probable ADP-ribosylation factor GTPase-activating protein AGD14 [Glycine max]	5	0.93177	1.30096e-10	73.498	S(0.447)S(0.542)PGGRS(0.079)PVY(0.932)DQENR	3	-1.184	4	1.023	0.944	0.985	0.977	1.043	1.058	0.955	1.106	1.075	1.043	0.28132
Glyma.05G232200.1.p	239	S	PREDICTED: probable ADP-ribosylation factor GTPase-activating protein AGD14 [Glycine max]	5	0.777717	1.06217e-09	80.387	DLDS(0.031)S(0.191)S(0.778)PPAVRPVR	3	-1.6503	1	1.053	0.989	0.976	1.016	0.974	1.002	0.965	0.984	1.027	0.991	0.7627
Glyma.05G232200.1.p	153	S	PREDICTED: probable ADP-ribosylation factor GTPase-activating protein AGD14 [Glycine max]	5	0.975232	1.61791e-11	80.318	S(0.975)PS(0.002)Y(0.022)EDTHER	2	0.12239	9	1.028	0.979	1.035	0.96	1.033	0.979	0.935	1.056	0.946	0.977	0.4527
Glyma.05G235400.1.p	98	S	PREDICTED: plant UBX domain-containing protein 2-like [Glycine max]	3	0.939671	8.70417e-17	79.69	KDDGFDPFDSLVT(0.06)NS(0.94)NR	3	0.34683	1	0.98	0.947	0.975	1.04	1.081	1.013	1.062	1.143	1.04	1.08	0.025543
Glyma.05G235400.1.p	273	S	PREDICTED: plant UBX domain-containing protein 2-like [Glycine max]	3	0.892038	5.36273e-11	73.138	RDDS(0.892)PS(0.101)AT(0.005)S(0.001)AEMGPK	3	1.4293	1	1.06	1.098	0.979	0.981	0.947	0.92	0.925	0.862	0.941	0.908	0.070258
Glyma.05G235400.1.p	41	S	PREDICTED: plant UBX domain-containing protein 2-like [Glycine max]	3	0.766987	3.60433e-24	99.344	VLGSS(0.001)S(0.01)S(0.041)S(0.174)S(0.767)PT(0.008)NSNPTPR	2	-0.1073	1	1.083	1.036	0.918	0.913	1.002	1.059	0.844	0.968	1.156	0.979	0.76252
Glyma.05G237000.2.p	124	S	PREDICTED: phosphoglucomutase, cytoplasmic [Glycine max]	2	0.918633	1.735e-13	58.858	AT(0.003)GAFILT(0.079)AS(0.919)HNPGGPHEDFGIK	4	1.3594	1
Glyma.05G237000.2.p	21	T	PREDICTED: phosphoglucomutase, cytoplasmic [Glycine max]	2	0.944337	1.73197e-16	79.143	VETTPFDGQKPGT(0.944)S(0.056)GLR	3	0.10782	1	0.921	0.986	0.978	1.001	1.132	1.03	1.087	1.15	1.054	1.096	0.106781
Glyma.05G238000.5.p	155	S	PREDICTED: uncharacterized protein LOC100499772 isoform X1 [Glycine max]	2	0.973975	6.51782e-05	60.161	DVVFEYPVS(0.026)ES(0.974)	2	0.29363	6	0.963	0.948	1.063	1.06	1.003	0.987	1.101	1.059	0.93	1.026	0.58194
Glyma.05G238800.1.p	1008	T	PREDICTED: nuclear pore complex protein NUP155-like [Glycine max]	2	1	0.0327419	58.981	EFGT(1)PIR	2	-0.01839	1	1.036	1.099	1.077	0.904	1.052	0.816	0.873	0.957	0.759	0.863	0.108779
Glyma.05G241400.1.p	1719	S	PREDICTED: THO complex subunit 2-like isoform X1 [Glycine max]	6	0.985592	6.66508e-12	84.375	RWS(0.986)EET(0.014)VVSQDDAK	3	2.249	2	0.966	0.963	0.994	0.992	1.083	1.041	1.028	1.124	1.049	1.066	0.083816
Glyma.05G241400.1.p	1490	S	PREDICTED: THO complex subunit 2-like isoform X1 [Glycine max]	6	0.991371	5.61187e-05	42.068	IVHS(0.991)PRHENT(0.008)VVTSK	4	0.76928	1
Glyma.05G241400.1.p	1512	S	PREDICTED: THO complex subunit 2-like isoform X1 [Glycine max]	6	0.99246	5.98361e-11	97.203	AS(0.008)S(0.992)VEEPDRLGK	2	-1.6652	9	0.991	1.006	1.059	0.945	1.026	0.989	0.954	1.02	0.934	0.969	0.36306
Glyma.05G245500.2.p	163	S	PREDICTED: histone H1-like [Glycine max]	3	0.955438	9.14498e-06	87.719	SVSAIS(0.044)S(0.955)GLK	2	-0.5516	2	0.983	0.906	0.937	1.196	1.064	0.949	1.216	1.176	1.013	1.136	0.16298
Glyma.05G245500.2.p	129	S	PREDICTED: histone H1-like [Glycine max]	3	1	0.000220268	64.121	KIGVS(1)PPGPR	3	0.89939	3	1.114	0.992	0.967	1	0.99	0.93	0.897	0.998	0.963	0.95	0.3688
Glyma.06G000200.2.p	342	S	PREDICTED: monosaccharide-sensing protein 2-like [Glycine max]	2	1	7.96218e-09	101.53	NEDWDEES(1)LAR	2	-0.60772	21	1.059	0.975	1.067	1.002	0.991	0.903	0.947	1.016	0.848	0.934	0.18706
Glyma.06G000200.2.p	446	S	PREDICTED: monosaccharide-sensing protein 2-like [Glycine max]	2	0.951202	2.45719e-07	79.652	IYLHQDGGS(0.049)GS(0.951)R	3	0.89368	9	1.085	0.991	1.027	1.033	0.938	0.915	0.952	0.946	0.891	0.93	0.185724
Glyma.06G000200.2.p	424	S	PREDICTED: monosaccharide-sensing protein 2-like [Glycine max]	2	0.99659	0.00331122	40.88	WS(0.003)ERES(0.997)PDGK	3	0.077329	1
Glyma.06G000200.2.p	277	S	PREDICTED: monosaccharide-sensing protein 2-like [Glycine max]	2	0.999649	3.39396e-11	89.358	PVAGQNS(1)VGLVSR	2	0.49234	1	1.059	0.971	1.116	0.881	1.057	0.917	0.833	1.089	0.822	0.908	0.2284
Glyma.06G008300.1.p	1005	S	PREDICTED: zinc finger CCCH domain-containing protein 19-like [Glycine max]	2	1	1.34917e-05	48.527	KS(1)PQQGIEVQAGER	3	0.67492	3	1.013	0.962	0.964	1.092	0.935	1.055	1.078	0.972	1.095	1.049	0.39642
Glyma.06G008300.1.p	1058	S	PREDICTED: zinc finger CCCH domain-containing protein 19-like [Glycine max]	2	0.843533	1.30962e-33	144.92	T(0.156)S(0.844)PLAVEVPK	2	-0.24846	2	1.073	1.041	1.015	0.941	0.983	0.941	0.877	0.944	0.929	0.916	0.0157609
Glyma.06G008300.1.p	1087	S	PREDICTED: zinc finger CCCH domain-containing protein 19-like [Glycine max]	2	0.878732	1.02372e-16	70.345	NEAT(0.016)NLPS(0.879)PT(0.094)PQT(0.008)T(0.003)PGGTK	2	-0.36586	2	1.072	1.043	0.936	1.016	1.021	0.91	0.947	0.979	0.973	0.966	0.56242
Glyma.06G012600.3.p	147	S	PREDICTED: glycine-rich RNA-binding protein 2 [Glycine max]	2	0.999989	3.15372e-09	85.837	GGGGS(1)DGGSWRN	2	-0.92079	3	0.987	1.031	1.02	0.922	1.07	0.989	0.935	1.038	0.971	0.981	0.6932
Glyma.06G012600.3.p	141	S	PREDICTED: glycine-rich RNA-binding protein 2 [Glycine max]	2	0.997338	3.28357e-05	68.262	GYGGDGGSRY(0.002)S(0.997)R	2	-1.3312	1	0.947	0.927	1.05	1.009	1.092	1.015	1.064	1.177	0.967	1.066	0.2411
Glyma.06G013100.1.p	577	S	PREDICTED: coatomer subunit gamma-2-like [Glycine max]	3	0.996088	1.95387e-05	43.696	NY(0.003)EPS(0.996)EEGFDINS(0.001)VPK	3	1.0945	1
Glyma.06G015600.1.p	365	S	PREDICTED: protein S-acyltransferase 21-like [Glycine max]	5	0.999827	1.7561e-07	48.053	LPSTVDPDAVQS(1)PDKGR	3	1.112	2
Glyma.06G015600.1.p	333	T	PREDICTED: protein S-acyltransferase 21-like [Glycine max]	5	1	0.00436149	64.803	GAWCT(1)PPR	3	0.19784	3	1.017	1.004	1.045	0.991	0.97	0.978	0.974	0.967	0.936	0.959	0.035436
Glyma.06G015600.1.p	544	S	PREDICTED: protein S-acyltransferase 21-like [Glycine max]	5	0.999088	0.000203797	63.727	SNT(0.001)LGVS(0.999)DNRR	2	0.3149	1	1.035	1.052	0.981	1.089	0.982	0.856	1.052	0.934	0.874	0.954	0.54232
Glyma.06G015600.1.p	589	S	PREDICTED: protein S-acyltransferase 21-like [Glycine max]	5	0.999311	6.70142e-20	84.975	S(0.001)IFFGS(0.999)PVVNEQPSTGTR	3	-0.30381	2	1.023	1.103	1.189	0.895	0.889	0.868	0.876	0.806	0.731	0.8	0.0104585
Glyma.06G015600.1.p	513	S	PREDICTED: protein S-acyltransferase 21-like [Glycine max]	5	0.772577	1.36437e-06	44.683	DHFNPMY(0.005)QQPS(0.11)GNQS(0.773)PS(0.081)S(0.031)GK	3	0.55961	1	1.066	1.032	0.954	1.039	0.953	0.953	0.976	0.924	1.001	0.965	0.46144
Glyma.06G016700.1.p	787	S	PREDICTED: epidermal growth factor receptor substrate 15-like 1 isoform X2 [Glycine max]	8	0.997804	0.00316384	55.531	S(0.998)PHS(0.002)LAGR	3	0.46979	4	1.046	0.961	1.012	1.019	0.909	1.064	0.974	0.946	1.052	0.991	0.8716
Glyma.06G016700.1.p	953	S	PREDICTED: epidermal growth factor receptor substrate 15-like 1 isoform X2 [Glycine max]	8	0.989696	8.50721e-05	53.168	LT(0.008)RFDS(0.99)IS(0.002)S(0.001)SSK	3	0.27855	4	0.862	0.898	0.941	1.112	1.221	1.043	1.29	1.36	1.11	1.25	0.0164844
Glyma.06G016700.1.p	973	S	PREDICTED: epidermal growth factor receptor substrate 15-like 1 isoform X2 [Glycine max]	8	0.991607	0.00201064	67.08	FDS(0.992)IS(0.007)S(0.001)SK	2	0.034376	11	0.823	0.862	0.979	1.139	1.182	1.102	1.383	1.372	1.126	1.285	0.0083971
Glyma.06G016700.1.p	890	S	PREDICTED: epidermal growth factor receptor substrate 15-like 1 isoform X2 [Glycine max]	8	0.999446	1.03824e-08	63.302	S(0.001)PFAFDDS(0.999)VPAT(0.993)PVS(0.007)K	3	0.0079591	5	0.793	0.8	0.824	1.278	1.154	1.273	1.611	1.444	1.547	1.533	0.00049863
Glyma.06G016700.1.p	934	S	PREDICTED: epidermal growth factor receptor substrate 15-like 1 isoform X2 [Glycine max]	8	0.999948	8.46865e-20	97.69	FDS(1)FRHESGYSPQPER	3	-0.27186	14	0.814	0.864	1.013	1.152	1.148	1.091	1.416	1.33	1.078	1.26	0.020698
Glyma.06G016700.1.p	942	S	PREDICTED: epidermal growth factor receptor substrate 15-like 1 isoform X2 [Glycine max]	8	0.998708	2.03673e-07	86.944	HESGY(0.001)S(0.999)PQPER	3	-0.61601	9	0.934	0.98	0.946	1.078	1.044	1.06	1.154	1.065	1.123	1.113	0.0031608
Glyma.06G016700.1.p	904	S	PREDICTED: epidermal growth factor receptor substrate 15-like 1 isoform X2 [Glycine max]	8	0.999947	9.15953e-08	67.646	FAFDDS(1)VPAT(0.988)PVS(0.012)K	4	-0.69113	11	0.854	0.813	0.843	1.266	1.103	1.223	1.481	1.357	1.452	1.431	0.0020006
Glyma.06G016700.1.p	1065	S	PREDICTED: epidermal growth factor receptor substrate 15-like 1 isoform X2 [Glycine max]	8	0.999596	0.00213485	55.261	VSSENHS(1)PK	2	0.53821	3	1.03	0.874	1.114	0.923	1.097	0.987	0.895	1.255	0.888	0.996	0.96832
Glyma.06G016700.1.p	908	T	PREDICTED: epidermal growth factor receptor substrate 15-like 1 isoform X2 [Glycine max]	8	0.998875	3.32554e-15	95.197	FAFDDSVPAT(0.999)PVS(0.001)K	2	-0.50564	14	0.891	0.849	0.823	1.249	1.076	1.198	1.402	1.267	1.457	1.375	0.0043444
Glyma.06G016700.1.p	941	Y	PREDICTED: epidermal growth factor receptor substrate 15-like 1 isoform X2 [Glycine max]	8	0.95506	8.46865e-20	97.69	FDS(0.997)FRHES(0.004)GY(0.955)S(0.044)PQPER	3	0.05982	6	0.872	0.898	0.957	1.117	1.109	1.12	1.28	1.235	1.172	1.227	0.014776
Glyma.06G016700.1.p	894	T	PREDICTED: epidermal growth factor receptor substrate 15-like 1 isoform X2 [Glycine max]	8	0.993427	1.11413e-11	72.359	S(0.001)PFAFDDS(0.999)VPAT(0.993)PVS(0.007)K	3	0.0079591	11	0.889	0.826	0.849	1.215	1.052	1.261	1.367	1.274	1.486	1.376	0.0082389
Glyma.06G016700.1.p	1011	S	PREDICTED: epidermal growth factor receptor substrate 15-like 1 isoform X2 [Glycine max]	8	0.990574	2.0496e-15	94.61	FDS(0.991)MS(0.008)S(0.001)STDLGFGR	2	1.7437	2	0.872	0.904	0.997	1.161	1.12	1.006	1.332	1.239	1.011	1.185	0.045318
Glyma.06G016700.1.p	799	S	PREDICTED: epidermal growth factor receptor substrate 15-like 1 isoform X2 [Glycine max]	8	0.930563	0.00889914	59.067	S(0.001)T(0.003)LGS(0.931)PS(0.066)R	2	0.17839	3	0.964	1.03	1.176	0.85	1.079	0.908	0.882	1.049	0.774	0.895	0.29858
Glyma.06G016700.1.p	1033	S	PREDICTED: epidermal growth factor receptor substrate 15-like 1 isoform X2 [Glycine max]	8	0.966462	0.00216874	87.568	FDSIS(0.004)S(0.966)T(0.03)K	2	-0.93956	2	0.891	0.815	1.11	0.986	1.286	0.987	1.108	1.58	0.89	1.157	0.3303
Glyma.06G017300.1.p	246	S	PREDICTED: uncharacterized protein LOC100783010 isoform X3 [Glycine max]	2	1	1.08715e-07	45.941	KDFENLRQDS(1)DDDS(1)EPQPK	4	-1.7572	1	1.025	0.962	1.025	1.05	1.001	0.947	1.023	1.041	0.925	0.995	0.9042
Glyma.06G017300.1.p	127	S	PREDICTED: uncharacterized protein LOC100783010 isoform X3 [Glycine max]	2	0.996498	8.01788e-17	74.325	HGS(0.996)QGES(0.003)GPTTPLPDKK	4	-0.035548	1
Glyma.06G017300.1.p	242	S	PREDICTED: uncharacterized protein LOC100783010 isoform X3 [Glycine max]	2	1	2.02465e-16	65.207	KDFENLRQDS(1)DDDS(1)EPQPK	4	-1.7572	2	1.053	0.967	0.995	1.014	1.01	0.972	0.963	1.046	0.978	0.994	0.83584
Glyma.06G023000.1.p	180	Y	PREDICTED: protein FREE1 [Glycine max]	2	0.811849	3.84003e-37	148.48	S(0.001)HS(0.177)DLGS(0.011)DFY(0.812)GK	2	0.72419	1	0.929	0.902	1.069	1.051	1.085	1.008	1.131	1.202	0.944	1.084	0.22238
Glyma.06G023000.1.p	173	S	PREDICTED: protein FREE1 [Glycine max]	2	0.997081	1.19113e-13	111.64	SHS(0.997)DLGSDFY(0.003)GK	2	0.8809	33	0.919	0.943	0.972	1.13	1.036	1.046	1.229	1.099	1.077	1.133	0.0197812
Glyma.06G023000.1.p	229	S	PREDICTED: protein FREE1 [Glycine max]	2	0.992454	0.00096247	91.549	S(0.008)IS(0.992)FPSQK	3	-0.13664	10	1.022	0.925	1.033	1.138	0.927	0.963	1.113	1.002	0.933	1.016	0.83864
Glyma.06G023000.1.p	227	S	PREDICTED: protein FREE1 [Glycine max]	2	0.874788	0.00179894	89.171	S(0.875)IS(0.125)FPS(0.001)QK	2	-0.47591	4	1.027	0.973	0.918	1.131	1.034	0.936	1.101	1.063	1.021	1.063	0.39776
Glyma.06G023000.1.p	171	S	PREDICTED: protein FREE1 [Glycine max]	2	0.83869	2.61187e-07	77.192	S(0.839)HS(0.16)DLGS(0.001)DFYGK	3	1.2158	3
Glyma.06G023000.1.p	480	S	PREDICTED: protein FREE1 [Glycine max]	2	0.998501	1.98671e-13	79.467	ESSSKPALQS(0.999)HEDLAK	4	0.63918	4	0.999	1.032	1.097	0.997	1.033	0.839	0.998	1.001	0.766	0.917	0.262
Glyma.06G024000.2.p	32	S	PREDICTED: uncharacterized protein LOC100795719 [Glycine max]	2	1	0.00784228	75.652	ENS(1)FVNR	2	0.14469	1	0.92	0.99	1.021	1.011	1.063	1.033	1.099	1.074	1.012	1.06	0.154398
Glyma.06G024000.2.p	24	S	PREDICTED: uncharacterized protein LOC100795719 [Glycine max]	2	0.999932	0.0248152	53.751	SLGFS(1)GK	2	-0.34496	1
Glyma.06G025800.4.p	241	T	PREDICTED: protein IQ-DOMAIN 32-like [Glycine max]	4	0.803854	6.47856e-05	64.224	FASQLLES(0.196)T(0.804)PK	3	-0.118	1	1.251	0.958	1.015	0.916	0.942	0.883	0.732	0.984	0.872	0.85	0.152602
Glyma.06G025800.4.p	206	S	PREDICTED: protein IQ-DOMAIN 32-like [Glycine max]	4	0.892584	5.7288e-06	85.522	RDS(0.107)S(0.893)EALGNK	3	0.085538	1
Glyma.06G025800.4.p	669	S	PREDICTED: protein IQ-DOMAIN 32-like [Glycine max]	4	0.999721	0.036537	45.653	S(0.441)S(0.56)PEAS(1)PR	2	-0.85151	1
Glyma.06G025800.4.p	51	S	PREDICTED: protein IQ-DOMAIN 32-like [Glycine max]	4	0.876649	4.06051e-09	62.525	VLS(0.877)NT(0.123)VIAEAPSSANK	3	0.15992	1
Glyma.06G025800.4.p	268	S	PREDICTED: protein IQ-DOMAIN 32-like [Glycine max]	4	0.998682	0.0248054	53.756	WMS(0.999)VS(0.001)SK	2	-0.2489	2	1.044	1	1.149	1.126	0.908	0.743	1.079	0.91	0.648	0.87	0.31006
Glyma.06G025800.4.p	789	S	PREDICTED: protein IQ-DOMAIN 32-like [Glycine max]	4	0.953233	9.00432e-05	40.211	VNANNS(0.139)PRS(0.907)S(0.953)PDVHER	3	-1.6027	1	0.987	0.962	0.948	1.05	1.012	1.075	1.063	1.054	1.136	1.083	0.020698
Glyma.06G025800.4.p	785	S	PREDICTED: protein IQ-DOMAIN 32-like [Glycine max]	4	1	0.00374578	76.85	VNANNS(1)PR	2	0.18233	4	1.053	1.028	1.102	0.987	0.927	0.883	0.937	0.902	0.802	0.879	0.025758
Glyma.06G025800.4.p	372	S	PREDICTED: protein IQ-DOMAIN 32-like [Glycine max]	4	0.99995	7.01225e-19	112.02	VAS(1)DEADSFLNEK	3	1.0721	3	0.99	0.972	0.919	1.014	1.115	1.031	1.023	1.149	1.123	1.097	0.069675
Glyma.06G025800.4.p	788	S	PREDICTED: protein IQ-DOMAIN 32-like [Glycine max]	4	0.907302	9.00432e-05	40.211	VNANNS(0.139)PRS(0.907)S(0.953)PDVHER	3	-1.6027	1	0.987	0.962	0.948	1.05	1.012	1.075	1.063	1.054	1.136	1.083	0.020698
Glyma.06G025900.1.p	48	S	PREDICTED: protein RCC2-like [Glycine max]	3	0.934587	0.00161966	44.252	GAVDGNLVS(0.935)PS(0.065)R	2	1.044	1	0.96	0.949	1.041	1.126	0.858	1.085	1.172	0.904	1.043	1.04	0.67636
Glyma.06G032600.3.p	1478	S	PREDICTED: uncharacterized protein LOC100815978 [Glycine max]	2	0.942404	3.42769e-13	82.865	TAPSSQINS(0.005)QAS(0.942)LS(0.053)K	3	0.26981	2	0.898	0.954	0.947	1.124	0.994	1.135	1.251	1.043	1.199	1.162	0.035702
Glyma.06G032600.3.p	610	S	PREDICTED: uncharacterized protein LOC100815978 [Glycine max]	2	0.976098	3.32272e-07	76.358	S(0.976)LPNAY(0.021)PY(0.003)WPGR	3	-0.02619	4
Glyma.06G032600.3.p	416	S	PREDICTED: uncharacterized protein LOC100815978 [Glycine max]	2	0.999996	1.81633e-10	83.37	QLS(1)GILDSEFESR	3	0.54336	3	0.93	0.901	1.016	1.04	1.393	0.774	1.118	1.546	0.762	1.126	0.5469
Glyma.06G032600.3.p	1401	S	PREDICTED: uncharacterized protein LOC100815978 [Glycine max]	2	0.793306	8.81201e-14	71.148	GEPT(0.034)S(0.173)PS(0.793)PPPAWTTDSAR	3	-0.078334	2	1.062	0.965	0.955	1.063	0.956	1.011	1.001	0.991	1.06	1.016	0.74566
Glyma.06G039600.5.p	883	T	PREDICTED: protein WEAK CHLOROPLAST MOVEMENT UNDER BLUE LIGHT 1 [Glycine max]	4	0.947846	3.15053e-10	68.525	TSDAGNPAHFMT(0.948)S(0.052)PK	3	-0.14483	11	1.004	1.04	1.016	0.997	0.972	0.978	0.993	0.934	0.964	0.963	0.044144
Glyma.06G039600.5.p	859	S	PREDICTED: protein WEAK CHLOROPLAST MOVEMENT UNDER BLUE LIGHT 1 [Glycine max]	4	1	2.32626e-09	75.682	GS(1)FEGNQGVNNFDR	3	0.40527	1
Glyma.06G039600.5.p	899	S	PREDICTED: protein WEAK CHLOROPLAST MOVEMENT UNDER BLUE LIGHT 1 [Glycine max]	4	0.973137	3.70935e-07	46.065	ANVQADNDEGGS(0.973)S(0.973)PES(0.054)K	3	-0.47346	1
Glyma.06G039600.5.p	855	S	PREDICTED: protein WEAK CHLOROPLAST MOVEMENT UNDER BLUE LIGHT 1 [Glycine max]	4	0.999888	7.06859e-07	49.188	ASESGQGVVNQGKS(1)PR	3	-1.8299	2	1.02	1.098	0.986	1.039	0.901	0.946	1.02	0.822	0.961	0.93	0.2381
Glyma.06G039600.5.p	898	S	PREDICTED: protein WEAK CHLOROPLAST MOVEMENT UNDER BLUE LIGHT 1 [Glycine max]	4	0.973137	3.70935e-07	46.065	ANVQADNDEGGS(0.973)S(0.973)PES(0.054)K	3	-0.47346	1
Glyma.06G044900.2.p	184	S	PREDICTED: uncharacterized protein LOC100815067 isoform X2 [Glycine max]	2	0.999994	1.6095e-09	88.768	AAS(1)ADADIGTWK	2	-1.2663	2	1.009	0.917	1.008	1.118	1.038	0.93	1.107	1.133	0.924	1.052	0.46256
Glyma.06G049400.1.p	631	S	PREDICTED: probable xyloglucan glycosyltransferase 12 [Glycine max]	2	0.817467	1.53699e-05	73.219	GS(0.183)S(0.817)APDLEELR	2	-0.40462	1
Glyma.06G053300.1.p	69	S	uncharacterized protein LOC100305934 [Glycine max]	2	0.997494	8.36537e-06	88.338	S(0.003)WS(0.997)LADPEIR	2	0.74215	3	0.892	1.053	1.155	1.026	0.907	0.975	1.15	0.861	0.844	0.938	0.48836
Glyma.06G053300.1.p	36	S	uncharacterized protein LOC100305934 [Glycine max]	2	0.779655	1.47581e-15	92.264	T(0.177)Y(0.001)S(0.78)AS(0.042)YAQTHMGPNR	3	-0.12981	4	0.975	1.09	1.025	1.03	0.934	0.944	1.056	0.857	0.922	0.941	0.25004
Glyma.06G054300.3.p	35	S	PREDICTED: RNA-binding protein 1-like [Glycine max]	3	0.772373	1.25964e-25	88.555	SSFAGYIPSEPS(0.018)NS(0.772)T(0.159)T(0.05)ELR	3	-2.7534	2	0.993	0.952	0.976	1.01	1.079	1.023	1.017	1.133	1.049	1.065	0.058665
Glyma.06G054300.3.p	74	S	PREDICTED: RNA-binding protein 1-like [Glycine max]	3	0.99998	1.52564e-41	118.36	VHSEPVKGYS(1)PLADPDPSK	5	1.0045	9	1.022	1.001	0.999	0.975	1.01	1.008	0.954	1.01	1.009	0.99	0.51424
Glyma.06G055400.2.p	164	S	PREDICTED: mechanosensitive ion channel protein 10-like [Glycine max]	2	0.942202	1.19784e-13	63.979	T(0.057)PLMAS(0.942)PGPAGEDFDEIIYK	3	-0.027262	1	0.975	1.15	1.085	0.882	0.949	0.947	0.905	0.826	0.875	0.865	0.060722
Glyma.06G055400.2.p	96	S	PREDICTED: mechanosensitive ion channel protein 10-like [Glycine max]	2	0.993107	0.0259957	56.432	S(0.004)VY(0.003)S(0.993)KPK	2	-0.64794	1
Glyma.06G057700.1.p	75	S	PREDICTED: polyadenylate-binding protein-interacting protein 7-like isoform X1 [Glycine max]	2	0.999776	1.33631e-10	71.263	S(0.001)ES(0.007)S(0.035)IS(0.957)NNS(1)DDEVHR	3	0.41964	3	1.021	1.053	0.956	1.048	1.057	0.872	1.027	1.004	0.913	0.983	0.80404
Glyma.06G057700.1.p	72	S	PREDICTED: polyadenylate-binding protein-interacting protein 7-like isoform X1 [Glycine max]	2	0.966354	1.33631e-10	71.263	S(0.001)ES(0.005)S(0.028)IS(0.966)NNS(0.999)DDEVHR	3	0.31003	3	1.021	1.053	0.956	1.048	1.057	0.872	1.027	1.004	0.913	0.983	0.80404
Glyma.06G062600.5.p	689	S	PREDICTED: uncharacterized protein LOC100781036 isoform X1 [Glycine max]	5	1	5.43398e-40	130.56	VIGADDS(1)DADEEERSDR	3	-0.32846	4	1.148	1.066	1.049	0.91	0.876	0.914	0.793	0.822	0.871	0.827	0.0046431
Glyma.06G062600.5.p	657	S	PREDICTED: uncharacterized protein LOC100781036 isoform X1 [Glycine max]	5	0.945803	0.00034291	56.205	GVVDS(0.054)FDS(0.946)AK	2	1.1159	2	1.022	1.052	1.111	0.908	0.952	0.945	0.889	0.906	0.851	0.881	0.0126981
Glyma.06G062600.5.p	312	S	PREDICTED: uncharacterized protein LOC100781036 isoform X1 [Glycine max]	5	0.939632	3.89101e-07	45.099	DSSEVT(0.002)PS(0.018)QPENT(0.04)DVKIS(0.94)PK	3	-0.44069	1	1.187	1.288	1.2	0.654	0.897	0.68	0.551	0.698	0.567	0.607	0.0044584
Glyma.06G062600.5.p	493	S	PREDICTED: uncharacterized protein LOC100781036 isoform X1 [Glycine max]	5	0.92742	1.08694e-05	52.172	VS(0.017)EGAS(0.927)DS(0.055)EAKPVR	3	-1.5345	2	1.087	1.135	1.143	0.879	0.87	0.84	0.808	0.767	0.735	0.769	0.00025689
Glyma.06G062700.2.p	660	S	PREDICTED: nucleolar and coiled-body phosphoprotein 1-like isoform X3 [Glycine max]	2	1	2.29408e-07	64.476	VIEADS(1)DADKEER	3	0.33011	1
Glyma.06G062700.2.p	629	S	PREDICTED: nucleolar and coiled-body phosphoprotein 1-like isoform X3 [Glycine max]	2	0.999801	1.71542e-05	80.69	GVIVSFDS(1)AK	2	0.56904	1
Glyma.06G062800.2.p	694	S	PREDICTED: muscle M-line assembly protein unc-89-like isoform X2 [Glycine max]	3	1	2.6459e-20	113.11	VIEADS(1)DADEEER	2	0.10895	3	1.085	1.003	1.019	1.017	0.873	0.991	0.936	0.871	0.973	0.927	0.21312
Glyma.06G062800.2.p	302	S	PREDICTED: muscle M-line assembly protein unc-89-like isoform X2 [Glycine max]	3	0.821112	2.94098e-13	65.207	EVT(0.03)S(0.149)S(0.821)QQENPDDVNKS(1)PK	4	-0.49477	1
Glyma.06G062800.2.p	832	T	PREDICTED: muscle M-line assembly protein unc-89-like isoform X2 [Glycine max]	3	1	0.00246383	66.27	FKHET(1)PK	4	1.3841	1	1.083	1.001	1.05	0.962	0.976	0.918	0.889	0.977	0.875	0.911	0.03496
Glyma.06G062800.2.p	499	S	PREDICTED: muscle M-line assembly protein unc-89-like isoform X2 [Glycine max]	3	0.991062	1.37507e-12	107.11	VTAS(0.991)DS(0.009)EAKPAR	2	0.4689	3	1.015	1.099	1.101	0.903	0.906	0.962	0.89	0.824	0.875	0.862	0.0124014
Glyma.06G062800.2.p	313	S	PREDICTED: muscle M-line assembly protein unc-89-like isoform X2 [Glycine max]	3	0.999976	2.94098e-13	65.207	EVT(0.03)S(0.149)S(0.821)QQENPDDVNKS(1)PK	4	-0.49477	1
Glyma.06G069600.2.p	19	S	PREDICTED: cellulose synthase A catalytic subunit 1 [UDP-forming] [Glycine max]	2	0.908752	7.72475e-05	68.972	T(0.046)T(0.046)S(0.909)GPLGPSEK	2	2.534	1	1.084	1.039	1.081	0.921	0.892	0.963	0.849	0.86	0.892	0.866	0.0048044
Glyma.06G070300.3.p	323	S	PREDICTED: peptidyl-prolyl cis-trans isomerase CYP95-like isoform X2 [Glycine max]	2	0.822641	8.9818e-10	84.41	NAET(0.177)KS(0.823)PLVAEK	3	1.1985	1	1.048	0.916	0.935	1.1	1.138	0.889	1.05	1.243	0.951	1.079	0.43518
Glyma.06G070300.3.p	835	S	PREDICTED: peptidyl-prolyl cis-trans isomerase CYP95-like isoform X2 [Glycine max]	2	0.999056	1.23391e-06	83.182	GLVSYGDGS(0.999)PY(0.001)	2	0.20452	7	0.971	1.051	0.997	0.904	1.092	1.011	0.93	1.039	1.014	0.996	0.94948
Glyma.06G070700.2.p	106	T	PREDICTED: GTP-binding nuclear protein Ran-3 [Glycine max]	3	1	0.0159841	47.603	NVPT(1)WHR	3	0.56448	1
Glyma.06G072200.1.p	238	S	PREDICTED: transcriptional corepressor LEUNIG-like isoform X1 [Glycine max]	3	0.999468	1.47274e-10	50.271	SAAAPGQPS(0.001)GQVLHGAAGGMS(0.999)PQVQAR	3	0.42626	1	0.985	1.024	1.004	1.025	0.938	1.038	1.042	0.916	1.034	0.996	0.91032
Glyma.06G072200.1.p	260	S	PREDICTED: transcriptional corepressor LEUNIG-like isoform X1 [Glycine max]	3	1	1.71542e-05	80.69	GEIS(1)PVLNPR	2	0.16006	1	1.193	1.012	0.95	0.888	0.897	1.043	0.744	0.887	1.1	0.896	0.28568
Glyma.06G073200.1.p	905	S	PREDICTED: death-inducer obliterator 1-like isoform X2 [Glycine max]	3	0.833976	3.60259e-07	50.874	TNLT(0.001)S(0.002)S(0.015)IS(0.834)PT(0.061)T(0.061)AS(0.025)HHK	4	0.85194	1
Glyma.06G073200.1.p	162	S	PREDICTED: death-inducer obliterator 1-like isoform X2 [Glycine max]	3	0.979961	0.000174146	51.463	GS(0.004)LQMQS(0.98)PS(0.016)NASR	2	0.42847	1	1.04	0.861	1.005	1.217	0.691	1.201	1.171	0.804	1.197	1.07	0.72778
Glyma.06G085600.1.p	192	S	PREDICTED: uncharacterized protein LOC100527341 [Glycine max]	2	1	1.09328e-33	130.27	IVDES(1)DDDDDFVLSHK	3	0.012279	5	0.999	1.014	0.932	0.987	1.053	1.045	0.988	1.039	1.122	1.048	0.22646
Glyma.06G088500.9.p	556	S	PREDICTED: nuclear poly(A) polymerase 4 isoform X2 [Glycine max]	2	1	0.0326484	43.502	RAS(1)IS(1)PQR	2	-0.40101	1
Glyma.06G088500.9.p	558	S	PREDICTED: nuclear poly(A) polymerase 4 isoform X2 [Glycine max]	2	1	1.71601e-05	43.502	RAS(1)IS(1)PQR	2	-0.40101	2	1.084	1.16	0.97	0.96	0.88	0.914	0.886	0.759	0.943	0.857	0.062599
Glyma.06G088600.3.p	467	S	PREDICTED: ATP-dependent 6-phosphofructokinase 6 isoform X1 [Glycine max]	2	0.791861	3.81436e-31	85.185	KAES(0.792)PT(0.208)QLLEENNCNDVGDAEK	4	-0.29683	1	1.126	1.053	1.027	0.892	0.903	0.978	0.792	0.857	0.953	0.865	0.022778
Glyma.06G088600.3.p	71	S	PREDICTED: ATP-dependent 6-phosphofructokinase 6 isoform X1 [Glycine max]	2	1	0.00278683	47.154	VVVHKDS(1)PR	3	0.2016	1
Glyma.06G089600.1.p	226	S	PREDICTED: uncharacterized protein LOC100805268 [Glycine max]	2	0.999995	3.06403e-18	122.46	SWLSSFGS(1)ER	2	0.72053	3	0.948	1.053	1.142	0.919	1.027	0.916	0.969	0.976	0.802	0.911	0.2341
Glyma.06G091300.4.p	333	T	PREDICTED: uncharacterized protein LOC100810420 isoform X1 [Glycine max]	3	1	0.00196552	42.785	HLPNT(1)PPPLAR	3	-0.1433	1	1.052	0.924	0.814	1.205	1.001	1.037	1.145	1.083	1.275	1.162	0.180417
Glyma.06G091300.4.p	213	S	PREDICTED: uncharacterized protein LOC100810420 isoform X1 [Glycine max]	3	0.98438	2.28714e-20	76.959	VS(0.006)KDDQPS(0.007)AQS(0.984)PVS(0.002)GELSR	3	0.33696	2	1.053	1.049	0.964	0.961	0.948	1.03	0.914	0.904	1.07	0.959	0.33434
Glyma.06G091300.4.p	485	S	PREDICTED: uncharacterized protein LOC100810420 isoform X1 [Glycine max]	3	0.987839	1.92981e-34	114.39	IINDDIVS(0.011)EGS(0.988)PVS(0.001)GPDR	2	1.6809	6	1.089	1.027	1.033	0.931	0.927	0.981	0.856	0.904	0.951	0.902	0.0171158
Glyma.06G102700.1.p	72	S	PREDICTED: uncharacterized protein LOC100810094 [Glycine max]	2	0.983588	0.0164508	42.031	VMS(0.984)LES(0.016)PVK	2	-0.041363	1
Glyma.06G108200.2.p	289	S	PREDICTED: vacuolar protein sorting-associated protein 9A-like [Glycine max]	2	0.99918	1.16316e-05	73.435	VPS(0.999)LS(0.001)DLENK	2	0.37726	6	0.927	1.042	1.094	0.993	0.997	0.962	1.072	0.957	0.882	0.964	0.50488
Glyma.06G108200.2.p	235	S	PREDICTED: vacuolar protein sorting-associated protein 9A-like [Glycine max]	2	0.984634	8.65204e-51	107.21	AMLSGISADT(0.002)QDPGS(0.985)PY(0.013)QNDGQHPR	3	-0.67617	5	1.027	1.006	0.945	1.026	0.998	1.016	0.999	0.993	1.076	1.021	0.46992
Glyma.06G109200.1.p	509	S	inducible nitrate reductase [NADH] 2 [Glycine max]	2	0.816051	6.69822e-10	85.837	S(0.006)VS(0.816)S(0.178)PFMNTTSK	2	-0.50898	7	0.879	0.96	0.92	1.166	0.989	1.145	1.326	1.029	1.246	1.196	0.040764
Glyma.06G122500.2.p	630	T	PREDICTED: putative transcription elongation factor SPT5 homolog 1 [Glycine max]	3	0.998003	3.63473e-16	74.364	NHISDNVAVT(0.998)PY(0.001)RDTSR	3	-0.11828	2	1.062	1.039	0.93	1.066	0.961	0.942	1.003	0.926	1.014	0.98	0.73114
Glyma.06G122500.2.p	546	S	PREDICTED: putative transcription elongation factor SPT5 homolog 1 [Glycine max]	3	0.996666	0.000326113	69.346	FAS(0.003)LRS(0.997)PS(0.001)R	3	0.11734	3	1.05	0.909	0.872	1.033	1.033	1.146	0.985	1.137	1.316	1.135	0.126763
Glyma.06G122600.3.p	231	S	PREDICTED: alcohol dehydrogenase 1 [Glycine max]	7	0.903408	0.000501018	63.908	IIGVDLVS(0.903)S(0.097)R	2	0.13431	2	0.728	0.867	0.94	1.185	1.214	1.181	1.631	1.401	1.256	1.412	0.0052403
Glyma.06G124400.1.p	206	S	PREDICTED: protein MKS1-like [Glycine max]	2	0.999483	0.00106343	57.434	DLS(0.999)PMFQS(0.001)GR	3	-0.2202	3	1.139	1.156	0.91	0.963	0.679	1.117	0.846	0.589	1.228	0.861	0.38008
Glyma.06G124400.1.p	65	S	PREDICTED: protein MKS1-like [Glycine max]	2	0.987135	1.07923e-06	83.692	QPIIIY(0.001)T(0.012)VS(0.987)PK	2	-0.43113	5	1.014	1.113	0.939	0.908	0.79	1.246	0.895	0.71	1.328	0.96	0.79392
Glyma.06G127600.2.p	370	S	PREDICTED: uncharacterized protein LOC100810264 isoform X2 [Glycine max]	8	1	5.95713e-06	77.894	DRDGS(1)HVDDR	3	0.67145	2	0.852	0.984	0.985	1.002	1.114	1.129	1.175	1.134	1.149	1.15	0.07682
Glyma.06G127600.2.p	21	S	PREDICTED: uncharacterized protein LOC100810264 isoform X2 [Glycine max]	8	0.99595	4.33477e-10	100.76	EHS(0.996)DS(0.993)ERDS(0.011)GAK	3	0.60509	8	1.02	0.974	1.061	0.959	1.035	0.964	0.941	1.063	0.91	0.968	0.4094
Glyma.06G127600.2.p	470	Y	PREDICTED: uncharacterized protein LOC100810264 isoform X2 [Glycine max]	8	0.916189	0.000834688	67.385	Y(0.916)RDPS(0.084)VEQR	3	0.72588	2	0.986	1.065	1.021	0.993	0.95	0.99	1.007	0.893	0.971	0.955	0.158043
Glyma.06G127600.2.p	474	S	PREDICTED: uncharacterized protein LOC100810264 isoform X2 [Glycine max]	8	0.788375	0.00225977	62.338	Y(0.212)RDPS(0.788)VEQR	2	0.29094	2	1.061	1.007	0.925	1.025	0.912	1.081	0.966	0.906	1.17	1.008	0.90194
Glyma.06G127600.2.p	532	S	PREDICTED: uncharacterized protein LOC100810264 isoform X2 [Glycine max]	8	0.991813	4.14868e-11	61.963	ASPGALMERS(0.992)PS(0.005)S(0.002)T(0.001)S(0.001)IER	3	1.4195	5	1.012	0.925	0.989	1.011	1.1	0.996	1	1.19	1.007	1.062	0.22062
Glyma.06G127600.2.p	23	S	PREDICTED: uncharacterized protein LOC100810264 isoform X2 [Glycine max]	8	0.992868	0.00137962	85.744	EHS(0.996)DS(0.993)ERDS(0.011)GAK	3	0.60509	2	1.057	0.987	1.149	0.978	0.927	0.886	0.925	0.94	0.772	0.874	0.067876
Glyma.06G127600.2.p	576	S	PREDICTED: uncharacterized protein LOC100810264 isoform X2 [Glycine max]	8	0.999965	6.4288e-11	69.779	TNQSNAPLIS(1)PPPGFR	2	-0.14692	1	1.005	1.052	0.964	0.966	1.066	0.962	0.962	1.015	0.999	0.991	0.84254
Glyma.06G127600.2.p	422	S	PREDICTED: uncharacterized protein LOC100810264 isoform X2 [Glycine max]	8	1	0.00150305	64.103	AES(1)DVDRGR	2	-0.65155	2	0.962	1.046	1.041	0.971	1.021	0.975	1.009	0.977	0.938	0.973	0.4356
Glyma.06G127600.2.p	190	S	PREDICTED: uncharacterized protein LOC100810264 isoform X2 [Glycine max]	8	1	5.42953e-12	74.776	KIDELRS(1)PEPDNQLER	4	-0.46102	5	1.058	1.032	1.028	0.972	0.976	0.928	0.919	0.946	0.904	0.922	0.0110246
Glyma.06G127600.2.p	1124	S	PREDICTED: uncharacterized protein LOC100810264 isoform X2 [Glycine max]	8	0.999561	0.000223068	81.95	IHHS(1)PESTH	3	0.043844	7	0.986	1.053	1.015	0.984	1.011	0.961	0.998	0.96	0.948	0.968	0.24822
Glyma.06G127600.2.p	111	S	PREDICTED: uncharacterized protein LOC100810264 isoform X2 [Glycine max]	8	0.999664	8.19215e-20	94.707	RDGS(1)VGVYGEGEEVKK	4	0.37176	4	1.015	1.019	1.03	0.974	0.98	0.989	0.959	0.961	0.963	0.961	0.0029776
Glyma.06G127600.2.p	1099	S	PREDICTED: uncharacterized protein LOC100810264 isoform X2 [Glycine max]	8	1	5.57037e-34	135.09	VNPNPLIVEDGS(1)PK	3	0.30562	12	1.024	1.029	1.045	0.938	1.011	0.958	0.915	0.983	0.916	0.938	0.048462
Glyma.06G127600.2.p	429	S	PREDICTED: uncharacterized protein LOC100810264 isoform X2 [Glycine max]	8	0.999997	2.98464e-20	100.28	S(1)QPQQAHADSSGTSNK	3	-0.12653	2	1.099	1.02	1.071	0.893	0.904	0.997	0.813	0.887	0.932	0.876	0.030599
Glyma.06G127600.2.p	396	S	PREDICTED: uncharacterized protein LOC100810264 isoform X2 [Glycine max]	8	0.97244	1.30831e-05	65.038	TLDDRDDY(0.002)S(0.972)DS(0.025)K	3	0.10126	1
Glyma.06G127600.2.p	448	S	PREDICTED: uncharacterized protein LOC100810264 isoform X2 [Glycine max]	8	0.873062	1.44242e-34	141.85	S(0.127)S(0.873)PASNTHIGK	2	-0.052553	1	1.019	1.088	1.072	0.886	0.964	0.965	0.87	0.885	0.902	0.885	0.022237
Glyma.06G127600.2.p	447	S	PREDICTED: uncharacterized protein LOC100810264 isoform X2 [Glycine max]	8	0.933751	1.37546e-14	86.772	S(0.934)S(0.066)PASNTHIGKDDYR	3	-0.021745	4	1.032	0.986	1.022	0.991	1.006	0.973	0.961	1.021	0.952	0.977	0.23986
Glyma.06G127600.2.p	1127	S	PREDICTED: uncharacterized protein LOC100810264 isoform X2 [Glycine max]	8	0.959245	9.77544e-12	120.99	IHHS(0.04)PES(0.959)T(0.001)H	2	-0.59642	3	1.053	0.988	1.026	0.993	0.986	0.958	0.943	0.999	0.933	0.958	0.116215
Glyma.06G127600.2.p	164	S	PREDICTED: uncharacterized protein LOC100810264 isoform X2 [Glycine max]	8	0.9997	4.73055e-07	89.507	SEES(1)VDEQEQR	2	-1.7088	1	1.048	1.055	1.106	0.934	0.839	0.999	0.891	0.796	0.904	0.864	0.043341
Glyma.06G128000.1.p	266	S	PREDICTED: protein BOBBER 1-like [Glycine max]	2	0.990341	9.0829e-07	57.525	QKS(0.99)MGLPT(0.007)S(0.002)EELQK	3	-0.17114	2	0.857	0.926	1.023	1.275	1.033	0.93	1.488	1.116	0.911	1.154	0.27162
Glyma.06G130100.5.p	206	S	PREDICTED: protein ABIL2-like [Glycine max]	3	0.976361	1.27613e-12	106.42	S(0.976)GAFS(0.023)FTSTMPK	3	-0.31432	3	1.005	0.983	1.045	1.066	0.944	0.963	1.062	0.961	0.923	0.98	0.65892
Glyma.06G130100.5.p	196	S	PREDICTED: protein ABIL2-like [Glycine max]	3	0.993156	3.4906e-05	54.812	GRS(0.993)PS(0.007)PSLQPQR	3	-0.5907	2	0.825	0.883	1.104	1.125	1.094	1.031	1.362	1.238	0.933	1.156	0.177722
Glyma.06G130700.2.p	281	S	PREDICTED: KH domain-containing protein At4g18375-like [Glycine max]	4	0.784968	5.54834e-10	84.58	S(0.212)S(0.785)VDGAS(0.003)FGSR	2	-0.48562	4	1.007	1.057	1.046	0.915	0.993	0.986	0.908	0.939	0.944	0.931	0.069077
Glyma.06G130700.2.p	18	S	PREDICTED: KH domain-containing protein At4g18375-like [Glycine max]	4	0.995655	4.19833e-47	144.4	NYYYDQDYDS(0.996)ET(0.004)LAR	2	-0.77605	3	0.942	1.014	1.048	0.967	1.034	1.022	1.027	1.02	0.977	1.006	0.87388
Glyma.06G130700.2.p	614	T	PREDICTED: KH domain-containing protein At4g18375-like [Glycine max]	4	0.972082	0.000231271	44.998	IIQIS(0.028)GT(0.972)PEQAER	3	1.2447	1
Glyma.06G135500.1.p	134	S	PREDICTED: serine/arginine-rich splicing factor SR34A-like isoform X2 [Glycine max]	2	0.969497	5.22502e-07	47.082	GLPS(0.007)S(0.023)AS(0.969)WQDLKDHMR	4	-0.5818	1
Glyma.06G135500.1.p	260	S	PREDICTED: serine/arginine-rich splicing factor SR34A-like isoform X2 [Glycine max]	2	0.995594	0.0340536	48.794	QVLS(0.996)GS(0.004)G	2	0.26437	2	0.997	0.982	0.957	0.998	1.064	1.033	1.001	1.085	1.082	1.054	0.076717
Glyma.06G135500.1.p	262	S	PREDICTED: serine/arginine-rich splicing factor SR34A-like isoform X2 [Glycine max]	2	0.997369	1.11768e-05	103.42	QVLS(0.003)GS(0.997)G	2	0.79533	5	1.005	1.042	1.046	0.914	0.981	1.021	0.909	0.941	0.977	0.943	0.156136
Glyma.06G138000.2.p	715	S	PREDICTED: uncharacterized protein LOC100807937 isoform X2 [Glycine max]	2	0.769453	0.00388978	47.712	KLS(0.769)DS(0.173)IS(0.057)PR	3	0.28777	2	1.006	0.938	1.037	1.06	1.01	0.968	1.053	1.078	0.934	1.019	0.6558
Glyma.06G139100.2.p	186	T	PREDICTED: DNA-binding protein BIN4-like isoform X2 [Glycine max]	2	1	2.7197e-07	63.682	QIHVEGHT(1)PVKGK	5	0.010942	3	1.102	1.102	1.026	0.859	1.037	0.853	0.779	0.941	0.833	0.851	0.070497
Glyma.06G148700.1.p	21	S	PREDICTED: RNA-binding protein 39 isoform X1 [Glycine max]	2	0.855467	5.15974e-10	87.824	TVEEQEDHDS(0.855)S(0.145)R	3	-0.7971	4	1.068	1.001	1.069	0.974	0.929	0.95	0.911	0.928	0.89	0.909	0.021662
Glyma.06G149200.4.p	77	S	PREDICTED: probable mediator of RNA polymerase II transcription subunit 26c isoform X3 [Glycine max]	6	0.847563	4.00692e-07	61.127	KQS(0.341)S(0.848)PS(0.812)PERQPHQR	4	-0.50139	8	1.023	1.093	0.999	0.994	0.931	0.951	0.972	0.851	0.952	0.923	0.077756
Glyma.06G149200.4.p	218	S	PREDICTED: probable mediator of RNA polymerase II transcription subunit 26c isoform X3 [Glycine max]	6	0.99996	1.44223e-12	82.765	SNTLMADGDS(1)PPVQK	2	-0.043509	14	1.043	1.037	0.975	0.968	0.969	1.015	0.929	0.935	1.042	0.966	0.26784
Glyma.06G149200.4.p	54	T	PREDICTED: probable mediator of RNA polymerase II transcription subunit 26c isoform X3 [Glycine max]	6	0.989631	0.00016376	66.267	LY(0.01)AATAAT(0.99)PK	3	-0.49291	2	1.048	1.061	1.061	0.992	0.922	0.899	0.947	0.87	0.849	0.887	0.052165
Glyma.06G149200.4.p	79	S	PREDICTED: probable mediator of RNA polymerase II transcription subunit 26c isoform X3 [Glycine max]	6	0.995826	4.00692e-07	61.127	KQS(0.168)S(0.836)PS(0.996)PER	2	-0.81521	8	1.023	1.093	0.999	0.994	0.931	0.951	0.972	0.851	0.952	0.923	0.077756
Glyma.06G149900.2.p	31	S	PREDICTED: trihelix transcription factor GT-2-like [Glycine max]	2	1	2.96914e-10	83.182	AEHS(1)EDGDR	2	-0.97471	5	1.126	1.117	1.2	0.837	0.812	0.849	0.743	0.728	0.708	0.726	0.00037959
Glyma.06G152200.2.p	677	S	PREDICTED: zinc finger CCCH domain-containing protein 38-like [Glycine max]	5	0.97333	0.000496412	62.466	S(0.027)AGS(0.973)EELVK	3	0.82548	1
Glyma.06G152200.2.p	339	S	PREDICTED: zinc finger CCCH domain-containing protein 38-like [Glycine max]	5	0.949951	4.42529e-05	40.622	VWDS(0.95)PERNDT(0.044)VAVS(0.005)DT(0.001)AK	3	-0.45534	1
Glyma.06G152200.2.p	21	S	PREDICTED: zinc finger CCCH domain-containing protein 38-like [Glycine max]	5	1	3.23913e-10	87.519	WDLRDNPDFS(1)PDDGK	4	1.0412	3
Glyma.06G155700.1.p	362	T	PREDICTED: F-box protein At5g39450-like isoform X1 [Glycine max]	3	0.787469	1.96529e-05	59.673	S(0.212)NT(0.787)MNASPLVAK	3	2.898	1	0.994	0.918	0.988	1.129	1.075	0.925	1.136	1.172	0.937	1.079	0.31002
Glyma.06G155700.1.p	189	S	PREDICTED: F-box protein At5g39450-like isoform X1 [Glycine max]	3	0.990623	1.43565e-14	85.51	S(0.991)FVHHS(0.009)GVEESSSSR	3	-0.01422	5	1.035	0.982	0.996	1.001	0.982	1.016	0.967	1	1.021	0.995	0.81484
Glyma.06G155900.1.p	32	S	PREDICTED: uncharacterized protein LOC100499936 isoform X1 [Glycine max]	5	0.997402	5.81126e-19	84.156	KDS(0.997)DDDPDS(0.002)ITVCEISK	3	0.14611	3	0.988	1.08	1.009	0.984	0.956	0.988	0.995	0.885	0.98	0.952	0.168658
Glyma.06G155900.1.p	18	S	PREDICTED: uncharacterized protein LOC100499936 isoform X1 [Glycine max]	5	1	6.94568e-11	57.238	RDDDGAS(1)DADS(1)EGHAPPKK	4	0.39074	6	1.137	1.088	1.044	0.913	0.89	0.892	0.804	0.818	0.855	0.824	0.0023555
Glyma.06G155900.1.p	14	S	PREDICTED: uncharacterized protein LOC100499936 isoform X1 [Glycine max]	5	1	4.16976e-14	71.853	RDDDGAS(1)DADS(1)EGHAPPKK	4	0.39074	7	1.137	1.088	1.044	0.913	0.89	0.892	0.804	0.818	0.855	0.824	0.0023555
Glyma.06G156500.1.p	39	S	PREDICTED: auxilin-related protein 2 [Glycine max]	3	0.811865	4.03793e-05	71.502	T(0.017)S(0.172)S(0.812)LNFDLGSR	2	0.10513	1
Glyma.06G156500.1.p	273	T	PREDICTED: auxilin-related protein 2 [Glycine max]	3	0.901481	0.0077541	70.056	GS(0.001)NS(0.098)PT(0.901)PR	2	-0.26549	2
Glyma.06G156500.1.p	714	S	PREDICTED: auxilin-related protein 2 [Glycine max]	3	1	0.000571356	62.466	ANS(1)APRPPR	3	0.051195	2	0.859	1.054	0.936	1.026	1.028	1.151	1.194	0.976	1.23	1.125	0.166083
Glyma.06G156500.1.p	355	S	PREDICTED: auxilin-related protein 2 [Glycine max]	3	0.997293	5.44108e-11	71.592	QASIQEDMS(0.997)PKY(0.003)EEK	4	0.64929	1	1.093	1.067	0.909	1.016	0.901	1.006	0.929	0.845	1.108	0.952	0.5152
Glyma.06G159200.2.p	507	S	PREDICTED: uncharacterized protein LOC100779607 [Glycine max]	2	0.997057	1.24478e-05	85.554	S(0.997)LDFDS(0.003)LNIR	2	0.63953	1	0.999	0.933	1.013	0.979	1.023	1.087	0.98	1.098	1.075	1.049	0.29524
Glyma.06G159200.2.p	47	S	PREDICTED: uncharacterized protein LOC100779607 [Glycine max]	2	0.999646	0.0309249	50.473	VSEVS(1)FR	2	0.1038	2	0.767	1.014	0.977	1.227	0.997	1.082	1.6	0.984	1.108	1.199	0.148099
Glyma.06G159800.5.p	166	S	PREDICTED: target of Myb protein 1-like [Glycine max]	3	0.966143	6.26654e-11	52.97	EQAS(0.966)PKHEAVAQPAES(0.025)QT(0.009)VPESSIIQK	4	-0.58994	1	1.086	0.921	1.005	0.966	1.084	0.953	0.89	1.178	0.95	0.997	0.96446
Glyma.06G159800.5.p	414	S	PREDICTED: target of Myb protein 1-like [Glycine max]	3	0.999771	0.00833941	59.931	GLSLHS(1)R	2	0.45924	2	1.037	0.996	1.017	0.901	1.054	1.011	0.869	1.059	0.994	0.972	0.58396
Glyma.06G159800.5.p	358	S	PREDICTED: target of Myb protein 1-like [Glycine max]	3	1	6.43784e-06	69.721	S(1)PPAVIPPPRPK	4	-0.51886	4	1.008	1.021	0.907	0.878	1.173	1.054	0.871	1.149	1.163	1.058	0.5772
Glyma.06G161200.1.p	496	S	PREDICTED: calcium-dependent protein kinase SK5-like [Glycine max]	2	1	4.95802e-08	98.105	DAFGIIDHGS(1)D	2	0.325	20	0.965	0.998	0.954	1.034	1	1.083	1.072	1.002	1.136	1.069	0.072284
Glyma.06G173500.1.p	498	S	PREDICTED: callose synthase 10-like [Glycine max]	2	0.999818	1.46126e-34	119.18	RIPLSGQSTQDS(1)QDMNK	3	-0.55533	7	0.97	1.062	1.012	0.99	1.003	0.975	1.021	0.945	0.964	0.975	0.41362
Glyma.06G173800.1.p	1200	S	PREDICTED: lysine-specific demethylase REF6-like [Glycine max]	2	0.925521	2.65555e-11	62.589	Y(0.061)LNEEDIAS(0.926)DDQLEDHY(0.014)R	3	0.51947	1
Glyma.06G173800.1.p	1026	S	PREDICTED: lysine-specific demethylase REF6-like [Glycine max]	2	0.804212	1.48162e-06	52.19	DHAALKGDY(0.005)S(0.804)PS(0.19)Y(0.001)HR	4	0.02344	1
Glyma.06G174900.3.p	286	Y	PREDICTED: alpha/beta hydrolase domain-containing protein 17A-like isoform X2 [Glycine max]	4	0.992983	0.0141178	92.538	S(0.007)VEY(0.993)NDK	2	0.42832	3	0.977	1.03	1.016	0.92	1.063	1.016	0.941	1.033	1.001	0.992	0.86744
Glyma.06G174900.3.p	302	S	PREDICTED: alpha/beta hydrolase domain-containing protein 17A-like isoform X2 [Glycine max]	4	1	0.000449598	54.65	S(1)VDVQFERPR	3	-0.090747	2
Glyma.06G174900.3.p	283	S	PREDICTED: alpha/beta hydrolase domain-containing protein 17A-like isoform X2 [Glycine max]	4	0.997396	0.00625194	54.982	S(0.997)VEY(0.003)NDK	3	-0.18042	1
Glyma.06G174900.3.p	313	S	PREDICTED: alpha/beta hydrolase domain-containing protein 17A-like isoform X2 [Glycine max]	4	1	0.00799988	78.556	S(1)IDWLDR	2	-0.30541	2	1.007	0.97	0.948	0.965	1.111	1.034	0.958	1.145	1.093	1.063	0.2472
Glyma.06G175700.1.p	350	S	PREDICTED: E3 ubiquitin-protein ligase RGLG2-like [Glycine max]	2	0.874789	2.46989e-07	46.953	TPLPPPLY(0.004)GAAS(0.121)FNS(0.875)PK	3	0.23744	1	1.244	0.954	0.895	0.892	0.95	1.055	0.717	0.996	1.179	0.937	0.6091
Glyma.06G175700.1.p	15	S	PREDICTED: E3 ubiquitin-protein ligase RGLG2-like [Glycine max]	2	0.996472	0.0141882	52.837	S(0.996)AS(0.004)NFLPR	2	-0.0071902	1
Glyma.06G179400.3.p	31	Y	PREDICTED: FKBP12-interacting protein of 37 kDa-like isoform X1 [Glycine max]	2	0.788583	1.85663e-25	86.987	RS(0.102)S(0.102)PDY(0.789)DDEDY(0.008)DNDPFAPK	3	0.067047	2	0.995	1.05	1.024	1.049	0.997	0.888	1.053	0.95	0.868	0.956	0.41924
Glyma.06G182800.3.p	181	T	PREDICTED: uncharacterized protein LOC100783201 [Glycine max]	3	0.852354	5.82052e-09	80.411	ASISMVGPDNT(0.852)S(0.148)PK	2	-0.90515	4
Glyma.06G182800.3.p	182	S	PREDICTED: uncharacterized protein LOC100783201 [Glycine max]	3	0.780555	3.46984e-06	56.339	ASISMVGPDNT(0.219)S(0.781)PK	2	0.18407	2	0.945	0.897	1.05	1.034	0.99	1.129	1.095	1.104	1.076	1.09	0.22708
Glyma.06G182800.3.p	43	S	PREDICTED: uncharacterized protein LOC100783201 [Glycine max]	3	1	0.0344492	46.796	GGS(1)VS(1)PQR	2	0.0036213	1
Glyma.06G182800.3.p	41	S	PREDICTED: uncharacterized protein LOC100783201 [Glycine max]	3	1	0.0344492	46.796	GGS(1)VS(1)PQR	2	0.0036213	1
Glyma.06G182800.3.p	211	S	PREDICTED: uncharacterized protein LOC100783201 [Glycine max]	3	0.942063	0.000798954	50.088	QIS(0.942)GAT(0.041)T(0.017)GVK	2	0.088558	2	0.981	0.975	1.047	1.087	0.953	0.968	1.108	0.977	0.924	1.002	0.9741
Glyma.06G183500.1.p	68	T	PREDICTED: serine/threonine-protein kinase HT1-like [Glycine max]	2	0.834689	3.1177e-12	92.265	SVAGSAGAT(0.165)T(0.835)FK	3	0.80135	6	0.968	1.025	1.133	0.975	1.018	0.884	1.007	0.994	0.781	0.92	0.25464
Glyma.06G184200.5.p	572	S	PREDICTED: probable alpha,alpha-trehalose-phosphate synthase [UDP-forming] 9 isoform X1 [Glycine max]	3	0.992921	0.000528327	57.175	ILSLS(0.007)PS(0.993)FRR	3	-0.73403	1
Glyma.06G184200.5.p	32	T	PREDICTED: probable alpha,alpha-trehalose-phosphate synthase [UDP-forming] 9 isoform X1 [Glycine max]	3	0.999957	3.87142e-09	75.376	VMT(1)DPVIMSSGDGK	3	0.51205	4	0.814	1.223	1	0.932	1.035	1.024	1.148	0.846	1.025	0.985	0.90654
Glyma.06G186400.1.p	217	S	PREDICTED: mannose-1-phosphate guanyltransferase alpha-B-like [Glycine max]	2	0.968762	3.78722e-17	112.42	VS(0.031)S(0.969)FEAMQPDTR	2	-0.47922	23	1.009	0.949	0.98	1.001	1.041	1.049	0.993	1.098	1.073	1.052	0.089082
Glyma.06G187600.1.p	36	S	MYB transcription factor MYB183 [Glycine max]	4	0.996815	4.23831e-20	102.39	KS(0.003)VS(0.997)MNNLSQYELPR	3	-0.21205	4	0.771	1.03	0.768	1.093	1.247	1.197	1.417	1.211	1.559	1.377	0.030118
Glyma.06G187600.1.p	61	S	MYB transcription factor MYB183 [Glycine max]	4	0.999494	2.61044e-17	72.99	DDAAGY(0.001)AS(0.999)ADDAAPINSDK	3	-0.28052	1	0.983	0.977	0.986	0.993	1.037	1.056	1.01	1.062	1.073	1.048	0.131622
Glyma.06G189400.1.p	286	T	PREDICTED: protein NUCLEAR FUSION DEFECTIVE 4-like [Glycine max]	2	0.987778	0.00349912	57.434	KFAQS(0.012)YT(0.988)IGR	3	1.0244	3	0.941	0.874	0.993	1.161	1.223	0.857	1.232	1.399	0.864	1.154	0.28918
Glyma.06G189900.1.p	955	T	PREDICTED: ATPase 11, plasma membrane-type-like [Glycine max]	2	0.999997	1.14612e-20	113.25	GIDVDTIQQAYT(1)V	3	0.38941	5	0.957	0.993	0.922	1.163	0.878	1.118	1.216	0.883	1.214	1.1	0.35152
Glyma.06G189900.1.p	889	T	PREDICTED: ATPase 11, plasma membrane-type-like [Glycine max]	2	1	1.43427e-06	78.814	T(1)LHGLQPPDTK	3	-0.13374	9	1.035	1.021	0.918	1.048	0.866	1.126	1.013	0.849	1.227	1.022	0.80944
Glyma.06G194200.1.p	71	S	PREDICTED: nucleolin-like [Glycine max]	2	1	2.24183e-11	85.362	VAEEKEQS(1)VEEQRLEK	4	-0.20963	4	1.161	1.079	1.118	0.869	0.883	0.84	0.749	0.82	0.753	0.772	0.00068145
Glyma.06G195900.1.p	18	S	PREDICTED: galactoside 2-alpha-L-fucosyltransferase-like [Glycine max]	2	0.785267	1.81757e-07	54.964	SHDDDGLPDS(0.785)DS(0.169)DT(0.046)R	3	1.8528	1
Glyma.06G195900.1.p	9	S	PREDICTED: galactoside 2-alpha-L-fucosyltransferase-like [Glycine max]	2	0.999999	1.06694e-16	76.744	NRS(1)HDDDGLPDSDSDTR	3	0.5137	2	0.964	0.94	0.995	0.921	1.09	1.139	0.956	1.16	1.146	1.087	0.2855
Glyma.06G199700.1.p	37	S	PREDICTED: uncharacterized protein LOC102667777 [Glycine max]	2	0.808484	0.00578765	45.28	RVS(0.808)FS(0.191)DPNS(0.001)R	2	-0.13382	1
Glyma.06G199700.1.p	101	S	PREDICTED: uncharacterized protein LOC102667777 [Glycine max]	2	0.99991	0.000678303	58.32	QPS(1)HGEISTR	3	0.7048	3	1.084	0.918	0.886	1.17	1.034	0.924	1.079	1.128	1.043	1.083	0.44248
Glyma.06G201700.1.p	104	S	PREDICTED: putative pre-mRNA-splicing factor ATP-dependent RNA helicase DHX16 isoform X1 [Glycine max]	2	0.999949	1.14756e-30	85.423	ADDDS(1)DDDYVDKSSVTTASSR	4	-0.4822	5	1.085	1.082	1.024	0.915	0.854	1.021	0.843	0.79	0.998	0.874	0.06414
Glyma.06G201700.1.p	108	Y	PREDICTED: putative pre-mRNA-splicing factor ATP-dependent RNA helicase DHX16 isoform X1 [Glycine max]	2	0.843664	3.91766e-10	98.676	ADDDS(0.156)DDDY(0.844)VDK	2	-0.3124	1
Glyma.06G202000.3.p	1282	S	PREDICTED: uncharacterized protein LOC100810428 isoform X2 [Glycine max]	3	0.978455	6.68372e-21	76.959	ETVGKPTLDAS(0.001)QPS(0.978)PT(0.021)ATPR	4	-0.11976	2	1.094	0.964	0.983	0.943	0.863	1.162	0.862	0.895	1.183	0.976	0.81638
Glyma.06G202000.3.p	73	S	PREDICTED: uncharacterized protein LOC100810428 isoform X2 [Glycine max]	3	0.771342	4.42684e-36	121.14	NFNQQQSDPEQGHAS(0.229)S(0.771)PR	3	-0.67457	3	1.044	1.053	1.006	0.955	1	0.941	0.914	0.95	0.936	0.933	0.039404
Glyma.06G204600.6.p	1088	S	PREDICTED: uncharacterized protein LOC100807768 [Glycine max]	3	0.997321	9.28622e-08	53.554	MT(0.001)S(0.002)GEVEINQVKS(0.997)PGK	4	-0.328	1	0.979	1.014	1.015	1.015	1.008	0.987	1.037	0.995	0.973	1.001	0.96558
Glyma.06G204600.6.p	768	S	PREDICTED: uncharacterized protein LOC100807768 [Glycine max]	3	0.999943	8.52835e-07	85.536	AFMLTEPFS(1)PK	3	-0.034414	9	0.959	0.981	0.966	1.05	1.002	1.078	1.095	1.022	1.116	1.077	0.031996
Glyma.06G238000.10.p	374	S	PREDICTED: germinal center kinase 1-like isoform X1 [Glycine max]	3	0.921875	6.7146e-07	55.437	KS(0.922)PES(0.007)GY(0.07)QVGS(0.001)DNK	3	-0.80018	2
Glyma.06G238000.10.p	490	S	PREDICTED: germinal center kinase 1-like isoform X1 [Glycine max]	3	0.790751	1.4511e-07	50.178	NS(0.791)NAS(0.209)LEDSATNLAEAK	3	0.19142	1
Glyma.06G238000.10.p	478	T	PREDICTED: germinal center kinase 1-like isoform X1 [Glycine max]	3	0.997247	5.20853e-16	102.08	SQYNDSDS(0.002)PQT(0.997)PR	2	0.89816	3	1.006	0.98	0.986	1.038	0.981	1.03	1.031	1.001	1.046	1.026	0.2579
Glyma.06G239100.1.p	1259	S	PREDICTED: nuclear pore complex protein NUP214-like [Glycine max]	4	0.976303	0.00366832	77.662	S(0.019)LS(0.976)FPT(0.004)IK	2	-0.06262	4	1.041	0.984	0.944	1.111	0.913	1.015	1.067	0.929	1.076	1.024	0.73276
Glyma.06G239100.1.p	1038	S	PREDICTED: nuclear pore complex protein NUP214-like [Glycine max]	4	0.765693	9.09463e-05	69.456	KVSTLEES(0.766)S(0.234)PR	2	-1.4583	1	1.114	0.985	0.958	1.026	0.974	0.938	0.92	0.989	0.98	0.961	0.50698
Glyma.06G239100.1.p	1039	S	PREDICTED: nuclear pore complex protein NUP214-like [Glycine max]	4	0.979676	2.83127e-06	87.026	VSTLEES(0.02)S(0.98)PR	3	-0.17597	4	1.174	0.957	0.972	0.999	0.984	0.9	0.851	1.029	0.927	0.929	0.39176
Glyma.06G242600.2.p	292	T	PREDICTED: probable serine/threonine-protein kinase At1g54610 isoform X4 [Glycine max]	2	0.950751	0.0475217	52.49	TQPLT(0.951)S(0.049)R	2	1.1915	1	0.98	1.066	1.148	1.002	0.829	0.96	1.023	0.779	0.837	0.874	0.132175
Glyma.06G242600.2.p	540	S	PREDICTED: probable serine/threonine-protein kinase At1g54610 isoform X4 [Glycine max]	2	0.996954	1.78636e-05	79.492	AS(0.003)HS(0.997)GPLAHR	2	0.15699	11	1.018	1.05	0.979	0.985	0.99	0.986	0.967	0.944	1.008	0.972	0.29838
Glyma.06G255200.1.p	39	T	PREDICTED: uncharacterized protein LOC100817735 [Glycine max]	2	0.999822	8.23738e-54	137.9	HHHPSSAGAAT(1)PT(0.993)PT(0.007)AGAR	3	0.4767	71	1.12	1.017	0.886	0.938	0.947	1.1	0.837	0.93	1.241	0.987	0.88968
Glyma.06G255200.1.p	34	S	PREDICTED: uncharacterized protein LOC100817735 [Glycine max]	2	0.912688	4.74108e-35	110.6	HHHPS(0.087)S(0.913)AGAATPTPTAGAR	3	0.44008	9	1.032	1.001	0.93	0.898	1.111	1.06	0.87	1.111	1.142	1.036	0.64464
Glyma.06G255200.1.p	26	S	PREDICTED: uncharacterized protein LOC100817735 [Glycine max]	2	1	0.00190042	77.192	IHHPAS(1)PR	3	0.27699	84	1.002	0.998	1.002	1.003	0.982	1.031	1.001	0.984	1.03	1.005	0.77448
Glyma.06G255200.1.p	41	T	PREDICTED: uncharacterized protein LOC100817735 [Glycine max]	2	0.996265	8.23738e-54	137.9	HHHPSSAGAAT(0.999)PT(0.996)PT(0.004)AGAR	4	-0.25158	47	1.177	1.025	0.853	0.901	1.067	0.977	0.764	1.043	1.146	0.964	0.74494
Glyma.06G284000.1.p	790	S	PREDICTED: transcription factor GTE4-like [Glycine max]	2	0.795074	0.000309405	51.286	S(0.031)DS(0.795)MT(0.168)QT(0.006)PR	2	-0.353	1
Glyma.06G284000.1.p	765	S	PREDICTED: transcription factor GTE4-like [Glycine max]	2	0.98926	0.00072095	52.576	AAPPAPS(0.989)PLS(0.011)R	2	-0.25307	2
Glyma.06G284000.1.p	801	T	PREDICTED: transcription factor GTE4-like [Glycine max]	2	0.972188	0.00649477	51.979	LMS(0.015)IT(0.972)PS(0.01)S(0.003)R	2	-0.98906	1
Glyma.06G289900.2.p	109	S	PREDICTED: reticulon-like protein B17 isoform X2 [Glycine max]	2	1	4.21982e-06	76.728	AAAAAQAAS(1)PR	2	-0.1529	1
Glyma.06G292800.1.p	177	S	PREDICTED: basic salivary proline-rich protein 4 [Glycine max]	2	0.961763	2.39696e-09	75.445	ESSS(0.001)S(0.005)S(0.026)HS(0.962)QS(0.006)NEER	3	-0.78749	2	0.802	1.017	1.198	1.017	1.015	0.986	1.267	0.998	0.823	1	0.99794
Glyma.06G293700.2.p	173	S	PREDICTED: uncharacterized protein LOC100527459 isoform X2 [Glycine max]	2	0.991821	4.38941e-26	76.161	ALGPHQY(0.001)Y(0.006)DS(0.992)DDEY(0.001)APDRVPLLR	4	0.44953	1
Glyma.06G307700.1.p	274	S	PREDICTED: probable WRKY transcription factor 31 [Glycine max]	3	0.999987	0.00592437	52.247	S(1)PNVEVASK	2	0.6411	1	0.925	1.113	1.064	1.013	0.94	0.949	1.094	0.844	0.892	0.936	0.33454
Glyma.06G307700.1.p	305	S	PREDICTED: probable WRKY transcription factor 31 [Glycine max]	3	0.82608	1.94615e-05	41.695	GIEREDDS(0.826)PS(0.174)GHAHKVPR	5	0.067676	1
Glyma.06G308700.3.p	123	S	PREDICTED: replication factor C subunit 1-like [Glycine max]	3	0.999827	9.50703e-26	85.805	SAVLEES(1)DEDDDKDAVSAAK	3	0.035913	4	1.144	1.114	1.003	0.942	0.848	0.909	0.822	0.762	0.907	0.828	0.02128
Glyma.06G308700.3.p	100	T	PREDICTED: replication factor C subunit 1-like [Glycine max]	3	0.815517	0.00642156	52.49	LADT(0.183)T(0.816)PT(0.001)K	3	0.53419	2	1.016	1.045	1.055	0.965	0.947	0.97	0.95	0.906	0.92	0.925	0.0046023
Glyma.06G308700.3.p	293	S	PREDICTED: replication factor C subunit 1-like [Glycine max]	3	0.947752	2.00721e-06	59.709	AVAVAS(0.001)QS(0.051)KVS(0.948)PK	4	0.53888	1	1.063	1.215	1.072	0.897	0.887	0.821	0.843	0.73	0.767	0.778	0.0105003
Glyma.06G313200.1.p	11	S	PREDICTED: U11/U12 small nuclear ribonucleoprotein 31 kDa protein [Glycine max]	2	0.95626	7.07265e-06	44.788	KKNS(0.956)DS(0.837)DEDDDVFY(0.108)Y(0.099)R	3	-0.88161	1	1.006	1.077	1.065	0.929	1.003	0.917	0.923	0.933	0.862	0.905	0.045396
Glyma.06G313200.1.p	13	S	PREDICTED: U11/U12 small nuclear ribonucleoprotein 31 kDa protein [Glycine max]	2	0.836631	7.33303e-09	60.735	KKNS(0.956)DS(0.837)DEDDDVFY(0.108)Y(0.099)R	3	-0.88161	2	1.012	1.066	1.062	0.956	0.949	0.951	0.944	0.891	0.896	0.91	0.032501
Glyma.06G316200.1.p	136	S	PREDICTED: inactive protein RESTRICTED TEV MOVEMENT 2-like [Glycine max]	5	0.999309	0.000239053	51.726	IGPT(0.001)PLIS(0.999)PPK	3	-0.73265	2
Glyma.06G316200.1.p	18	S	PREDICTED: inactive protein RESTRICTED TEV MOVEMENT 2-like [Glycine max]	5	0.995167	1.08694e-05	52.172	GPS(0.995)IRPVY(0.004)ET(0.001)FEPK	3	0.30353	2	0.957	0.81	1.044	1.24	1.024	0.964	1.296	1.263	0.924	1.148	0.2679
Glyma.06G316200.1.p	118	S	PREDICTED: inactive protein RESTRICTED TEV MOVEMENT 2-like [Glycine max]	5	0.99888	0.00133118	50.088	KPIIS(0.001)QVS(0.999)PK	3	-0.076973	3	0.925	0.967	1.214	0.999	1.023	0.882	1.08	1.059	0.727	0.935	0.5381
Glyma.06G316200.1.p	295	T	PREDICTED: inactive protein RESTRICTED TEV MOVEMENT 2-like [Glycine max]	5	0.961619	6.63627e-13	91.076	ETVS(0.001)S(0.005)S(0.032)T(0.962)PPKAHQK	4	0.064929	3	0.856	1.181	1.192	0.794	1.217	0.767	0.927	1.032	0.644	0.86	0.45682
Glyma.06G320200.3.p	41	T	PREDICTED: uncharacterized protein LOC100784610 isoform X1 [Glycine max]	2	0.820111	0.0137672	47.706	AT(0.18)AT(0.82)FGPR	2	-0.68487	1
Glyma.06G324000.3.p	84	S	PREDICTED: splicing factor U2af large subunit B-like isoform X1 [Glycine max]	6	0.999997	0.00371411	93.561	S(1)RDRDSER	2	0.0079481	2	0.991	0.962	0.881	0.897	1.232	1.096	0.904	1.28	1.246	1.138	0.2732
Glyma.06G324000.3.p	142	T	PREDICTED: splicing factor U2af large subunit B-like isoform X1 [Glycine max]	6	1	1.47944e-26	135.14	T(1)RDRDDDDHHR	4	-0.48129	23	1.037	1.118	1.012	0.921	0.934	0.968	0.889	0.837	0.957	0.891	0.030405
Glyma.06G324000.3.p	56	S	PREDICTED: splicing factor U2af large subunit B-like isoform X1 [Glycine max]	6	0.970194	0.00385197	83.081	DYDRDS(0.03)S(0.97)R	2	0.46103	6
Glyma.06G324000.3.p	51	Y	PREDICTED: splicing factor U2af large subunit B-like isoform X1 [Glycine max]	6	0.94142	0.00114189	52.495	S(0.027)HHGS(0.031)RDY(0.941)DR	4	-0.0053044	4	0.961	0.99	0.973	1.104	0.932	1.064	1.149	0.941	1.094	1.06	0.32754
Glyma.06G324000.3.p	48	S	PREDICTED: splicing factor U2af large subunit B-like isoform X1 [Glycine max]	6	0.937188	5.95437e-07	78.964	S(0.012)HHGS(0.937)RDY(0.051)DRDSSR	3	1.3139	5	0.968	1.037	0.988	0.998	1.062	0.968	1.031	1.026	0.98	1.012	0.75208
Glyma.06G324000.3.p	55	S	PREDICTED: splicing factor U2af large subunit B-like isoform X1 [Glycine max]	6	0.845719	0.00536405	63.694	DY(0.019)DRDS(0.846)S(0.135)R	2	-0.064864	5	0.951	0.966	0.942	1.039	1.051	1.096	1.093	1.089	1.165	1.114	0.0043214
Glyma.06G324000.3.p	153	S	PREDICTED: splicing factor U2af large subunit B-like isoform X1 [Glycine max]	6	1	7.48149e-11	105.99	DRDDDDHHRS(1)R	4	0.4791	4	0.986	0.925	1.065	0.934	1.028	1.096	0.947	1.111	1.03	1.028	0.68226
Glyma.07G007000.1.p	448	S	seed linoleate 9S-lipoxygenase [Glycine max]	8	0.907529	0.0294416	42.976	INS(0.908)LPT(0.092)AK	2	-0.40142	2
Glyma.07G007000.1.p	304	S	seed linoleate 9S-lipoxygenase [Glycine max]	8	0.889126	4.79066e-33	131.86	VT(0.106)S(0.889)S(0.005)EFESFEDVR	2	0.19736	2	0.736	0.909	0.769	1.238	1.256	1.22	1.681	1.383	1.588	1.539	0.00131599
Glyma.07G007000.1.p	854	T	seed linoleate 9S-lipoxygenase [Glycine max]	8	0.999837	0.00640323	57.175	SSEEGLT(1)FK	2	-1.3067	1	0.774	0.914	0.74	1.3	1.078	1.309	1.679	1.18	1.769	1.519	0.0104958
Glyma.07G007000.1.p	366	T	seed linoleate 9S-lipoxygenase [Glycine max]	8	0.999968	2.56394e-10	107.2	SGWMT(1)DEEFAR	2	-1.0242	2	0.839	0.903	0.875	1.119	1.198	1.161	1.333	1.327	1.329	1.329	0.00061813
Glyma.07G007000.1.p	305	S	seed linoleate 9S-lipoxygenase [Glycine max]	8	0.898208	0.000235427	50.158	VT(0.008)S(0.091)S(0.898)EFES(0.003)FEDVR	2	0.91473	1	0.875	0.828	0.843	1.149	1.264	1.146	1.314	1.527	1.361	1.398	0.00121606
Glyma.07G007000.1.p	848	S	seed linoleate 9S-lipoxygenase [Glycine max]	8	0.970272	0.000280809	69.721	S(0.97)S(0.03)EEGLTFK	2	0.31398	2	0.789	1.024	0.852	1.121	1.208	1.093	1.42	1.182	1.283	1.284	0.0322
Glyma.07G009800.2.p	790	S	PREDICTED: receptor-like serine/threonine-protein kinase ALE2 isoform X2 [Glycine max]	2	0.999878	2.12524e-10	104.95	TLSGYQS(1)GEEK	2	-0.84961	3	0.987	0.978	0.948	1.022	1.011	1.089	1.036	1.034	1.15	1.072	0.061781
Glyma.07G009800.2.p	819	S	PREDICTED: receptor-like serine/threonine-protein kinase ALE2 isoform X2 [Glycine max]	2	0.99894	0.00252318	58.699	S(0.999)GPLT(0.001)IGK	3	-0.1261	2
Glyma.07G010500.2.p	21	S	PREDICTED: DEAD-box ATP-dependent RNA helicase 20-like isoform X1 [Glycine max]	3	0.753841	4.77154e-32	92.412	S(0.189)DS(0.754)GLGAPT(0.057)GFGGSVQHSSSNR	3	-0.56253	2	1.008	1.02	0.839	1.143	1.055	0.961	1.134	1.035	1.146	1.102	0.28324
Glyma.07G010500.2.p	43	Y	PREDICTED: DEAD-box ATP-dependent RNA helicase 20-like isoform X1 [Glycine max]	3	0.937232	0.00015021	73.273	DY(0.937)DDGGS(0.063)PKR	2	-1.0705	3	1.068	0.949	1.01	0.964	1.068	0.953	0.904	1.126	0.945	0.986	0.79426
Glyma.07G010500.2.p	48	S	PREDICTED: DEAD-box ATP-dependent RNA helicase 20-like isoform X1 [Glycine max]	3	0.999439	2.48414e-05	77.279	RDY(0.001)DDGGS(0.999)PKR	4	0.015519	11	0.996	1.027	1.026	0.936	1.016	1.015	0.938	0.989	0.989	0.973	0.39012
Glyma.07G015500.3.p	613	S	PREDICTED: LOW QUALITY PROTEIN: protein PAF1 homolog [Glycine max]	4	0.97769	0.0096872	43.03	KDS(0.978)GVY(0.015)T(0.005)S(0.002)S(0.001)K	2	1.5818	1	0.968	0.926	0.982	1.075	0.841	1.247	1.11	0.909	1.272	1.1	0.50534
Glyma.07G015500.3.p	158	S	PREDICTED: LOW QUALITY PROTEIN: protein PAF1 homolog [Glycine max]	4	0.993237	1.17843e-05	63.29	EY(0.007)EHS(0.993)NHGIAHK	4	-0.6844	1
Glyma.07G015500.3.p	239	S	PREDICTED: LOW QUALITY PROTEIN: protein PAF1 homolog [Glycine max]	4	1	0.0024522	47.302	GHGMIAGS(1)R	2	-1.1837	3	1.015	1.118	0.909	0.922	1.041	1.005	0.908	0.932	1.107	0.976	0.74188
Glyma.07G015500.3.p	658	S	PREDICTED: LOW QUALITY PROTEIN: protein PAF1 homolog [Glycine max]	4	0.961533	2.33643e-27	92.932	GAPHQDNYQSSGAEDY(0.038)MS(0.962)D	3	-0.61654	4	1.029	1.062	0.98	0.917	0.929	1.09	0.891	0.874	1.114	0.956	0.4993
Glyma.07G015800.1.p	860	S	PREDICTED: ABC transporter G family member 36 [Glycine max]	2	0.802627	5.12244e-10	65.423	KVDS(0.146)ANDS(0.803)AT(0.051)GVTPK	3	-0.11776	2
Glyma.07G015800.1.p	856	S	PREDICTED: ABC transporter G family member 36 [Glycine max]	2	0.990031	7.37125e-15	90.718	KVDS(0.99)ANDS(0.01)ATGVTPK	3	0.84873	4	1.046	1.045	1.072	1.037	0.87	0.91	0.991	0.832	0.85	0.891	0.087019
Glyma.07G017700.1.p	211	T	PREDICTED: VHS domain-containing protein At3g16270-like [Glycine max]	2	0.977497	2.08129e-19	83.395	S(0.022)LT(0.977)NET(0.001)EHGDR	3	0.37443	10	1.043	0.905	0.972	1.113	0.995	0.993	1.067	1.101	1.022	1.062	0.34366
Glyma.07G020800.2.p	84	S	PREDICTED: uncharacterized membrane protein At1g16860 isoform X2 [Glycine max]	3	0.988717	9.35942e-31	84.291	T(0.442)GS(0.547)FGGAGS(0.022)HS(0.989)GPMQPNAAAR	3	-1.6392	4	1.019	1.079	0.961	1.072	0.934	0.929	1.052	0.867	0.967	0.959	0.51496
Glyma.07G020800.2.p	180	S	PREDICTED: uncharacterized membrane protein At1g16860 isoform X2 [Glycine max]	3	0.999931	9.36015e-09	78.674	KVS(1)GPLEAT(0.565)GS(0.435)MK	3	-2.5971	9	0.99	1.035	1.078	1.046	0.959	0.889	1.056	0.928	0.824	0.933	0.25164
Glyma.07G020800.2.p	136	S	PREDICTED: uncharacterized membrane protein At1g16860 isoform X2 [Glycine max]	3	0.999255	8.36037e-08	68.261	S(0.163)S(0.837)GPQS(0.999)GGVT(0.001)PVGR	2	0.72683	3	1.104	1.01	1.065	0.923	0.994	0.89	0.837	0.985	0.836	0.883	0.039124
Glyma.07G020800.2.p	64	S	PREDICTED: uncharacterized membrane protein At1g16860 isoform X2 [Glycine max]	3	0.999137	8.22551e-07	97.276	S(0.999)GPIT(0.001)GAPSR	2	0.16132	1	1.043	1.048	1.099	0.905	0.929	0.964	0.868	0.887	0.878	0.877	0.0061952
Glyma.07G020800.2.p	118	S	PREDICTED: uncharacterized membrane protein At1g16860 isoform X2 [Glycine max]	3	0.956543	0.0034712	54.259	S(0.043)NS(0.957)GPLNK	2	-0.22933	7	0.968	1.037	1.115	0.964	1.008	0.914	0.997	0.972	0.821	0.925	0.196639
Glyma.07G020800.2.p	132	S	PREDICTED: uncharacterized membrane protein At1g16860 isoform X2 [Glycine max]	3	0.949058	3.12711e-08	66.264	KS(0.036)S(0.949)GPQS(0.013)GGVT(0.002)PVGR	2	0.20362	5	1.1	1.037	1.108	0.905	0.963	0.862	0.822	0.928	0.779	0.841	0.0096356
Glyma.07G020800.2.p	188	S	PREDICTED: uncharacterized membrane protein At1g16860 isoform X2 [Glycine max]	3	0.998109	9.36015e-09	78.674	VSGPLEAT(0.002)GS(0.998)MK	2	0.081474	9	0.983	1.013	1.055	1.102	0.94	0.908	1.121	0.928	0.862	0.967	0.62444
Glyma.07G020800.2.p	140	T	PREDICTED: uncharacterized membrane protein At1g16860 isoform X2 [Glycine max]	3	0.998201	7.19415e-06	54.764	SSGPQS(0.002)GGVT(0.998)PVGR	2	0.41912	1	0.914	0.915	0.996	1.063	1.126	1.042	1.163	1.232	1.048	1.144	0.02178
Glyma.07G020800.2.p	82	S	PREDICTED: uncharacterized membrane protein At1g16860 isoform X2 [Glycine max]	3	0.991902	2.25985e-41	103.84	T(0.001)GS(0.001)FGGAGS(0.992)HS(0.006)GPMQPNAAAR	3	0.1603	1
Glyma.07G028000.1.p	738	S	PREDICTED: protein TOPLESS-like [Glycine max]	4	0.999901	0.00270803	57.785	IS(1)EESNDK	2	-0.56259	3	1.184	1.079	1.021	0.951	0.895	0.821	0.803	0.829	0.806	0.812	0.027676
Glyma.07G028000.1.p	214	S	PREDICTED: protein TOPLESS-like [Glycine max]	4	1	7.88152e-12	79.489	APS(1)PANNPLLGALPK	2	0.0087035	5	0.88	0.993	1.035	1.039	1.049	1.048	1.181	1.056	1.014	1.078	0.24304
Glyma.07G028000.1.p	287	T	PREDICTED: protein TOPLESS-like [Glycine max]	4	0.971993	1.06701e-20	78.098	HPRT(0.972)PPT(0.019)NPS(0.006)VDY(0.002)PSGDSDHVAK	4	-0.14983	10	1.081	1.035	0.988	0.926	1.017	0.951	0.857	0.983	0.963	0.932	0.140656
Glyma.07G035200.1.p	137	S	PREDICTED: verprolin-like [Glycine max]	2	0.977353	0.00142872	59.975	LRS(0.977)FNS(0.995)Y(0.027)PDLR	3	0.23	2	1.042	1.026	0.942	1.005	1.027	0.969	0.965	1.002	1.029	0.997	0.9364
Glyma.07G035200.1.p	141	Y	PREDICTED: verprolin-like [Glycine max]	2	0.977499	0.00165978	90.05	SFNS(0.022)Y(0.977)PDLR	2	-0.28566	1	0.845	1.092	1.339	0.898	0.986	0.832	1.062	0.902	0.623	0.829	0.27968
Glyma.07G035200.1.p	140	S	PREDICTED: verprolin-like [Glycine max]	2	0.995295	0.00142872	51.454	LRS(0.977)FNS(0.995)Y(0.027)PDLR	3	0.23	2	0.839	0.703	1.02	1.01	1.359	1.191	1.203	1.933	1.17	1.39	0.071196
Glyma.07G036400.1.p	30	T	PREDICTED: phospholipid:diacylglycerol acyltransferase 1-like [Glycine max]	2	0.977157	1.17971e-10	72.433	VLS(0.023)EDET(0.977)EDDKNNKK	3	-0.94622	1	0.96	0.884	0.879	1.097	1.127	1.119	1.143	1.276	1.273	1.228	0.00172215
Glyma.07G036400.1.p	26	S	PREDICTED: phospholipid:diacylglycerol acyltransferase 1-like [Glycine max]	2	0.999937	1.48897e-12	86.548	VLS(1)EDETEDDKNNK	4	-0.6721	4	0.958	0.925	0.866	1.063	1.149	1.103	1.11	1.243	1.275	1.206	0.0067394
Glyma.07G040400.1.p	151	S	PREDICTED: uncharacterized protein LOC100803697 isoform X2 [Glycine max]	2	0.802742	0.000731175	48.532	S(0.197)ES(0.803)CFPTLSEGL	2	-0.82912	1	0.737	1.272	1.038	0.982	0.997	1.003	1.331	0.784	0.967	0.979	0.90162
Glyma.07G040400.1.p	144	S	PREDICTED: uncharacterized protein LOC100803697 isoform X2 [Glycine max]	2	0.991947	0.00381698	53.124	IHGS(0.992)VLT(0.008)R	3	-0.21729	1	0.996	1.081	0.938	1.162	0.982	0.839	1.166	0.907	0.896	0.989	0.92194
Glyma.07G041100.1.p	142	S	PREDICTED: exocyst complex component EXO70A1-like [Glycine max]	2	0.999994	1.7586e-07	87.914	FNS(1)DGAASSVR	3	0.36528	6	1.081	1.025	0.96	1.024	0.903	1.003	0.948	0.882	1.046	0.956	0.4255
Glyma.07G042100.1.p	52	S	PREDICTED: mediator of RNA polymerase II transcription subunit 15-like isoform X2 [Glycine max]	3	0.909656	7.06125e-08	71.08	S(0.032)S(0.032)VS(0.91)S(0.027)ETLSLADR	3	0.36982	1
Glyma.07G042100.1.p	374	S	PREDICTED: mediator of RNA polymerase II transcription subunit 15-like isoform X2 [Glycine max]	3	0.999976	1.40982e-19	96.012	RDNQDGQAS(1)PLSNIAK	3	-0.68755	5	1.158	0.978	0.911	0.943	0.932	1.077	0.814	0.952	1.183	0.969	0.735
Glyma.07G042700.2.p	1051	S	PREDICTED: uncharacterized protein LOC100812963 isoform X2 [Glycine max]	3	0.994219	1.37179e-07	53.998	S(0.024)LQDS(0.976)PVGS(0.994)PVS(0.005)WNS(0.001)R	3	0.57228	1	0.972	0.971	0.986	1.047	1.012	1.043	1.078	1.044	1.061	1.059	0.0088001
Glyma.07G042700.2.p	324	S	PREDICTED: uncharacterized protein LOC100812963 isoform X2 [Glycine max]	3	0.980562	0.00197589	71.221	RLS(0.981)S(0.019)DVLR	3	-0.20909	3	1.075	0.94	1.054	0.903	0.932	1.109	0.84	0.991	1.053	0.959	0.61642
Glyma.07G042700.2.p	1047	S	PREDICTED: uncharacterized protein LOC100812963 isoform X2 [Glycine max]	3	0.992835	3.07602e-11	66.636	S(0.005)LQDS(0.993)PVGS(0.002)PVSWNSR	3	0.04517	4	0.987	1.008	1.06	0.948	0.993	1.02	0.961	0.987	0.963	0.969	0.35802
Glyma.07G042700.2.p	558	T	PREDICTED: uncharacterized protein LOC100812963 isoform X2 [Glycine max]	3	0.900169	6.26239e-34	138.21	AT(0.01)S(0.09)T(0.9)PPLEQQHQR	3	-0.096984	5	1.006	1.007	0.971	1.004	1.021	1.011	0.998	1.015	1.042	1.017	0.24786
Glyma.07G042700.2.p	325	S	PREDICTED: uncharacterized protein LOC100812963 isoform X2 [Glycine max]	3	0.961188	7.6574e-10	116.73	LS(0.039)S(0.961)DVLR	2	-0.16462	4	0.995	0.945	1.088	0.977	1.071	0.944	0.981	1.135	0.869	0.988	0.84244
Glyma.07G042700.2.p	923	S	PREDICTED: uncharacterized protein LOC100812963 isoform X2 [Glycine max]	3	0.998876	2.63515e-16	91.414	FDMGESHLGPY(0.001)DQS(0.999)PR	3	0.026827	5	1.01	0.893	0.999	1.1	1.051	0.977	1.089	1.179	0.978	1.078	0.21858
Glyma.07G042700.2.p	297	S	PREDICTED: uncharacterized protein LOC100812963 isoform X2 [Glycine max]	3	1	0.00367062	83.869	RLS(1)VQDR	3	-1.4067	1	0.959	1.029	1.09	0.947	1.069	0.921	0.987	1.039	0.847	0.954	0.47222
Glyma.07G042700.2.p	829	S	PREDICTED: uncharacterized protein LOC100812963 isoform X2 [Glycine max]	3	0.999499	6.93288e-08	60.764	DDPLAQS(0.999)VPNFS(0.001)DLR	3	0.61574	1	1.085	0.995	0.931	1.049	0.931	1.014	0.966	0.937	1.091	0.994	0.92526
Glyma.07G050800.2.p	357	S	PREDICTED: protein IQ-DOMAIN 14 [Glycine max]	3	0.999925	0.000226501	81.017	HSIAS(1)PLHR	3	0.13599	6	1.061	0.916	1.099	0.996	0.96	0.971	0.938	1.049	0.884	0.952	0.43098
Glyma.07G050800.2.p	279	S	PREDICTED: protein IQ-DOMAIN 14 [Glycine max]	3	0.876208	2.98253e-10	66.777	T(0.062)S(0.062)S(0.876)IGNEDELEERPK	3	0.634	2
Glyma.07G050800.2.p	407	S	PREDICTED: protein IQ-DOMAIN 14 [Glycine max]	3	0.938972	5.21784e-05	62.162	SYHTS(0.001)QT(0.06)PS(0.939)LR	3	0.0080642	1	1.006	1.1	0.973	0.956	0.992	0.976	0.95	0.902	1.004	0.95	0.2604
Glyma.07G056700.2.p	501	S	PREDICTED: uncharacterized protein LOC100809742 isoform X2 [Glycine max]	3	0.946342	4.49978e-76	166.61	S(0.946)S(0.052)PELTDSY(0.001)GDVSTQGR	2	0.50062	13	1.032	1.026	1.012	0.965	0.986	0.986	0.935	0.962	0.975	0.957	0.0084385
Glyma.07G056700.2.p	1321	S	PREDICTED: uncharacterized protein LOC100809742 isoform X2 [Glycine max]	3	0.793237	3.36798e-15	96.208	S(0.442)S(0.558)PDQPS(0.206)S(0.793)PHVS(0.001)R	3	0.23244	9	1.024	0.998	1.016	0.987	0.999	0.986	0.964	1.001	0.971	0.978	0.065744
Glyma.07G056700.2.p	1314	S	PREDICTED: uncharacterized protein LOC100809742 isoform X2 [Glycine max]	3	0.781928	6.66127e-42	145.33	S(0.782)S(0.218)PDQPS(0.879)S(0.121)PHVSR	2	0.41288	11	1.04	0.998	0.966	1.034	0.975	0.998	0.994	0.977	1.035	1.001	0.9727
Glyma.07G056700.2.p	1320	S	PREDICTED: uncharacterized protein LOC100809742 isoform X2 [Glycine max]	3	0.87894	6.66127e-42	145.33	S(0.782)S(0.218)PDQPS(0.879)S(0.121)PHVSR	2	0.41288	6	1.092	1.021	0.971	1.074	0.897	0.93	0.983	0.878	0.959	0.941	0.39912
Glyma.07G056700.2.p	1315	S	PREDICTED: uncharacterized protein LOC100809742 isoform X2 [Glycine max]	3	0.808501	6.66127e-42	145.33	S(0.191)S(0.809)PDQPSSPHVSR	2	-0.17049	26	1.021	1.017	1.016	0.952	1.017	0.987	0.933	1.001	0.972	0.968	0.22514
Glyma.07G056700.2.p	852	S	PREDICTED: uncharacterized protein LOC100809742 isoform X2 [Glycine max]	3	0.912625	2.20618e-05	55.755	NT(0.019)NS(0.055)MAS(0.913)PVY(0.013)AK	3	-0.14035	1
Glyma.07G057300.2.p	81	S	PREDICTED: histone H3-like centromeric protein HTR12 [Glycine max]	2	0.806622	7.59691e-29	110.33	ASTSTQPPPQS(0.187)QS(0.807)PAT(0.006)R	2	0.45129	5	1.088	1.092	0.971	0.917	0.999	0.921	0.843	0.915	0.95	0.9	0.093843
Glyma.07G061300.1.p	437	S	PREDICTED: uncharacterized protein At5g41620-like isoform X1 [Glycine max]	3	0.913367	0.00336093	91.069	Y(0.014)GY(0.002)S(0.071)S(0.913)PK	2	0.44637	2
Glyma.07G061300.1.p	37	T	PREDICTED: uncharacterized protein At5g41620-like isoform X1 [Glycine max]	3	0.823164	0.000237113	59.709	KGGPS(0.132)T(0.823)PPPT(0.044)WR	3	-0.56541	1
Glyma.07G061300.1.p	151	S	PREDICTED: uncharacterized protein At5g41620-like isoform X1 [Glycine max]	3	1	6.241e-16	120.87	HVAAS(1)PVQHHR	3	0.2886	5	0.936	0.973	1.102	0.974	1.01	1.034	1.039	1.04	0.939	1.002	0.96714
Glyma.07G068400.2.p	379	S	PREDICTED: WD repeat-containing protein 74 isoform X1 [Glycine max]	2	1	0.00394107	62.466	EVEGS(1)PLKR	2	0.50213	3	1.002	0.959	0.956	1.015	1.037	1.065	1.013	1.083	1.116	1.069	0.032444
Glyma.07G068800.1.p	1030	S	PREDICTED: pentatricopeptide repeat-containing protein At2g46050, mitochondrial-like [Glycine max]	3	0.980431	0.00902818	63.734	S(0.001)FS(0.249)T(0.025)S(0.744)S(0.98)QR	2	-0.52586	1
Glyma.07G068800.1.p	1027	S	PREDICTED: pentatricopeptide repeat-containing protein At2g46050, mitochondrial-like [Glycine max]	3	0.911714	0.0370697	40.496	S(0.039)FS(0.912)T(0.039)S(0.009)S(0.002)QR	2	0.3045	1
Glyma.07G068800.1.p	625	S	PREDICTED: pentatricopeptide repeat-containing protein At2g46050, mitochondrial-like [Glycine max]	3	0.90083	1.22974e-25	77.838	APPS(0.901)PS(0.097)FAS(0.002)S(0.001)ELSTSSTVSTHR	3	-1.1863	1	1.003	1.074	0.965	1.003	0.929	1.033	1.001	0.865	1.071	0.975	0.59456
Glyma.07G068800.1.p	675	S	PREDICTED: pentatricopeptide repeat-containing protein At2g46050, mitochondrial-like [Glycine max]	3	0.999049	0.00648606	51.252	S(0.001)LGDS(0.999)EEFK	2	-0.2535	1
Glyma.07G069100.1.p	467	T	PREDICTED: AT-rich interactive domain-containing protein 1-like [Glycine max]	2	0.999873	0.0322844	48.981	GSILLT(1)PK	2	0.052248	1
Glyma.07G069100.1.p	439	S	PREDICTED: AT-rich interactive domain-containing protein 1-like [Glycine max]	2	0.99999	3.36577e-34	102.9	HTPNNINS(1)DDEDDEAGPLR	3	-0.11807	3	1.094	0.996	0.938	1.045	0.934	0.994	0.954	0.939	1.06	0.982	0.75852
Glyma.07G070900.1.p	271	S	PREDICTED: BUD13 homolog [Glycine max]	22	0.999783	9.49309e-48	124.51	LGLSDLSHRHS(1)PQDLS(1)PPR	4	1.1654	2	0.932	1.027	0.913	1.026	1.008	1.137	1.101	0.982	1.247	1.104	0.136359
Glyma.07G070900.1.p	155	S	PREDICTED: BUD13 homolog [Glycine max]	22	0.999622	2.3717e-18	66.294	RNDT(0.748)PS(0.336)PDY(0.805)GT(0.084)S(0.027)DLQDIS(1)PPR	3	-0.77448	3	1.043	1.003	0.965	1.1	0.957	0.932	1.056	0.955	0.966	0.993	0.9038
Glyma.07G070900.1.p	131	S	PREDICTED: BUD13 homolog [Glycine max]	22	1	7.5329e-11	102.87	KGADLS(1)PHQQLK	3	-0.94168	13	1.045	1.059	1.008	0.973	0.951	0.959	0.93	0.899	0.952	0.926	0.0098639
Glyma.07G070900.1.p	276	S	PREDICTED: BUD13 homolog [Glycine max]	22	1	9.49309e-48	124.51	LGLSDLSHRHS(1)PQDLS(1)PPR	4	1.1654	18	1.016	1.017	0.979	0.978	0.973	1.052	0.963	0.957	1.076	0.997	0.92106
Glyma.07G070900.1.p	225	S	PREDICTED: BUD13 homolog [Glycine max]	22	1	2.72265e-28	118.72	HDYETSDLQDIS(1)PPRR	4	-0.22889	30	1.029	1	0.986	1.01	0.953	1.034	0.98	0.954	1.052	0.994	0.83594
Glyma.07G070900.1.p	207	S	PREDICTED: BUD13 homolog [Glycine max]	22	1	0.00119121	47.774	S(1)PQHLS(1)PPRR	3	-0.084758	1	1.248	1.009	0.977	0.828	0.933	0.975	0.663	0.926	0.999	0.846	0.158935
Glyma.07G070900.1.p	234	S	PREDICTED: BUD13 homolog [Glycine max]	22	0.996038	1.67895e-14	115.24	GRHDS(0.996)PS(0.004)EDVSHR	3	-1.0324	25	0.968	1.044	0.94	1.005	1.006	1.063	1.039	0.963	1.131	1.041	0.32772
Glyma.07G070900.1.p	146	Y	PREDICTED: BUD13 homolog [Glycine max]	22	0.805138	2.3717e-18	66.294	RNDT(0.748)PS(0.336)PDY(0.805)GT(0.084)S(0.027)DLQDIS(1)PPR	3	-0.77448	2	1.067	1.054	0.928	1.138	0.887	0.914	1.067	0.841	0.986	0.964	0.7078
Glyma.07G070900.1.p	287	S	PREDICTED: BUD13 homolog [Glycine max]	22	0.786581	2.44718e-36	93.611	HDS(0.213)PS(0.787)RDALHGS(0.001)S(0.007)VS(0.06)DLS(0.931)PPR	3	-0.32948	1	1.124	0.996	0.88	1.133	0.974	0.885	1.007	0.979	1.007	0.997	0.98022
Glyma.07G070900.1.p	249	S	PREDICTED: BUD13 homolog [Glycine max]	22	1	2.49075e-15	116.24	SVASDLS(1)PPRK	4	0.03301	20	1.051	1.016	0.988	0.979	0.997	0.976	0.931	0.982	0.989	0.966	0.150961
Glyma.07G070900.1.p	202	S	PREDICTED: BUD13 homolog [Glycine max]	22	1	0.000485226	62.582	S(1)PQHLS(1)PPRR	3	-0.084758	5	1.081	1.021	0.971	0.984	0.964	0.978	0.911	0.944	1.008	0.952	0.20438
Glyma.07G070900.1.p	141	T	PREDICTED: BUD13 homolog [Glycine max]	22	0.820976	2.3717e-18	66.294	RNDT(0.821)PS(0.573)PDY(0.376)GT(0.173)S(0.067)DLQDIS(0.991)PPR	3	-1.0853	3	1.043	1.003	0.965	1.1	0.957	0.932	1.056	0.955	0.966	0.993	0.9038
Glyma.07G070900.1.p	340	S	PREDICTED: BUD13 homolog [Glycine max]	22	0.981883	1.222e-07	58.864	VVSHPS(0.018)LDRDLS(0.982)PPR	3	0.28067	5	1.003	1.054	0.942	0.978	1.006	1.036	0.976	0.954	1.1	1.007	0.85706
Glyma.07G070900.1.p	300	S	PREDICTED: BUD13 homolog [Glycine max]	22	0.949737	2.44718e-36	93.611	HDS(0.718)PS(0.282)RDALHGSS(0.004)VS(0.046)DLS(0.95)PPR	4	0.34295	7	1.117	0.984	0.936	1.087	0.963	0.906	0.972	0.979	0.968	0.973	0.74054
Glyma.07G073100.1.p	71	S	PREDICTED: remorin-like [Glycine max]	2	0.885191	1.09601e-13	69.765	NAS(0.885)GGS(0.115)LDRDIALAEIEK	3	0.40574	4	0.851	1.124	1.203	0.908	1.024	0.898	1.067	0.911	0.747	0.89	0.3666
Glyma.07G078300.6.p	203	S	PREDICTED: serine/arginine-rich splicing factor RS41-like isoform X2 [Glycine max]	4	0.987185	0.000733187	46.069	Y(0.65)DS(0.363)RS(0.987)PPPR	3	1.1529	6
Glyma.07G078300.6.p	166	S	PREDICTED: serine/arginine-rich splicing factor RS41-like isoform X2 [Glycine max]	4	0.997503	1.41264e-15	97.129	GRGS(0.998)PDY(0.002)GHGSNPSSR	3	-0.98228	24	1.11	1.059	1.053	0.953	0.883	0.912	0.858	0.835	0.868	0.853	0.0043625
Glyma.07G078300.6.p	201	S	PREDICTED: serine/arginine-rich splicing factor RS41-like isoform X2 [Glycine max]	4	0.9902	0.000500868	57.164	Y(0.929)DS(0.99)RS(0.08)PPPR	2	0.75222	17	1.11	0.988	1.094	0.918	0.943	0.929	0.827	0.955	0.851	0.874	0.026301
Glyma.07G078300.6.p	173	S	PREDICTED: serine/arginine-rich splicing factor RS41-like isoform X2 [Glycine max]	4	0.93063	3.31577e-12	57.366	GRGS(0.937)PDY(0.089)GHGS(0.931)NPS(0.021)S(0.022)R	3	-1.1495	4	1.091	1.013	0.959	1.007	0.964	0.965	0.922	0.952	1.007	0.959	0.3586
Glyma.07G078300.6.p	169	Y	PREDICTED: serine/arginine-rich splicing factor RS41-like isoform X2 [Glycine max]	4	0.987101	1.47607e-20	117.2	GS(0.013)PDY(0.987)GHGSNPSSR	3	-0.042676	16	1.149	1.031	1.099	0.892	0.875	0.918	0.777	0.849	0.836	0.819	0.005545
Glyma.07G078300.6.p	192	S	PREDICTED: serine/arginine-rich splicing factor RS41-like isoform X2 [Glycine max]	4	1	0.000885718	76.332	AES(1)PINNGR	2	0.43412	3	1.064	1.149	1.112	0.834	0.869	0.94	0.784	0.756	0.847	0.795	0.0046165
Glyma.07G078300.6.p	199	Y	PREDICTED: serine/arginine-rich splicing factor RS41-like isoform X2 [Glycine max]	4	0.94598	0.000500868	57.164	Y(0.946)DS(0.987)RS(0.067)PPPRER	4	0.41416	15	1.11	0.988	1.094	0.918	0.943	0.929	0.827	0.955	0.851	0.874	0.026301
Glyma.07G082700.1.p	497	T	PREDICTED: synaptotagmin-5-like [Glycine max]	2	0.989743	0.000493138	65.695	T(0.01)IT(0.99)GHSGSR	3	0.82736	2	0.859	0.957	1.115	1.178	1.216	0.707	1.373	1.272	0.635	1.058	0.7685
Glyma.07G082700.1.p	502	S	PREDICTED: synaptotagmin-5-like [Glycine max]	2	0.802936	0.000691471	46.88	TITGHS(0.197)GS(0.803)RK	4	0.74676	1	0.852	1.274	1.064	0.901	0.939	0.971	1.056	0.738	0.913	0.881	0.36412
Glyma.07G084500.2.p	147	S	PREDICTED: uncharacterized protein LOC100817587 isoform X1 [Glycine max]	3	1	2.43981e-06	59.68	S(1)FPAPPPLHAPPR	3	0.050776	1	0.867	1.027	1.116	0.966	0.831	1.227	1.115	0.81	1.101	1.005	0.9745
Glyma.07G084500.2.p	71	Y	PREDICTED: uncharacterized protein LOC100817587 isoform X1 [Glycine max]	3	0.791538	0.000624663	58.274	Y(0.792)RDPS(0.092)PPY(0.116)GR	3	0.57904	8	0.983	0.965	0.94	1.037	1.034	1.077	1.055	1.071	1.148	1.09	0.0096751
Glyma.07G084500.2.p	75	S	PREDICTED: uncharacterized protein LOC100817587 isoform X1 [Glycine max]	3	0.791866	3.25656e-14	118.88	Y(0.127)RDPS(0.792)PPY(0.081)GR	2	-0.028199	7	0.946	0.986	0.983	1.007	1.109	1.008	1.064	1.126	1.027	1.072	0.126596
Glyma.07G084500.2.p	36	S	PREDICTED: uncharacterized protein LOC100817587 isoform X1 [Glycine max]	3	0.976323	0.000363079	89.805	AGS(0.976)S(0.574)S(0.45)PVHR	2	0.17067	5	1.048	1.016	1.085	0.931	0.964	0.95	0.889	0.949	0.876	0.903	0.0101603
Glyma.07G084500.2.p	78	Y	PREDICTED: uncharacterized protein LOC100817587 isoform X1 [Glycine max]	3	0.984474	0.0139447	41.399	DPS(0.016)PPY(0.984)GR	2	-1.9184	1
Glyma.07G084500.2.p	143	S	PREDICTED: uncharacterized protein LOC100817587 isoform X1 [Glycine max]	3	1	0.00484824	74.533	NAPARS(1)PR	3	-0.27731	15	0.971	1.001	1.072	0.984	1.015	0.972	1.013	1.013	0.909	0.976	0.49654
Glyma.07G084500.2.p	38	S	PREDICTED: uncharacterized protein LOC100817587 isoform X1 [Glycine max]	3	0.981768	0.000363079	79.23	AGS(0.201)S(0.817)S(0.982)PVHRR	3	0.31636	8	1.006	1.028	1.016	0.941	0.978	1.043	0.935	0.952	1.028	0.971	0.3904
Glyma.07G084500.2.p	37	S	PREDICTED: uncharacterized protein LOC100817587 isoform X1 [Glycine max]	3	0.816828	0.000363079	89.805	AGS(0.201)S(0.817)S(0.982)PVHRR	3	0.31636	10	1.019	1.025	1.025	0.937	0.981	1.025	0.919	0.957	1.001	0.959	0.24108
Glyma.07G086600.1.p	683	S	PREDICTED: uncharacterized protein LOC100775349 [Glycine max]	4	0.870082	4.35937e-20	97.271	S(0.13)VS(0.87)LPHEQTEAVEVKK	4	0.3234	2	1.114	0.973	0.949	1.056	0.925	0.981	0.948	0.952	1.035	0.976	0.71932
Glyma.07G086600.1.p	589	S	PREDICTED: uncharacterized protein LOC100775349 [Glycine max]	4	0.999948	8.31202e-24	108.75	STHDDAS(1)NEDAEVVR	3	-2.0176	4	0.921	1.069	0.977	1.085	0.878	1.092	1.179	0.821	1.119	1.03	0.73982
Glyma.07G086600.1.p	703	S	PREDICTED: uncharacterized protein LOC100775349 [Glycine max]	4	1	0.00260676	58.286	AAS(1)FQPER	3	-0.24506	4	0.984	1.105	1.009	0.936	1.043	0.93	0.951	0.945	0.923	0.939	0.29264
Glyma.07G088500.2.p	170	S	PREDICTED: probable ADP-ribosylation factor GTPase-activating protein AGD14 isoform X1 [Glycine max]	7	0.992284	1.70061e-14	85.29	S(0.003)S(0.003)PGGRS(0.992)PGY(0.001)DQESR	3	-1.6656	5	0.853	0.996	1.012	1.025	1.08	1.089	1.2	1.085	1.077	1.116	0.110697
Glyma.07G088500.2.p	173	Y	PREDICTED: probable ADP-ribosylation factor GTPase-activating protein AGD14 isoform X1 [Glycine max]	7	0.754451	3.7844e-14	83.894	S(0.003)S(0.003)PGGRS(0.24)PGY(0.754)DQESR	3	-0.70986	2	0.879	0.955	0.994	1.127	1.054	1.041	1.282	1.105	1.049	1.139	0.038099
Glyma.07G088500.2.p	186	S	PREDICTED: probable ADP-ribosylation factor GTPase-activating protein AGD14 isoform X1 [Glycine max]	7	1	0.000266429	47.429	S(1)PGRPPLINDWR	3	-0.25402	2	0.911	0.941	0.955	1.071	1.167	1.011	1.177	1.241	1.061	1.157	0.035583
Glyma.07G088500.2.p	214	S	PREDICTED: probable ADP-ribosylation factor GTPase-activating protein AGD14 isoform X1 [Glycine max]	7	0.99153	4.19406e-12	76.761	TSDGDYKLES(0.008)QS(0.992)PER	3	-0.13959	3	0.933	0.961	1.037	0.985	1.053	1.072	1.056	1.096	1.034	1.061	0.21724
Glyma.07G088500.2.p	268	S	PREDICTED: probable ADP-ribosylation factor GTPase-activating protein AGD14 isoform X1 [Glycine max]	7	0.768211	4.48901e-24	98.543	T(0.026)IS(0.768)S(0.162)S(0.036)S(0.008)LASGNENPVDVK	2	0.26076	2	0.909	1.049	1.257	1.057	0.797	0.915	1.164	0.761	0.728	0.861	0.30334
Glyma.07G089600.3.p	590	S	PREDICTED: protein CASP [Glycine max]	2	0.999844	7.70149e-29	108.08	KYAEDLESGFAS(1)DVESK	3	0.22365	4	1.021	0.944	1.059	0.998	0.982	1.012	0.978	1.041	0.957	0.989	0.77526
Glyma.07G093000.1.p	366	S	PREDICTED: putative receptor-like protein kinase At4g00960 [Glycine max]	2	0.941481	7.15512e-08	69.188	VS(0.012)GGS(0.941)GS(0.046)FVEDYSR	2	2.0217	1	0.893	0.845	0.884	1.395	0.961	1.083	1.562	1.138	1.226	1.312	0.171304
Glyma.07G093000.1.p	368	S	PREDICTED: putative receptor-like protein kinase At4g00960 [Glycine max]	2	0.976461	1.36663e-11	84.895	VS(0.001)GGS(0.021)GS(0.976)FVEDY(0.002)SR	2	0.34026	1	0.939	0.876	0.993	1.075	1.094	1.078	1.145	1.25	1.085	1.156	0.0130163
Glyma.07G095900.1.p	340	S	PREDICTED: probable serine/threonine-protein kinase At1g18390 isoform X1 [Glycine max]	3	0.959654	7.23617e-12	90.561	S(0.96)LS(0.033)S(0.008)DPSSK	3	0.63051	7	1.052	1.125	1.23	0.9	0.814	0.828	0.856	0.724	0.674	0.746	0.0077016
Glyma.07G100200.1.p	163	S	PREDICTED: LOW QUALITY PROTEIN: cyclin-dependent kinase D-3 [Glycine max]	5	1	2.56707e-11	82.645	VFGS(1)PDRRFT(1)HQVFAR	4	0.34705	10	0.993	0.928	0.977	1.048	1.062	1.026	1.055	1.145	1.052	1.082	0.023243
Glyma.07G100200.1.p	312	S	PREDICTED: LOW QUALITY PROTEIN: cyclin-dependent kinase D-3 [Glycine max]	5	0.997344	4.55276e-14	71.696	VS(0.003)DVIS(0.997)NEGPT(0.031)VLS(0.969)PPRK	4	0.00084803	9	1.05	1.054	0.956	0.991	0.978	0.973	0.944	0.928	1.021	0.961	0.29238
Glyma.07G100200.1.p	320	S	PREDICTED: LOW QUALITY PROTEIN: cyclin-dependent kinase D-3 [Glycine max]	5	0.999634	3.93216e-29	108.69	VSDVISNEGPTVLS(1)PPR	3	0.49526	17	1.033	1.028	0.962	1.014	0.98	0.991	0.98	0.952	1.032	0.987	0.63872
Glyma.07G100200.1.p	169	T	PREDICTED: LOW QUALITY PROTEIN: cyclin-dependent kinase D-3 [Glycine max]	5	1	2.56707e-11	83.869	VFGS(1)PDRRFT(1)HQVFAR	4	0.34705	20	0.988	0.972	0.978	1.037	1.036	1.017	1.05	1.067	1.041	1.052	0.003196
Glyma.07G115900.1.p	92	T	nucleoside diphosphate kinase 1 [Glycine max]	4	0.999181	8.10988e-13	81.357	IIGAT(0.999)NPAQS(0.001)EPGTIR	2	0.03288	3
Glyma.07G115900.1.p	120	S	nucleoside diphosphate kinase 1 [Glycine max]	4	0.996607	6.60239e-16	93.226	NVIHGS(0.002)DS(0.997)VES(0.001)ANK	3	-0.24961	1	1.053	1.051	0.912	0.907	0.999	1.096	0.861	0.951	1.204	0.995	0.9513
Glyma.07G115900.1.p	118	S	nucleoside diphosphate kinase 1 [Glycine max]	4	0.9366	1.08696e-09	79.837	NVIHGS(0.937)DS(0.063)VESANK	3	0.9462	2
Glyma.07G117400.2.p	31	S	PREDICTED: probable receptor-like protein kinase At5g47070 [Glycine max]	2	1	0.0004867	44.391	EQEKLEFS(1)GPER	3	-0.17747	1
Glyma.07G117800.2.p	408	S	PREDICTED: eukaryotic translation initiation factor 4G-like isoform X1 [Glycine max]	3	0.948663	2.10194e-05	59.709	SHPNIPS(0.051)LS(0.949)PVK	3	0.55372	1
Glyma.07G117800.2.p	136	S	PREDICTED: eukaryotic translation initiation factor 4G-like isoform X1 [Glycine max]	3	0.752826	2.6513e-15	62.213	APTSLQPPLIS(0.009)DPVPPS(0.234)S(0.753)PAKGDAS(0.004)K	5	0.76848	2	1.148	0.99	0.903	0.893	1.178	0.894	0.778	1.19	0.992	0.975	0.84168
Glyma.07G117800.2.p	23	S	PREDICTED: eukaryotic translation initiation factor 4G-like isoform X1 [Glycine max]	3	0.875697	0.0073606	61.161	S(0.003)S(0.121)S(0.876)FNQQR	2	-0.059972	1	0.869	0.961	1.068	1.112	1.037	0.991	1.28	1.08	0.93	1.084	0.29778
Glyma.07G125500.1.p	31	S	PREDICTED: uncharacterized protein LOC100820064 [Glycine max]	2	0.999258	2.46648e-13	114.87	SATGLS(0.001)GS(0.999)PK	2	0.41069	18	1.088	1.102	1.174	0.789	0.964	0.848	0.725	0.876	0.722	0.773	0.0117583
Glyma.07G126800.1.p	265	S	PREDICTED: zinc finger CCCH domain-containing protein 20-like [Glycine max]	2	0.999875	9.84667e-17	108.45	NVSVGS(1)PGYGS(1)PR	2	-0.3382	5	1.023	0.991	0.947	1.042	1.035	0.981	1.019	1.045	1.037	1.033	0.3313
Glyma.07G126800.1.p	282	S	PREDICTED: zinc finger CCCH domain-containing protein 20-like [Glycine max]	2	0.893172	1.29964e-05	45.042	GS(0.004)VLRPGFCS(0.893)LPT(0.186)T(0.32)PT(0.596)QQPVR	3	0.40008	1	1.104	0.968	0.928	0.983	1.11	0.918	0.891	1.146	0.991	1.004	0.96456
Glyma.07G126800.1.p	192	S	PREDICTED: zinc finger CCCH domain-containing protein 20-like [Glycine max]	2	1	0.0022296	56.916	VLPMQS(1)PR	2	-0.90794	4	0.891	1.027	0.873	1.139	1.019	1.101	1.278	0.991	1.263	1.168	0.060437
Glyma.07G126800.1.p	270	S	PREDICTED: zinc finger CCCH domain-containing protein 20-like [Glycine max]	2	0.999991	2.07745e-20	114.96	NVSVGSPGYGS(1)PR	2	0.41052	10	0.984	0.981	0.94	1.063	1.033	1.031	1.079	1.054	1.097	1.076	0.0135581
Glyma.07G127500.1.p	18	T	PREDICTED: 60S ribosomal protein L31 [Glycine max]	2	0.994826	0.00364938	59.908	EY(0.005)T(0.995)INLHK	3	0.5778	2	0.9	1.069	0.789	1.246	0.935	1.102	1.384	0.876	1.399	1.19	0.22242
Glyma.07G127800.3.p	1004	S	PREDICTED: uncharacterized protein LOC100796620 [Glycine max]	5	0.794404	0.00393824	52.725	VQPS(0.002)S(0.204)S(0.794)LK	3	-0.012762	1
Glyma.07G127800.3.p	726	S	PREDICTED: uncharacterized protein LOC100796620 [Glycine max]	5	0.958719	6.05633e-24	101.6	NLGYDDLPAS(0.003)QS(0.959)PT(0.038)KER	4	0.076422	9	0.883	0.943	0.965	1.047	1.087	1.139	1.185	1.154	1.181	1.173	0.0113395
Glyma.07G140400.2.p	224	S	glutathione S-transferase GST 8 [Glycine max]	3	0.985805	0.00311159	49.448	GLY(0.013)ES(0.001)LFGS(0.986)K	2	0.82767	1
Glyma.07G144900.1.p	344	S	PREDICTED: UPF0503 protein At3g09070, chloroplastic-like [Glycine max]	3	1	0.000851376	78.903	MS(1)FDFEEPR	2	-0.15241	3	0.964	1.061	1.052	1.001	0.967	0.961	1.038	0.912	0.915	0.952	0.21322
Glyma.07G144900.1.p	318	S	PREDICTED: UPF0503 protein At3g09070, chloroplastic-like [Glycine max]	3	0.997634	7.64274e-15	97.235	ET(0.001)QS(0.998)EIADY(0.001)GFGR	2	0.7017	3	0.959	1.079	1.002	1.008	1.036	0.928	1.05	0.961	0.927	0.978	0.6597
Glyma.07G144900.1.p	546	S	PREDICTED: UPF0503 protein At3g09070, chloroplastic-like [Glycine max]	3	0.877858	0.00781165	60.547	S(0.001)NS(0.042)S(0.079)VS(0.878)WR	2	0.22026	1	0.983	1.029	1.039	0.978	0.987	0.996	0.995	0.96	0.959	0.971	0.17108
Glyma.07G144900.1.p	511	S	PREDICTED: UPF0503 protein At3g09070, chloroplastic-like [Glycine max]	3	0.99819	1.41918e-05	84.365	S(0.001)YS(0.998)ES(0.001)WQEYR	2	0.2325	3	0.991	1.011	1.015	1.031	1.004	0.963	1.041	0.994	0.951	0.994	0.77918
Glyma.07G144900.1.p	105	S	PREDICTED: UPF0503 protein At3g09070, chloroplastic-like [Glycine max]	3	0.978939	0.0300935	44.543	T(0.008)KS(0.979)FS(0.012)AS(0.001)K	2	-0.27277	1	1.04	1.028	1.087	0.94	0.949	0.947	0.902	0.923	0.872	0.899	0.028097
Glyma.07G163700.3.p	149	S	PREDICTED: B3 domain-containing transcription factor VRN1-like [Glycine max]	2	0.943469	0.000860944	51.771	Y(0.007)S(0.05)NS(0.943)NEEAVNK	2	1.4192	1	1.046	1.004	1.017	0.991	0.967	0.977	0.947	0.963	0.96	0.957	0.036519
Glyma.07G163700.3.p	79	T	PREDICTED: B3 domain-containing transcription factor VRN1-like [Glycine max]	2	0.999988	3.36664e-11	84.753	GFAGSVDQLT(1)PGK	2	1.5795	3	1.219	0.878	0.897	0.959	0.867	1.186	0.787	0.989	1.323	1.006	0.96912
Glyma.07G170700.2.p	426	S	PREDICTED: microtubule-associated protein 70-2-like isoform X2 [Glycine max]	3	0.847587	5.10289e-06	78.342	S(0.017)S(0.017)LS(0.848)S(0.116)S(0.002)TVLK	3	-0.13539	1	1.13	0.896	0.959	1.093	1.034	0.892	0.966	1.155	0.931	1.011	0.9078
Glyma.07G170700.2.p	440	S	PREDICTED: microtubule-associated protein 70-2-like isoform X2 [Glycine max]	3	0.999555	0.0370491	47.187	S(1)FDGGTR	2	0.97563	2	1.116	1.004	0.924	0.999	0.986	0.969	0.895	0.983	1.05	0.97	0.64772
Glyma.07G170700.2.p	418	S	PREDICTED: microtubule-associated protein 70-2-like isoform X2 [Glycine max]	3	0.947554	0.00579544	69.672	RS(0.006)PS(0.948)S(0.046)QLR	2	0.051989	1	0.986	0.94	0.967	1.084	1.047	1.01	1.099	1.115	1.044	1.086	0.030442
Glyma.07G170700.2.p	416	S	PREDICTED: microtubule-associated protein 70-2-like isoform X2 [Glycine max]	3	0.999527	0.00289919	62.573	RS(1)PSSQLR	3	0.71722	1
Glyma.07G170700.2.p	396	S	PREDICTED: microtubule-associated protein 70-2-like isoform X2 [Glycine max]	3	0.999988	4.40064e-05	56.872	RQS(1)LGGADNFSK	3	0.22493	3	1.02	1.119	1.1	0.975	0.956	0.803	0.956	0.855	0.73	0.844	0.05404
Glyma.07G172700.2.p	272	S	PREDICTED: binding partner of ACD11 1-like isoform X6 [Glycine max]	3	0.999958	4.50098e-14	63.932	THLEEASDIGPAVVPVNS(1)DDDR	3	-0.21534	1
Glyma.07G187300.2.p	497	S	PREDICTED: uncharacterized protein LOC100804052 isoform X1 [Glycine max]	3	0.997957	0.00490019	65.627	QPS(0.998)PET(0.002)WR	2	-1.8507	5	0.906	1.11	0.97	0.936	1.076	1.034	1.033	0.97	1.067	1.02	0.79804
Glyma.07G187300.2.p	263	S	PREDICTED: uncharacterized protein LOC100804052 isoform X1 [Glycine max]	3	0.863818	9.24964e-42	112.42	YSDVRPT(0.111)S(0.864)APHHS(0.025)GGVQLAR	4	-0.31907	3	1.097	0.993	0.978	0.977	1.012	0.943	0.891	1.021	0.965	0.956	0.34512
Glyma.07G187300.2.p	193	S	PREDICTED: uncharacterized protein LOC100804052 isoform X1 [Glycine max]	3	0.981745	4.14838e-07	44.788	AVHY(0.011)QT(0.008)DAEVVRS(0.982)PELENRPR	5	-0.63777	1
Glyma.07G195300.3.p	217	S	PREDICTED: stem-specific protein TSJT1-like isoform X2 [Glycine max]	2	0.786984	9.26771e-55	139.99	T(0.213)DS(0.787)EGFMCGANFLVDSQSR	3	-0.40798	4	1.011	1.069	1.19	0.927	0.967	0.812	0.918	0.905	0.683	0.828	0.055503
Glyma.07G195300.3.p	242	S	PREDICTED: stem-specific protein TSJT1-like isoform X2 [Glycine max]	2	0.999973	1.9958e-06	54.171	VGS(1)EANWAPWGGSQA	2	-2.3366	6	0.92	1.044	1.155	0.995	1.002	0.889	1.081	0.961	0.77	0.925	0.37072
Glyma.07G195900.2.p	461	S	PREDICTED: vesicle-fusing ATPase [Glycine max]	3	0.975011	3.7144e-17	81.144	QLS(0.975)LEDLT(0.025)KPVEEENIK	3	1.5128	1	0.933	1.007	0.861	1.094	1.061	1.094	1.173	1.054	1.272	1.16	0.026579
Glyma.07G198600.2.p	178	S	PREDICTED: 40S ribosomal protein S6 [Glycine max]	2	0.962159	2.3502e-06	62.466	S(0.001)KLS(0.962)S(0.037)AAK	2	0.7284	7	1.07	0.758	0.798	1.048	1.035	1.373	0.979	1.367	1.721	1.316	0.134443
Glyma.07G198600.2.p	175	S	PREDICTED: 40S ribosomal protein S6 [Glycine max]	2	0.978588	0.00710451	49.333	S(0.979)KLS(0.794)S(0.227)AAK	3	-0.0868	1
Glyma.07G201200.2.p	316	S	PREDICTED: uncharacterized protein LOC100818817 isoform X2 [Glycine max]	4	0.988143	5.38835e-18	81.884	QLIPYQS(0.988)PS(0.012)RDDDAAPQR	3	-0.0090168	1
Glyma.07G201200.2.p	121	S	PREDICTED: uncharacterized protein LOC100818817 isoform X2 [Glycine max]	4	1	8.98307e-09	64.798	VLAEPLPDS(1)PRDDPR	3	-0.071416	7	1.003	1.027	0.936	0.99	1.053	1.014	0.987	1.027	1.083	1.031	0.40792
Glyma.07G202100.2.p	982	S	PREDICTED: guanylate-binding protein 1-like [Glycine max]	2	0.999993	5.6401e-15	64.213	S(0.001)T(0.001)Y(0.104)T(0.004)QPEDGGS(0.891)IFEGAEENLS(1)QR	3	-0.49914	1
Glyma.07G202100.2.p	950	S	PREDICTED: guanylate-binding protein 1-like [Glycine max]	2	1	1.30196e-42	141.31	VDDNIGDDMDVS(1)PR	2	-0.19242	32	1.067	1.035	1	0.972	0.951	0.971	0.912	0.92	0.972	0.933	0.02782
Glyma.07G202100.2.p	972	S	PREDICTED: guanylate-binding protein 1-like [Glycine max]	2	0.890509	5.6401e-15	64.213	S(0.001)T(0.001)Y(0.104)T(0.004)QPEDGGS(0.891)IFEGAEENLS(1)QR	3	-0.49914	1
Glyma.07G203600.1.p	156	T	PREDICTED: apoptosis inhibitor 5 [Glycine max]	3	0.841168	3.4282e-32	129.05	HIGSVEEPS(0.159)T(0.841)DDVIR	3	-0.86932	4	1.016	1.024	0.956	0.943	1.08	1.004	0.927	1.055	1.052	1.01	0.82988
Glyma.07G207300.3.p	334	T	PREDICTED: protein IQ-DOMAIN 14 isoform X2 [Glycine max]	5	0.975774	1.16237e-05	50.178	NFQIT(0.976)PPRPY(0.018)S(0.006)EQK	4	-0.03972	1
Glyma.07G207300.3.p	463	T	PREDICTED: protein IQ-DOMAIN 14 isoform X2 [Glycine max]	5	0.828256	6.06557e-05	64.827	LGGT(0.828)PT(0.045)S(0.06)T(0.06)DS(0.008)KR	2	0.79914	2	0.91	0.949	0.861	1.086	1.106	1.157	1.193	1.165	1.345	1.231	0.0031781
Glyma.07G207300.3.p	95	S	PREDICTED: protein IQ-DOMAIN 14 isoform X2 [Glycine max]	5	0.93256	0.00247453	52.79	APS(0.933)PRPPS(0.067)PR	2	0.20668	1	0.948	0.899	0.92	1.064	1.085	1.147	1.122	1.207	1.248	1.191	0.0035435
Glyma.07G207300.3.p	389	T	PREDICTED: protein IQ-DOMAIN 14 isoform X2 [Glycine max]	5	1	0.0169918	46.406	PART(1)PPFR	3	0.097339	1	0.77	0.87	1.048	1.046	1.149	1.214	1.357	1.322	1.159	1.268	0.064445
Glyma.07G207300.3.p	236	S	PREDICTED: protein IQ-DOMAIN 14 isoform X2 [Glycine max]	5	1	5.10577e-06	76.82	NDKDAAS(1)ILGK	2	-1.4438	2
Glyma.07G207300.3.p	47	S	PREDICTED: protein IQ-DOMAIN 14 isoform X2 [Glycine max]	5	1	2.85937e-05	55.724	HGEANS(1)FIPLFR	3	-0.1486	1
Glyma.07G207300.3.p	296	T	PREDICTED: protein IQ-DOMAIN 14 isoform X2 [Glycine max]	5	0.994795	0.000737501	65.179	S(0.001)T(0.001)HT(0.995)PVT(0.003)DT(0.001)R	3	0.30245	3	0.829	0.857	0.85	1.28	1.09	1.188	1.545	1.273	1.399	1.403	0.025524
Glyma.07G207300.3.p	100	S	PREDICTED: protein IQ-DOMAIN 14 isoform X2 [Glycine max]	5	0.999344	0.000636345	52.837	APS(0.001)PRPPS(0.999)PR	3	-0.036579	1	0.9	0.975	0.875	1.224	0.951	1.126	1.36	0.977	1.288	1.2	0.097663
Glyma.07G207300.3.p	105	S	PREDICTED: protein IQ-DOMAIN 14 isoform X2 [Glycine max]	5	1	0.00704501	43.592	VPS(1)PRPPS(1)PR	2	0.25344	1	1.053	0.959	0.952	0.988	1.028	1.042	0.937	1.073	1.096	1.032	0.43744
Glyma.07G207300.3.p	110	S	PREDICTED: protein IQ-DOMAIN 14 isoform X2 [Glycine max]	5	1	0.000279174	59.975	VPS(1)PRPPS(1)PR	2	0.25344	3	1.053	0.959	0.952	0.988	1.028	1.042	0.937	1.073	1.096	1.032	0.43744
Glyma.07G212300.1.p	583	S	PREDICTED: protein CYPRO4-like [Glycine max]	2	0.957231	2.03279e-17	75.215	FAVS(0.043)DS(0.957)PEAPLVVATPMK	3	-0.20008	3	1.083	1.051	1.088	0.9	1.018	0.841	0.83	0.97	0.774	0.856	0.044338
Glyma.07G213100.2.p	104	S	PREDICTED: bZIP transcription factor TRAB1-like [Glycine max]	2	0.99519	0.00252331	67.214	QGS(0.995)LT(0.005)LPR	3	-0.26288	6	1.004	0.953	0.851	1.195	0.914	1.118	1.19	0.96	1.315	1.149	0.216
Glyma.07G213100.2.p	59	S	PREDICTED: bZIP transcription factor TRAB1-like [Glycine max]	2	1	5.39581e-10	87.519	DFGS(1)MNMDELLK	3	-0.21559	4	0.837	0.841	0.752	1.411	0.865	1.393	1.685	1.029	1.855	1.51	0.085103
Glyma.07G213100.2.p	310	S	PREDICTED: bZIP transcription factor TRAB1-like [Glycine max]	2	0.999979	0.000132683	101.3	IS(1)PDVITR	2	0.047866	4	0.946	0.959	1.001	1.025	1.077	1.032	1.084	1.124	1.032	1.078	0.030856
Glyma.07G213100.2.p	326	S	PREDICTED: bZIP transcription factor TRAB1-like [Glycine max]	2	0.9959	4.15951e-13	71.148	SNNVDNS(0.004)PIS(0.996)PHYVINR	3	0.2036	3
Glyma.07G213100.2.p	323	S	PREDICTED: bZIP transcription factor TRAB1-like [Glycine max]	2	0.964295	1.42517e-05	44.158	S(0.004)NNVDNS(0.964)PIS(0.993)PHY(0.039)VINR	3	0.765	1
Glyma.07G216400.1.p	85	S	PREDICTED: uncharacterized protein LOC100306423 isoform X1 [Glycine max]	3	0.999902	0.00368193	53.567	S(1)GINMSAK	2	-0.4835	3	0.994	0.848	1.01	1.025	1.011	1.162	1.03	1.193	1.151	1.121	0.177419
Glyma.07G216400.1.p	106	S	PREDICTED: uncharacterized protein LOC100306423 isoform X1 [Glycine max]	3	0.906648	1.55331e-06	102.4	S(0.017)AS(0.907)DLS(0.076)IMK	2	-0.24092	8	0.957	0.956	0.905	1.076	1.037	1.118	1.124	1.087	1.237	1.147	0.0090022
Glyma.07G216400.1.p	97	S	PREDICTED: uncharacterized protein LOC100306423 isoform X1 [Glycine max]	3	0.999288	0.000997303	49.333	LES(0.999)LVLT(0.001)R	2	-0.65751	2
Glyma.07G222900.3.p	132	S	PREDICTED: zinc finger protein ZPR1 isoform X3 [Glycine max]	2	0.96791	7.25933e-28	116.6	AIAQS(0.006)NS(0.968)S(0.026)EIAEALFR	3	0.40437	2	1.035	1.112	0.882	0.909	0.997	1.078	0.878	0.896	1.224	0.985	0.86596
Glyma.07G222900.3.p	117	S	PREDICTED: zinc finger protein ZPR1 isoform X3 [Glycine max]	2	0.996343	0.000303934	40.968	REPHGS(0.996)IGAT(0.004)AGHR	3	0.51766	1
Glyma.07G223700.2.p	205	S	PREDICTED: cyclin-T1-5-like isoform X2 [Glycine max]	2	0.758656	8.76473e-13	91.14	QISS(0.001)QAPQHS(0.24)S(0.759)AER	2	1.4603	4	1.048	1.014	0.963	0.981	0.972	1.032	0.936	0.959	1.073	0.987	0.689
Glyma.07G223700.2.p	204	S	PREDICTED: cyclin-T1-5-like isoform X2 [Glycine max]	2	0.784804	8.76473e-13	91.14	QISSQAPQHS(0.785)S(0.215)AER	3	0.05282	3	0.989	0.961	1.126	1.027	0.961	0.941	1.038	1	0.836	0.952	0.44006
Glyma.07G223700.2.p	309	S	PREDICTED: cyclin-T1-5-like isoform X2 [Glycine max]	2	1	1.7021e-15	98.281	EGPLGHS(1)PNEAIK	3	0.067296	7	1.047	1.021	0.963	1.014	0.983	0.979	0.967	0.963	1.018	0.982	0.53696
Glyma.07G225200.1.p	158	S	PREDICTED: transcription factor Pur-alpha 1 [Glycine max]	2	0.806827	3.49493e-10	66.777	LFILPNQQNS(0.807)ES(0.386)S(0.807)ER	3	-0.47459	2	1.083	1.085	1.242	0.837	1.009	0.696	0.774	0.93	0.561	0.745	0.050684
Glyma.07G225200.1.p	237	S	PREDICTED: transcription factor Pur-alpha 1 [Glycine max]	2	0.999789	0.00703762	50.275	ISEVAGS(1)DR	2	-0.26845	1
Glyma.07G225200.1.p	155	S	PREDICTED: transcription factor Pur-alpha 1 [Glycine max]	2	0.866596	3.11868e-10	66.777	LFILPNQQNS(0.867)ES(0.35)S(0.784)ER	2	-0.54433	4	1.03	1.079	1.198	0.907	1.01	0.744	0.88	0.937	0.622	0.805	0.079577
Glyma.07G225500.1.p	281	S	PREDICTED: ras GTPase-activating protein-binding protein 2 [Glycine max]	4	0.955288	1.61931e-38	84.741	VSSIPAPEAPAPS(0.022)T(0.022)DS(0.955)PPEKNNEIGGK	4	-0.22214	2	1.048	1.016	1.086	0.961	0.956	0.923	0.918	0.941	0.85	0.902	0.0116839
Glyma.07G225500.1.p	366	S	PREDICTED: ras GTPase-activating protein-binding protein 2 [Glycine max]	4	1	0.00247961	87.895	RLS(1)IEER	3	-0.028607	3	0.975	1.092	1.086	0.958	0.947	0.938	0.984	0.867	0.865	0.902	0.11518
Glyma.07G225500.1.p	232	T	PREDICTED: ras GTPase-activating protein-binding protein 2 [Glycine max]	4	0.990453	3.60177e-06	55.776	AASNNS(0.009)LEDT(0.99)PKK	4	1.0313	1	1.197	1.016	0.923	0.883	0.977	0.989	0.738	0.962	1.073	0.908	0.33396
Glyma.07G225500.1.p	256	S	PREDICTED: ras GTPase-activating protein-binding protein 2 [Glycine max]	4	1	9.36383e-07	54.764	VS(1)PVKLLEQPR	2	-1.1558	2	1.078	0.895	0.99	0.961	1.055	1.046	0.891	1.18	1.057	1.033	0.61576
Glyma.07G226700.3.p	81	S	PREDICTED: uncharacterized protein At3g61260-like isoform X2 [Glycine max]	2	0.998749	0.0125772	43.897	TMT(0.001)PAPS(0.999)MR	2	-0.30274	1	1.017	0.975	1.013	0.946	1.057	1.016	0.93	1.084	1.005	1.005	0.90054
Glyma.07G228400.2.p	59	T	PREDICTED: phosphate transporter PHO1 homolog 3 [Glycine max]	2	0.998513	0.00147678	80.986	T(0.999)FS(0.001)GLTHR	3	-0.27027	1
Glyma.07G228400.2.p	273	T	PREDICTED: phosphate transporter PHO1 homolog 3 [Glycine max]	2	0.998719	2.21438e-06	74.987	VQLNNT(0.001)CET(0.999)PR	3	0.37332	2
Glyma.07G228400.2.p	61	S	PREDICTED: phosphate transporter PHO1 homolog 3 [Glycine max]	2	0.995818	8.91215e-05	99.257	T(0.003)FS(0.996)GLT(0.001)HR	2	0.46555	6	0.975	1	1.125	0.999	0.994	0.914	1.024	0.995	0.814	0.938	0.29902
Glyma.07G237900.1.p	27	S	PREDICTED: flowering time control protein FCA-like isoform X1 [Glycine max]	5	0.940024	0.00713973	85.212	AFDS(0.06)S(0.94)PR	2	-3.803	5	1.006	1.029	1.065	0.973	0.991	0.941	0.967	0.963	0.884	0.937	0.044904
Glyma.07G237900.1.p	9	S	PREDICTED: flowering time control protein FCA-like isoform X1 [Glycine max]	5	1	8.11937e-07	110.79	RS(1)PGGFR	3	-0.17924	5	0.97	0.994	1.061	0.996	1.061	0.935	1.027	1.068	0.882	0.989	0.82062
Glyma.07G237900.1.p	76	S	PREDICTED: flowering time control protein FCA-like isoform X1 [Glycine max]	5	1	3.15024e-31	122.14	GGGS(1)PDHLDGGNFAK	2	-0.18116	10	1.045	1.039	1.018	0.959	0.986	0.952	0.919	0.95	0.937	0.934	0.0066374
Glyma.07G237900.1.p	26	S	PREDICTED: flowering time control protein FCA-like isoform X1 [Glycine max]	5	0.857541	0.00078767	63.565	AFDS(0.858)S(0.142)PR	2	-0.069683	4	1.103	1.083	1.049	0.935	0.9	0.9	0.848	0.832	0.858	0.845	0.00105552
Glyma.07G237900.1.p	31	S	PREDICTED: flowering time control protein FCA-like isoform X1 [Glycine max]	5	0.999164	0.00078767	42.947	AFDS(0.537)S(0.464)PRRS(0.999)PGR	3	0.59465	1	1.122	1.009	0.947	0.929	0.981	1.011	0.829	0.972	1.067	0.949	0.40714
Glyma.07G239600.2.p	246	S	PREDICTED: serine/threonine-protein kinase STY8-like isoform X2 [Glycine max]	6	0.98154	1.36184e-09	79.514	NIES(0.015)DS(0.982)DS(0.003)GGT(0.001)RPR	3	-1.2596	3	1.045	1.034	1.004	0.939	0.97	1.014	0.899	0.939	1.011	0.948	0.099558
Glyma.07G239600.2.p	334	T	PREDICTED: serine/threonine-protein kinase STY8-like isoform X2 [Glycine max]	6	0.963745	8.08593e-18	100.11	EDANSSGAS(0.036)T(0.964)PR	2	0.036835	1
Glyma.07G239600.2.p	48	S	PREDICTED: serine/threonine-protein kinase STY8-like isoform X2 [Glycine max]	6	0.999956	0.00438042	72.2	S(0.019)HS(0.981)VS(1)PQR	2	0.15635	7	0.997	1.02	1.039	0.936	1.068	0.955	0.938	1.048	0.922	0.968	0.49346
Glyma.07G239600.2.p	79	S	PREDICTED: serine/threonine-protein kinase STY8-like isoform X2 [Glycine max]	6	0.824431	0.0298191	51.066	QS(0.176)S(0.824)PLQR	2	0.75583	1	1.029	1.076	0.955	0.964	0.964	1.017	0.936	0.896	1.068	0.962	0.3857
Glyma.07G239600.2.p	362	S	PREDICTED: serine/threonine-protein kinase STY8-like isoform X2 [Glycine max]	6	0.999856	1.75335e-06	75.018	ALRES(1)GDESEGK	2	1.5385	3	0.945	0.985	1.044	0.947	1.103	1.013	1.003	1.121	0.972	1.03	0.60928
Glyma.07G239600.2.p	244	S	PREDICTED: serine/threonine-protein kinase STY8-like isoform X2 [Glycine max]	6	0.891633	4.92299e-09	73.498	NIES(0.892)DS(0.105)DS(0.001)GGT(0.002)RPR	3	-0.41893	2	1.014	0.999	1.036	0.984	0.948	1.031	0.97	0.949	0.995	0.972	0.33736
Glyma.07G239600.2.p	46	S	PREDICTED: serine/threonine-protein kinase STY8-like isoform X2 [Glycine max]	6	0.996328	0.00133949	72.2	S(0.004)HS(0.996)VS(1)PQR	2	0.16611	8	0.997	1.02	1.039	0.936	1.068	0.955	0.938	1.048	0.922	0.968	0.49346
Glyma.07G239600.2.p	637	S	PREDICTED: serine/threonine-protein kinase STY8-like isoform X2 [Glycine max]	6	1	0.0363592	40.727	VGDFGLS(1)R	2	0.19282	1	0.985	1.072	1.101	0.959	0.882	0.995	0.973	0.823	0.904	0.898	0.090039
Glyma.07G239600.2.p	388	S	PREDICTED: serine/threonine-protein kinase STY8-like isoform X2 [Glycine max]	6	0.9743	0.0317312	50.04	T(0.026)LS(0.974)WPWR	2	-0.4788	1	0.922	0.988	1.056	0.885	1.165	1.029	0.961	1.18	0.975	1.038	0.69586
Glyma.07G252100.1.p	1621	S	PREDICTED: chromatin structure-remodeling complex protein SYD-like isoform X1 [Glycine max]	11	1	6.69025e-09	72.433	MCQVENPDS(1)PNKVK	3	-0.88762	3	1.088	1.016	1.028	1.009	0.9	0.944	0.927	0.887	0.919	0.911	0.074144
Glyma.07G252100.1.p	694	S	PREDICTED: chromatin structure-remodeling complex protein SYD-like isoform X1 [Glycine max]	11	0.99994	0.000278722	50.897	LVSADLPPS(1)PK	3	-0.43207	1	1.04	1.027	1.057	0.898	1.087	0.893	0.863	1.057	0.845	0.921	0.3311
Glyma.07G252100.1.p	1676	T	PREDICTED: chromatin structure-remodeling complex protein SYD-like isoform X1 [Glycine max]	11	1	0.0153713	41.117	EIT(1)PPAKR	2	0.50144	1	1.069	1.014	0.943	1	0.987	0.99	0.936	0.973	1.052	0.984	0.69968
Glyma.07G252100.1.p	2624	S	PREDICTED: chromatin structure-remodeling complex protein SYD-like isoform X1 [Glycine max]	11	0.999957	7.4981e-12	71.853	QCSESASEMKVPVS(1)PK	4	1.2747	1
Glyma.07G252100.1.p	146	S	PREDICTED: chromatin structure-remodeling complex protein SYD-like isoform X1 [Glycine max]	11	0.926548	1.03673e-12	78.708	S(0.001)GQS(0.003)FDQGS(0.927)PS(0.052)S(0.016)LDS(0.002)R	3	1.7993	1	1.047	1.006	1.012	1.086	0.916	0.925	1.037	0.911	0.915	0.955	0.46262
Glyma.07G252100.1.p	199	S	PREDICTED: chromatin structure-remodeling complex protein SYD-like isoform X1 [Glycine max]	11	0.815798	1.30757e-34	103.31	GDTSSPVELHVDS(0.816)PS(0.184)QLDPR	3	0.7194	1
Glyma.07G252100.1.p	3561	S	PREDICTED: chromatin structure-remodeling complex protein SYD-like isoform X1 [Glycine max]	11	1	4.89842e-17	112.42	GLS(1)DIEEGTDSK	3	-1.8517	2	0.986	1.114	1.22	0.885	0.913	0.856	0.898	0.82	0.703	0.799	0.03326
Glyma.07G252100.1.p	2107	T	PREDICTED: chromatin structure-remodeling complex protein SYD-like isoform X1 [Glycine max]	11	0.999989	0.00404059	58.699	SLDPVT(1)PK	3	0.37518	2	0.975	0.974	1.085	0.964	0.85	1.171	0.99	0.874	1.081	0.984	0.87926
Glyma.07G252100.1.p	3128	S	PREDICTED: chromatin structure-remodeling complex protein SYD-like isoform X1 [Glycine max]	11	0.949521	1.45848e-07	56.817	ADAS(0.009)Y(0.041)DS(0.95)PLAAAEPK	3	1.0166	1
Glyma.07G252100.1.p	191	S	PREDICTED: chromatin structure-remodeling complex protein SYD-like isoform X1 [Glycine max]	11	0.834961	2.61734e-35	110.4	GDT(0.025)S(0.14)S(0.835)PVELHVDSPSQLDPR	3	-0.77484	2	1.023	1.071	1.011	0.976	0.993	0.924	0.954	0.927	0.915	0.932	0.063176
Glyma.07G252100.1.p	3273	S	PREDICTED: chromatin structure-remodeling complex protein SYD-like isoform X1 [Glycine max]	11	0.965648	8.17861e-31	86.791	EVET(0.034)LS(0.966)DEGPQGILEAQDGSR	3	-0.21261	2	1.091	0.856	1.044	1.044	0.936	1.041	0.957	1.095	0.998	1.01	0.90666
Glyma.07G252100.1.p	3471	S	PREDICTED: chromatin structure-remodeling complex protein SYD-like isoform X1 [Glycine max]	11	1	6.64263e-10	85.909	GLS(1)DIEEGTCSK	3	-0.041676	2	0.834	1.118	1.255	0.983	0.872	0.936	1.179	0.78	0.746	0.87	0.33988
Glyma.07G252100.1.p	3336	S	PREDICTED: chromatin structure-remodeling complex protein SYD-like isoform X1 [Glycine max]	11	0.999987	2.72005e-10	96.247	GLS(1)DVEEGTDSK	3	1.8201	2	0.985	1.123	1.116	0.937	0.891	0.929	0.951	0.794	0.834	0.855	0.029736
Glyma.07G252100.1.p	222	S	PREDICTED: chromatin structure-remodeling complex protein SYD-like isoform X1 [Glycine max]	11	0.857382	9.14498e-06	73.632	AES(0.857)S(0.143)DGLPVK	3	0.062482	2	0.908	1.149	0.932	0.912	1.058	1.075	1.005	0.921	1.156	1.019	0.84988
Glyma.07G252100.1.p	3381	S	PREDICTED: chromatin structure-remodeling complex protein SYD-like isoform X1 [Glycine max]	11	0.999989	4.2631e-13	105.19	GLS(1)DIEEGTDTK	3	1.0985	3	1.012	1.171	1.195	0.964	0.837	0.77	0.952	0.716	0.645	0.761	0.02916
Glyma.07G254500.1.p	119	S	PREDICTED: trihelix transcription factor ASIL2-like [Glycine max]	2	0.85732	0.00482926	66.299	T(0.003)VS(0.14)S(0.857)PQQP	2	-0.16001	2	0.988	1.014	1.112	0.742	1.11	1.059	0.751	1.095	0.953	0.935	0.60626
Glyma.07G254500.1.p	18	S	PREDICTED: trihelix transcription factor ASIL2-like [Glycine max]	2	0.94071	4.14398e-08	62.203	IPTGLGTVQPGS(0.941)GS(0.059)K	3	0.47432	1
Glyma.07G261200.1.p	373	S	PREDICTED: ankyrin repeat domain-containing protein 13C-like isoform X2 [Glycine max]	2	0.996636	1.39314e-08	75.01	KS(0.997)VDLT(0.003)S(0.001)VTAPQPR	3	-1.4143	3	1.021	0.993	1.072	0.953	1.076	0.893	0.934	1.084	0.835	0.947	0.4038
Glyma.07G261200.1.p	357	S	PREDICTED: ankyrin repeat domain-containing protein 13C-like isoform X2 [Glycine max]	2	0.956221	0.00654068	63.426	RHS(0.956)S(0.044)FVR	3	0.72609	2	0.954	1.025	1	1.036	0.97	1.036	1.086	0.948	1.036	1.021	0.52602
Glyma.07G268200.3.p	1394	S	PREDICTED: sister chromatid cohesion protein PDS5 homolog A-like isoform X3 [Glycine max]	3	0.999838	4.60544e-30	109.85	NFHYTEES(1)DEEKQDCSGR	4	0.25008	1	1.001	1.133	1.024	0.886	0.974	0.979	0.885	0.86	0.957	0.899	0.103922
Glyma.07G268200.3.p	1104	S	PREDICTED: sister chromatid cohesion protein PDS5 homolog A-like isoform X3 [Glycine max]	3	0.988353	0.00237078	51.726	VS(0.012)GVDS(0.988)PQPK	2	-0.73459	1
Glyma.08G001900.1.p	232	S	PREDICTED: protein CHROMATIN REMODELING 24-like [Glycine max]	2	1	0.00347794	79.659	FELLS(1)VER	2	0.41913	1
Glyma.08G004300.3.p	317	S	PREDICTED: uncharacterized protein LOC100804075 isoform X1 [Glycine max]	3	0.999939	6.69913e-12	89.624	S(1)LDFDSVMADNDR	3	0.0083962	5	0.909	1.004	0.968	1.087	1.011	1.06	1.194	1.007	1.096	1.096	0.060077
Glyma.08G004300.3.p	291	S	PREDICTED: uncharacterized protein LOC100804075 isoform X1 [Glycine max]	3	0.99249	1.58164e-17	120.92	ALS(0.992)PLLT(0.006)T(0.001)DEQK	2	0.15453	5	0.869	0.992	1.035	1.065	0.995	1.087	1.225	1.004	1.052	1.087	0.21574
Glyma.08G004300.3.p	335	S	PREDICTED: uncharacterized protein LOC100804075 isoform X1 [Glycine max]	3	0.957389	1.99022e-10	105.41	S(0.002)S(0.036)S(0.957)YS(0.004)YSSTSR	2	-0.50128	5	0.95	0.956	0.929	1.091	1.013	1.108	1.149	1.06	1.194	1.133	0.0144022
Glyma.08G005900.2.p	13	S	PREDICTED: respiratory burst oxidase homolog protein C-like [Glycine max]	2	0.999696	2.40171e-18	65.428	GGTCADLHHHES(1)DIELTDAER	4	-0.48442	2	1.071	1.022	0.972	1.017	0.912	1.003	0.949	0.893	1.033	0.957	0.36666
Glyma.08G007700.2.p	152	T	PREDICTED: protein MEI2-like 1 isoform X2 [Glycine max]	2	0.872561	2.73182e-19	83.54	SDHPIT(0.873)AGS(0.127)PPKEEPYK	4	1.0676	1
Glyma.08G007700.2.p	155	S	PREDICTED: protein MEI2-like 1 isoform X2 [Glycine max]	2	0.994913	3.44324e-23	94.632	SDHPIT(0.002)AGS(0.995)PPKEEPY(0.003)K	4	-0.13018	4	1.091	1.006	1.03	0.898	0.944	1.028	0.822	0.939	0.999	0.918	0.134124
Glyma.08G007700.2.p	662	Y	PREDICTED: protein MEI2-like 1 isoform X2 [Glycine max]	2	0.843825	7.74934e-11	76.761	QNS(0.001)Y(0.844)LGGS(0.14)PEAS(0.015)GFR	2	-1.5014	1	1.076	1.027	0.999	0.946	0.881	1.067	0.879	0.859	1.069	0.933	0.30484
Glyma.08G007700.2.p	630	T	PREDICTED: protein MEI2-like 1 isoform X2 [Glycine max]	2	1	0.00348425	76.847	T(1)PPHMLR	3	0.62426	2
Glyma.08G007700.2.p	521	S	PREDICTED: protein MEI2-like 1 isoform X2 [Glycine max]	2	0.999981	1.85552e-05	78.324	FHPHS(1)LPEYR	2	-0.24551	5	0.945	0.883	1.058	1.084	0.849	1.221	1.146	0.961	1.155	1.093	0.49828
Glyma.08G007700.2.p	162	Y	PREDICTED: protein MEI2-like 1 isoform X2 [Glycine max]	2	0.811551	3.01953e-12	64.705	SDHPIT(0.014)AGS(0.174)PPKEEPY(0.812)K	3	0.20597	1	1.098	0.961	1.072	0.873	0.994	1.003	0.794	1.035	0.937	0.917	0.21652
Glyma.08G007700.2.p	666	S	PREDICTED: protein MEI2-like 1 isoform X2 [Glycine max]	2	0.983218	1.86797e-18	98.196	QNSY(0.016)LGGS(0.983)PEAS(0.001)GFR	3	-0.25081	3	1.05	0.959	0.978	1.073	0.926	1.023	1.022	0.967	1.047	1.012	0.8312
Glyma.08G007700.2.p	647	S	PREDICTED: protein MEI2-like 1 isoform X2 [Glycine max]	2	0.993877	9.99792e-19	64.845	T(0.005)PHMMDHHVGS(0.994)APVVTAS(0.001)PWER	4	-0.61028	1	1.051	0.982	1.02	0.953	1.017	0.988	0.907	1.035	0.968	0.969	0.30922
Glyma.08G014500.1.p	594	S	PREDICTED: FK506-binding protein 5-like [Glycine max]	2	0.999711	6.29056e-13	67.227	TSEAYMPVLDAQKS(1)FGK	4	0.14126	1	0.962	1.029	1.025	1.033	0.959	1.005	1.073	0.932	0.981	0.994	0.84612
Glyma.08G014500.1.p	12	S	PREDICTED: FK506-binding protein 5-like [Glycine max]	2	0.816343	6.42604e-13	61.039	FT(0.002)QVAT(0.182)S(0.816)EDEDEAPPPPPPPK	3	-0.85085	4	1.045	0.986	1.03	0.98	1.02	0.945	0.937	1.035	0.918	0.962	0.23916
Glyma.08G014800.2.p	890	T	PREDICTED: kinesin-4-like isoform X2 [Glycine max]	4	1	0.00603499	63.816	RHS(1)IGT(1)PR	3	0.032113	2	1.036	0.959	1.026	1.106	0.901	0.975	1.069	0.94	0.951	0.987	0.8504
Glyma.08G014800.2.p	880	S	PREDICTED: kinesin-4-like isoform X2 [Glycine max]	4	0.972819	0.0231551	49.06	HGS(0.973)S(0.589)S(0.438)PR	2	-0.35891	1
Glyma.08G014800.2.p	887	S	PREDICTED: kinesin-4-like isoform X2 [Glycine max]	4	1	0.00603499	58.172	RHS(1)IGT(1)PR	3	0.032113	1	1.036	0.959	1.026	1.106	0.901	0.975	1.069	0.94	0.951	0.987	0.8504
Glyma.08G016800.2.p	122	S	PREDICTED: BTB/POZ domain-containing protein At1g63850-like [Glycine max]	2	1	2.00825e-32	129.2	S(1)PGNQFNDPLSSDIK	3	0.29087	7	1.155	1.309	1.079	0.814	0.81	0.745	0.705	0.62	0.691	0.669	0.0053582
Glyma.08G016800.2.p	534	S	PREDICTED: BTB/POZ domain-containing protein At1g63850-like [Glycine max]	2	0.934858	2.6539e-11	119.68	ITT(0.004)T(0.06)S(0.935)VENP	2	1.7591	1	1.045	1.006	0.96	1.011	0.926	1.061	0.966	0.921	1.108	0.996	0.93014
Glyma.08G025300.1.p	25	T	PREDICTED: kinesin light chain [Glycine max]	4	0.853285	0.0109153	53.775	T(0.853)PS(0.147)PLPK	3	-0.52743	2	0.972	1.045	1.037	0.986	1.012	0.96	1.015	0.968	0.926	0.969	0.3102
Glyma.08G025300.1.p	35	S	PREDICTED: kinesin light chain [Glycine max]	4	0.99829	0.00344051	55.258	KPPS(0.998)PS(0.996)PS(0.005)R	2	0.57297	3	0.939	1.045	1.045	1.024	1.01	0.952	1.089	0.966	0.911	0.986	0.74804
Glyma.08G025300.1.p	18	T	PREDICTED: kinesin light chain [Glycine max]	4	0.999523	1.76704e-19	74.364	PGLVS(0.002)DAQPLGIS(0.998)VPDT(1)PR	3	0.18741	6	0.943	0.962	1.068	1.014	1.008	1.034	1.074	1.048	0.97	1.028	0.524
Glyma.08G025300.1.p	37	S	PREDICTED: kinesin light chain [Glycine max]	4	0.996382	0.00620321	53.377	KPPS(0.998)PS(0.996)PS(0.005)R	2	0.57297	1	0.961	0.98	1.122	1.04	0.94	0.965	1.082	0.959	0.861	0.961	0.54158
Glyma.08G025300.1.p	14	S	PREDICTED: kinesin light chain [Glycine max]	4	0.998259	7.94213e-08	51.473	PGLVS(0.002)DAQPLGIS(0.998)VPDT(1)PR	3	0.18741	1	0.925	1.193	1.162	0.828	0.887	0.993	0.894	0.744	0.855	0.826	0.122001
Glyma.08G025700.1.p	663	S	PREDICTED: luminal-binding protein 5 [Glycine max]	3	1	1.59653e-37	102.21	SGGAPGGAGGEGEDEDDS(1)HDEL	3	0.43482	10	1.029	0.987	0.945	1.059	0.986	1.013	1.029	1	1.073	1.033	0.37322
Glyma.08G030200.1.p	61	S	uncharacterized protein LOC100499783 [Glycine max]	2	1	0.0181003	59.597	LAS(1)IPGR	2	-0.33297	1	0.86	1.079	0.765	1.213	0.892	1.25	1.412	0.828	1.636	1.241	0.21354
Glyma.08G033500.1.p	556	S	PREDICTED: uncharacterized tRNA/rRNA methyltransferase slr0955 [Glycine max]	2	1	1.0931e-19	95.205	LVDSFPEEHKQIDMS(1)E	3	-0.76269	8	1.021	1.003	1.035	0.967	1.029	0.955	0.949	1.027	0.924	0.965	0.21916
Glyma.08G039600.1.p	174	S	PREDICTED: probable ADP-ribosylation factor GTPase-activating protein AGD14 [Glycine max]	7	0.795354	5.59446e-08	63.691	S(0.021)S(0.021)PS(0.083)GRS(0.795)PGY(0.079)DQENR	3	-1.0512	2	0.938	0.842	0.792	1.103	1.196	1.225	1.175	1.422	1.549	1.37	0.0049353
Glyma.08G039600.1.p	228	S	PREDICTED: probable ADP-ribosylation factor GTPase-activating protein AGD14 [Glycine max]	7	0.999995	2.22468e-07	61.757	ISDGNHNVERAS(1)PER	2	-0.013737	1	0.921	1.059	0.911	0.947	1.131	1.08	1.027	1.068	1.186	1.092	0.28818
Glyma.08G039600.1.p	177	Y	PREDICTED: probable ADP-ribosylation factor GTPase-activating protein AGD14 [Glycine max]	7	0.782651	0.00495649	79.23	S(0.217)PGY(0.783)DQENR	2	-1.4973	1	1.047	0.922	1.048	0.869	0.99	1.152	0.83	1.076	1.1	0.998	0.9837
Glyma.08G039600.1.p	153	S	PREDICTED: probable ADP-ribosylation factor GTPase-activating protein AGD14 [Glycine max]	7	0.966832	5.11305e-22	118.4	TYQGS(0.967)PS(0.033)YEDTHER	3	0.21086	21	0.98	0.971	0.997	1.035	1.019	1.025	1.056	1.05	1.029	1.044	0.0081242
Glyma.08G042300.2.p	148	S	uncharacterized protein LOC100499657 [Glycine max]	2	0.928096	0.000317094	57.175	PGIGAT(0.014)HS(0.928)S(0.058)R	2	-0.15816	2	0.97	0.97	0.874	0.999	1.034	1.208	1.03	1.067	1.385	1.152	0.119663
Glyma.08G042900.1.p	24	S	PREDICTED: plant UBX domain-containing protein 2-like [Glycine max]	2	0.79942	2.83598e-09	84.41	VNNPFSSS(0.003)S(0.197)S(0.799)AK	2	0.11712	4	0.955	0.949	0.996	1.203	0.965	0.954	1.259	1.017	0.959	1.077	0.42076
Glyma.08G044100.1.p	124	S	PREDICTED: phosphoglucomutase, cytoplasmic-like [Glycine max]	2	0.957925	2.96521e-26	79.382	ATGAFILT(0.042)AS(0.958)HNPGGPNEDFGIK	3	0.26812	1	0.982	1.024	0.902	1.155	0.997	0.962	1.177	0.973	1.068	1.071	0.37794
Glyma.08G044600.1.p	579	S	PREDICTED: AP-3 complex subunit delta-like [Glycine max]	2	0.754232	5.95063e-06	69.431	NAT(0.028)ES(0.754)S(0.218)EDLSVK	3	1.1561	1
Glyma.08G044600.1.p	599	S	PREDICTED: AP-3 complex subunit delta-like [Glycine max]	2	0.830636	1.41291e-08	58.024	VAT(0.004)HGQAS(0.831)T(0.163)PPT(0.002)VLGK	3	0.53212	1
Glyma.08G045900.1.p	1169	S	PREDICTED: nuclear pore complex protein NUP155-like [Glycine max]	2	0.99143	0.000438653	45.876	NAT(0.001)NS(0.007)DGLVGS(0.991)GR	2	-2.1316	1
Glyma.08G045900.1.p	762	S	PREDICTED: nuclear pore complex protein NUP155-like [Glycine max]	2	0.991127	0.0302363	42.718	NLFGAY(0.009)S(0.991)R	2	-0.61162	1	1.192	0.912	0.89	1.102	0.999	0.898	0.925	1.095	1.009	1.002	0.989
Glyma.08G045900.1.p	1008	T	PREDICTED: nuclear pore complex protein NUP155-like [Glycine max]	2	1	0.0129101	73.233	EFGT(1)PIK	2	0.53947	6	1.039	1.015	1.056	1.01	0.975	0.9	0.972	0.961	0.854	0.928	0.095779
Glyma.08G048400.1.p	1719	S	PREDICTED: THO complex subunit 2-like isoform X1 [Glycine max]	6	0.998683	3.77503e-13	105.99	S(0.999)EET(0.001)VVSQDDAK	3	2.5847	7	1.122	1.048	0.99	0.968	0.943	0.907	0.863	0.9	0.916	0.892	0.053662
Glyma.08G048400.1.p	1511	S	PREDICTED: THO complex subunit 2-like isoform X1 [Glycine max]	6	0.866699	4.83322e-10	86.944	AS(0.867)S(0.133)AEEPDRLGK	4	0.6159	5	0.958	1.013	1.003	0.992	1.063	0.999	1.036	1.051	0.998	1.027	0.3982
Glyma.08G048400.1.p	1554	S	PREDICTED: THO complex subunit 2-like isoform X1 [Glycine max]	6	0.999004	7.13539e-19	95.205	FADDKS(0.999)GPEEHGLY(0.001)R	3	0.76813	4	0.964	1.003	1.016	1.022	1.046	0.971	1.06	1.044	0.957	1.019	0.52848
Glyma.08G048400.1.p	1846	S	PREDICTED: THO complex subunit 2-like isoform X1 [Glycine max]	6	0.971152	1.6353e-07	58.693	RDS(0.971)DPLY(0.029)DR	2	-1.5681	2	1.011	1.041	0.96	1.061	0.955	0.981	1.05	0.917	1.025	0.995	0.90586
Glyma.08G048400.1.p	1512	S	PREDICTED: THO complex subunit 2-like isoform X1 [Glycine max]	6	0.969909	5.91473e-11	117.14	AS(0.03)S(0.97)AEEPDR	2	0.62048	11	1.022	1.025	1.036	1.016	0.903	0.999	0.994	0.88	0.965	0.946	0.2608
Glyma.08G048400.1.p	1708	S	PREDICTED: THO complex subunit 2-like isoform X1 [Glycine max]	6	0.999623	0.00602517	65.348	HSQRLS(1)PR	2	0.53664	5	0.926	0.895	0.885	1.069	1.122	1.178	1.156	1.256	1.333	1.245	0.0028242
Glyma.08G048800.1.p	849	S	PREDICTED: 26S proteasome non-ATPase regulatory subunit 1 homolog A [Glycine max]	2	0.937675	0.00142499	48.527	LPT(0.001)AVLS(0.938)T(0.048)S(0.013)AK	2	0.92842	1
Glyma.08G048800.1.p	851	S	PREDICTED: 26S proteasome non-ATPase regulatory subunit 1 homolog A [Glycine max]	2	0.839678	3.78687e-07	90.412	LPTAVLS(0.001)T(0.16)S(0.84)AK	2	-0.0035205	3	1.078	1.007	1.069	0.973	1.007	0.851	0.902	1	0.797	0.898	0.108898
Glyma.08G048800.1.p	901	S	PREDICTED: 26S proteasome non-ATPase regulatory subunit 1 homolog A [Glycine max]	2	0.983437	4.02872e-26	90.1	SSGEKDGDS(0.001)MQVDS(0.983)PT(0.012)T(0.004)EK	3	0.17379	9	1.053	1.097	1.108	0.939	0.88	0.892	0.891	0.802	0.806	0.832	0.00177754
Glyma.08G050000.1.p	218	S	PREDICTED: uncharacterized protein LOC100788312 isoform X2 [Glycine max]	2	0.99762	0.000700885	76.332	NLHS(0.002)NS(0.998)FR	2	1.7665	5	0.76	0.956	0.928	0.979	1.195	1.291	1.287	1.25	1.393	1.311	0.068816
Glyma.08G050900.1.p	163	S	PREDICTED: LOW QUALITY PROTEIN: cyclin-dependent kinase D-3-like [Glycine max]	4	1	0.0275216	47.574	MFGS(1)PDRR	2	-0.98076	2	1.027	1.053	0.898	0.989	1.042	1.01	0.964	0.99	1.125	1.021	0.69798
Glyma.08G050900.1.p	330	S	PREDICTED: LOW QUALITY PROTEIN: cyclin-dependent kinase D-3-like [Glycine max]	4	0.9992	3.86304e-20	85.737	TSDFNLQEGPT(0.001)VLS(0.999)PPR	3	-0.06265	7	1.024	1.033	0.982	0.975	1.029	0.968	0.951	0.998	0.987	0.978	0.41992
Glyma.08G050900.1.p	169	T	PREDICTED: LOW QUALITY PROTEIN: cyclin-dependent kinase D-3-like [Glycine max]	4	1	0.000174184	83.869	RFT(1)HQVFAR	3	1.9273	17	0.994	0.984	0.976	1.025	1.03	1.017	1.031	1.048	1.043	1.04	0.0036362
Glyma.08G051800.1.p	324	S	PREDICTED: trihelix transcription factor ASIL2-like [Glycine max]	3	0.999638	0.007779	74.486	TVPSAS(1)G	2	0.16895	1
Glyma.08G051800.1.p	216	S	PREDICTED: trihelix transcription factor ASIL2-like [Glycine max]	3	0.918788	9.12871e-08	50.202	IPTGLSAPQQQHPGS(0.919)AS(0.081)K	3	1.0338	1	1.068	0.899	0.977	0.989	1.06	1.034	0.926	1.179	1.06	1.047	0.4318
Glyma.08G051800.1.p	230	S	PREDICTED: trihelix transcription factor ASIL2-like [Glycine max]	3	1	5.86912e-05	42.529	FS(1)PNLNQNPNPNLGK	3	-3.6638	1
Glyma.08G052600.1.p	162	S	HMG I/Y like protein [Glycine max]	2	1	1.52783e-16	76.817	KIAGPVGVS(1)PGPMVPGR	3	0.007433	4	1.039	0.936	1.039	1.036	0.94	1.021	0.998	1.005	0.984	0.994	0.90684
Glyma.08G052700.1.p	456	S	PREDICTED: serine/threonine-protein kinase EDR1-like isoform X1 [Glycine max]	4	0.821046	2.78599e-09	74.141	S(0.821)PS(0.178)WT(0.001)EGISSPAVR	2	-0.7085	2	0.917	0.985	0.971	1.117	1.145	0.906	1.218	1.162	0.933	1.103	0.27716
Glyma.08G052700.1.p	443	S	PREDICTED: serine/threonine-protein kinase EDR1-like isoform X1 [Glycine max]	4	1	5.20434e-05	93.345	IILQES(1)PIR	2	0.25658	1
Glyma.08G052700.1.p	891	S	PREDICTED: serine/threonine-protein kinase EDR1-like isoform X1 [Glycine max]	4	0.820881	0.00134567	65.719	HST(0.002)FLS(0.821)S(0.177)R	3	-0.19223	1
Glyma.08G052700.1.p	465	S	PREDICTED: serine/threonine-protein kinase EDR1-like isoform X1 [Glycine max]	4	0.782605	4.25526e-08	64.275	SPSWTEGIS(0.217)S(0.783)PAVR	3	1.0578	1
Glyma.08G053300.2.p	89	S	PREDICTED: golgin candidate 2-like [Glycine max]	2	0.999996	4.15263e-06	78.505	ATASAPKLS(1)PK	2	-0.14568	3	1.013	1.055	1.039	0.873	1.006	1.024	0.862	0.954	0.987	0.934	0.23882
Glyma.08G053300.2.p	171	S	PREDICTED: golgin candidate 2-like [Glycine max]	2	0.982055	0.0194856	51.252	S(0.018)DS(0.982)VKEVK	2	-0.48771	1	1.026	0.999	1.036	0.966	1.017	0.967	0.942	1.02	0.934	0.964	0.140039
Glyma.08G072100.1.p	162	S	PREDICTED: calmodulin-binding transcription activator 2-like isoform X1 [Glycine max]	2	0.884351	0.00301924	49.732	S(0.001)S(0.002)S(0.013)LS(0.884)S(0.1)GFPR	2	-0.85959	1
Glyma.08G072100.1.p	1017	S	PREDICTED: calmodulin-binding transcription activator 2-like isoform X1 [Glycine max]	2	0.999202	8.14891e-05	60.631	VKS(0.999)MVQY(0.001)PEAR	4	-0.24805	8	0.978	1.045	1.037	1.055	0.966	0.923	1.078	0.926	0.891	0.962	0.43144
Glyma.08G072100.1.p	1021	Y	PREDICTED: calmodulin-binding transcription activator 2-like isoform X1 [Glycine max]	2	0.99562	1.25035e-07	96.464	VKS(0.004)MVQY(0.996)PEAR	2	-0.79742	1	1.001	0.933	1.038	1.148	0.929	0.964	1.146	0.996	0.931	1.023	0.77312
Glyma.08G072500.1.p	53	S	PREDICTED: potassium transporter 7-like [Glycine max]	2	1	5.37313e-33	124.63	HQAMFDS(1)DDEDNAEQR	3	-1.3038	8	1.076	0.992	1.005	0.982	1.017	0.927	0.912	1.026	0.923	0.952	0.25578
Glyma.08G072500.1.p	20	S	PREDICTED: potassium transporter 7-like [Glycine max]	2	0.759797	2.86699e-19	85.737	SHHSLGGEDDLDS(0.76)T(0.179)ES(0.061)R	3	-0.70767	1	0.972	0.944	1.011	1.059	1.121	0.925	1.089	1.188	0.916	1.061	0.3859
Glyma.08G077800.1.p	493	S	PREDICTED: SEC1 family transport protein SLY1-like [Glycine max]	2	0.818437	2.21921e-05	48.216	LY(0.049)GQS(0.034)IS(0.818)AVT(0.098)AGVK	3	0.63637	1	0.898	0.982	0.882	1.322	0.826	1.129	1.473	0.84	1.281	1.186	0.3096
Glyma.08G078000.1.p	130	S	PREDICTED: uncharacterized protein LOC100806745 [Glycine max]	2	0.823066	0.000246293	46.89	S(0.176)HS(0.823)PQLS(0.001)ASTQK	3	1.2293	2	0.91	0.993	1.033	1.052	1.044	1.004	1.156	1.051	0.972	1.056	0.2351
Glyma.08G090400.1.p	289	S	PREDICTED: protein SLOW GREEN 1, chloroplastic-like [Glycine max]	2	0.892364	0.0220253	55.676	LFS(0.892)T(0.106)DES(0.002)	2	-1.3492	1	1.052	1.081	1.02	1.023	1.007	0.797	0.973	0.932	0.782	0.897	0.22052
Glyma.08G091000.1.p	238	S	PREDICTED: zinc finger CCCH domain-containing protein 17-like [Glycine max]	6	0.816468	4.26294e-12	83.806	T(0.184)IS(0.816)PPVTNGPIVAR	3	-0.29213	2
Glyma.08G091000.1.p	373	S	PREDICTED: zinc finger CCCH domain-containing protein 17-like [Glycine max]	6	0.999894	4.44832e-33	132.51	RRS(1)DS(0.993)PENAEVS(0.007)DLR	2	-0.93434	9	1.028	0.975	0.945	1.003	1.015	1.059	0.976	1.041	1.122	1.044	0.22048
Glyma.08G091000.1.p	375	S	PREDICTED: zinc finger CCCH domain-containing protein 17-like [Glycine max]	6	0.999638	5.72624e-43	158.45	RRS(1)DS(1)PENAEVS(0.001)DLR	3	-1.113	22	1.053	0.988	0.971	0.989	0.993	1.02	0.94	1.006	1.052	0.997	0.90708
Glyma.08G091000.1.p	424	S	PREDICTED: zinc finger CCCH domain-containing protein 17-like [Glycine max]	6	0.999999	2.26717e-15	86.557	KDS(1)LELPLNESSLGNR	3	0.4036	2	1.082	1.118	0.941	1.1	0.762	0.969	1.017	0.683	1.03	0.901	0.40934
Glyma.08G091000.1.p	37	S	PREDICTED: zinc finger CCCH domain-containing protein 17-like [Glycine max]	6	0.983482	3.30744e-06	49.768	NTDCVY(0.009)FLAS(0.983)PLT(0.008)CK	3	-0.23438	1
Glyma.08G091000.1.p	477	S	PREDICTED: zinc finger CCCH domain-containing protein 17-like [Glycine max]	6	0.999958	1.95978e-05	76.563	LPATHHLS(1)PR	2	2.5151	4	0.984	0.991	1.037	1.023	0.975	1.006	1.039	0.984	0.971	0.997	0.9084
Glyma.08G091000.1.p	270	S	PREDICTED: zinc finger CCCH domain-containing protein 17-like [Glycine max]	6	0.803308	3.87378e-18	81.884	VPDDHNFQS(0.197)GKDS(0.803)DEFLR	4	0.50058	1	1.019	0.97	1.016	1.059	1.047	0.9	1.039	1.08	0.888	1	0.99532
Glyma.08G091000.1.p	473	T	PREDICTED: zinc finger CCCH domain-containing protein 17-like [Glycine max]	6	0.771433	0.00117937	50.786	LPAT(0.771)HHLS(0.229)PR	4	-0.70276	2
Glyma.08G092000.1.p	1136	S	uncharacterized protein LOC100789429 [Glycine max]	2	0.767504	0.000597827	62.908	IDS(0.768)PS(0.163)T(0.068)LS(0.001)FR	2	0.31373	2	0.851	0.995	1.073	0.979	1.1	1.054	1.151	1.105	0.981	1.073	0.38948
Glyma.08G092000.1.p	1105	S	uncharacterized protein LOC100789429 [Glycine max]	2	0.991306	1.22612e-11	101.61	HVTNPPS(0.991)QS(0.007)T(0.002)ER	3	-0.60644	1	1.01	0.944	1.062	0.995	1.032	0.976	0.986	1.095	0.92	0.996	0.91448
Glyma.08G092000.1.p	1141	S	uncharacterized protein LOC100789429 [Glycine max]	2	0.951463	0.000881484	59.975	IDS(0.001)PS(0.01)T(0.037)LS(0.951)FR	2	1.0869	2	0.914	1.064	0.97	1.124	0.989	0.961	1.23	0.93	0.992	1.043	0.563
Glyma.08G094100.2.p	123	S	PREDICTED: protein OBERON 3-like isoform X2 [Glycine max]	2	1	0.00159617	90.05	S(1)LEEVVER	2	1.2695	1
Glyma.08G094700.3.p	16	T	PREDICTED: uncharacterized protein LOC100793641 [Glycine max]	2	1	2.89115e-34	116.45	LSGNHEDT(1)DDELMEELR	3	-2.8926	3	1.037	1.046	1.024	1.01	0.97	0.906	0.973	0.927	0.884	0.929	0.075998
Glyma.08G099500.5.p	542	S	PREDICTED: uncharacterized protein LOC100803736 isoform X5 [Glycine max]	9	0.838189	0.000783816	53.034	GGS(0.162)S(0.838)DNRPVLR	2	-0.18077	1	0.937	1.082	1.085	1.01	0.997	0.894	1.078	0.921	0.826	0.935	0.33012
Glyma.08G099500.5.p	594	S	PREDICTED: uncharacterized protein LOC100803736 isoform X5 [Glycine max]	9	0.909675	1.12705e-07	66.022	DSDIFDT(0.006)Y(0.084)CS(0.91)PQQR	3	-0.36794	5	0.997	1.183	1.081	0.929	0.935	0.848	0.933	0.791	0.786	0.832	0.039278
Glyma.08G099500.5.p	771	S	PREDICTED: uncharacterized protein LOC100803736 isoform X5 [Glycine max]	9	1	1.44105e-05	70.68	ADS(1)VVGEMEQR	2	-1.2799	3	0.983	0.986	1.072	0.969	0.974	1.032	0.986	0.988	0.964	0.978	0.569
Glyma.08G099500.5.p	556	S	PREDICTED: uncharacterized protein LOC100803736 isoform X5 [Glycine max]	9	0.995048	0.00038837	40.097	LQQQADS(0.995)VEGT(0.005)VIDR	2	-0.94723	1
Glyma.08G099500.5.p	608	S	PREDICTED: uncharacterized protein LOC100803736 isoform X5 [Glycine max]	9	0.956537	1.24662e-18	69.181	DSSGAGPS(0.036)HS(0.957)MGLEAY(0.008)ITGNR	3	-0.639	1
Glyma.08G099500.5.p	419	S	PREDICTED: uncharacterized protein LOC100803736 isoform X5 [Glycine max]	9	0.812567	1.74028e-06	58.024	FAS(0.185)NS(0.813)IDIPDT(0.539)S(0.464)KK	3	-0.74969	1	0.924	1.07	1.036	0.986	1.06	0.944	1.067	0.99	0.913	0.987	0.82238
Glyma.08G099500.5.p	337	S	PREDICTED: uncharacterized protein LOC100803736 isoform X5 [Glycine max]	9	1	6.63867e-15	89.557	LNVQDCEEHS(1)AQS(1)ER	3	-0.094209	7	0.983	1.064	0.999	1.002	1.003	0.96	1.021	0.944	0.961	0.973	0.39762
Glyma.08G099500.5.p	340	S	PREDICTED: uncharacterized protein LOC100803736 isoform X5 [Glycine max]	9	1	3.62961e-06	50.752	LNVQDCEEHS(1)AQS(1)ER	3	-0.094209	1
Glyma.08G099500.5.p	541	S	PREDICTED: uncharacterized protein LOC100803736 isoform X5 [Glycine max]	9	0.771712	0.000102955	55.604	GGS(0.772)S(0.228)DNRPVLR	3	-0.0017012	1	0.994	1.05	1.041	1	0.976	0.943	1.007	0.929	0.906	0.946	0.082156
Glyma.08G099500.5.p	515	S	PREDICTED: uncharacterized protein LOC100803736 isoform X5 [Glycine max]	9	0.798723	1.45848e-07	56.817	DLMIGQPS(0.201)GS(0.799)EIGDR	3	0.62711	4	1.029	0.995	0.973	1.025	1.044	0.949	0.997	1.05	0.977	1.007	0.8437
Glyma.08G102200.4.p	25	S	PREDICTED: flocculation protein FLO11-like [Glycine max]	3	0.960591	0.0152088	42.629	S(0.961)LES(0.025)GLPS(0.015)R	2	-1.4039	1
Glyma.08G102200.4.p	10	S	PREDICTED: flocculation protein FLO11-like [Glycine max]	3	0.838165	0.00578536	67.207	S(0.162)S(0.838)PVREPR	2	-0.64699	1	0.98	0.975	1.018	1.094	1.01	0.937	1.116	1.037	0.922	1.023	0.65712
Glyma.08G102600.1.p	137	S	PREDICTED: cyclin-dependent kinase G-2-like isoform X1 [Glycine max]	3	0.954538	0.00104953	68.536	T(0.045)LS(0.955)PPVPER	2	-0.34496	5	1.048	0.967	0.978	1.035	1.006	0.979	0.987	1.04	1.002	1.009	0.7797
Glyma.08G102600.1.p	192	S	PREDICTED: cyclin-dependent kinase G-2-like isoform X1 [Glycine max]	3	0.911791	1.23438e-07	48.597	QS(0.069)QS(0.912)PNAPNS(0.019)GVEIVPVK	3	-0.46658	1	0.961	1.027	0.991	1.057	0.951	1.031	1.099	0.927	1.042	1.02	0.61904
Glyma.08G102600.1.p	290	S	PREDICTED: cyclin-dependent kinase G-2-like isoform X1 [Glycine max]	3	1	0.00879934	47.154	VS(1)PDLLDGR	2	-0.2527	1
Glyma.08G107100.2.p	1020	S	PREDICTED: uncharacterized protein LOC100820280 isoform X2 [Glycine max]	3	1	9.38234e-06	67.646	GEAAKEWNS(1)PAR	3	0.40467	3	0.957	0.988	1.041	1.026	1.052	0.961	1.072	1.066	0.924	1.018	0.65386
Glyma.08G107100.2.p	1024	Y	PREDICTED: uncharacterized protein LOC100820280 isoform X2 [Glycine max]	3	0.877824	0.000939232	41.422	EWNS(0.122)PARY(0.878)PADIK	3	-1.2922	1	0.944	0.932	1.022	1.027	1.089	1.029	1.088	1.17	1.007	1.085	0.077061
Glyma.08G109600.2.p	685	S	PREDICTED: uncharacterized protein LOC100790138 [Glycine max]	12	1	7.66852e-06	76.728	S(1)LS(1)VDEKPHR	3	0.012518	1	1.168	0.965	1.037	0.786	0.898	1.141	0.674	0.93	1.102	0.891	0.39378
Glyma.08G109600.2.p	586	S	PREDICTED: uncharacterized protein LOC100790138 [Glycine max]	12	0.813426	1.85552e-05	78.324	S(0.002)LDHHS(0.813)S(0.133)AS(0.052)R	3	-0.88113	3	1.149	0.989	1.051	0.941	1.01	0.837	0.819	1.021	0.796	0.874	0.12292
Glyma.08G109600.2.p	598	S	PREDICTED: uncharacterized protein LOC100790138 [Glycine max]	12	0.877628	0.0293595	59.908	S(0.431)VS(0.878)PY(0.69)T(0.002)R	2	0.53426	3	1.129	1.003	1.032	0.913	0.921	0.988	0.808	0.917	0.959	0.892	0.064084
Glyma.08G109600.2.p	867	S	PREDICTED: uncharacterized protein LOC100790138 [Glycine max]	12	0.988993	8.26555e-09	82.349	S(0.011)KS(0.989)EQFDGSGPLR	2	-0.091579	4	1.016	0.987	1.039	0.978	0.984	1.008	0.962	0.999	0.972	0.976	0.24474
Glyma.08G109600.2.p	844	S	PREDICTED: uncharacterized protein LOC100790138 [Glycine max]	12	0.921405	0.00419325	48.467	NHS(0.921)S(0.058)DKY(0.018)GS(0.003)R	2	0.089886	3	1.042	1.038	1.125	0.867	0.964	0.956	0.832	0.929	0.851	0.87	0.029618
Glyma.08G109600.2.p	532	S	PREDICTED: uncharacterized protein LOC100790138 [Glycine max]	12	0.995761	0.0128655	41.218	S(0.984)RS(0.996)Y(0.025)S(0.996)PAR	2	0.15756	1	1.01	1.064	0.947	0.868	1.112	1.023	0.858	1.046	1.082	0.994	0.94304
Glyma.08G109600.2.p	837	S	PREDICTED: uncharacterized protein LOC100790138 [Glycine max]	12	0.997217	3.70448e-05	71.879	NFEPT(0.003)KS(0.997)PEGK	3	-0.58966	9	1.038	1.003	1.061	0.988	0.974	0.935	0.952	0.972	0.882	0.934	0.04188
Glyma.08G109600.2.p	570	S	PREDICTED: uncharacterized protein LOC100790138 [Glycine max]	12	0.985161	0.0102415	49.715	EHS(0.985)DRY(0.015)R	3	1.5597	1
Glyma.08G109600.2.p	725	S	PREDICTED: uncharacterized protein LOC100790138 [Glycine max]	12	1	6.37978e-06	72.891	HGS(1)PERLDENR	3	-0.051661	7	1.167	1.079	0.936	0.928	0.956	0.907	0.796	0.885	0.97	0.877	0.131045
Glyma.08G109600.2.p	966	S	PREDICTED: uncharacterized protein LOC100790138 [Glycine max]	12	0.998792	4.22419e-06	41.908	SEESS(0.001)ENAGADDNPGWIS(0.999)VEK	4	0.37584	1
Glyma.08G109600.2.p	811	S	PREDICTED: uncharacterized protein LOC100790138 [Glycine max]	12	1	5.85908e-06	75.589	S(1)IS(1)LEDKHDK	4	0.24443	2	1.161	1.04	1.048	0.875	0.78	1.066	0.754	0.751	1.018	0.837	0.13054
Glyma.08G109600.2.p	333	S	PREDICTED: uncharacterized protein LOC100790138 [Glycine max]	12	0.984182	0.0080265	60.255	DST(0.015)GS(0.984)PEK	2	0.058215	1	1.052	1.006	1.099	1.009	0.921	0.9	0.959	0.916	0.821	0.896	0.0637
Glyma.08G109600.2.p	809	S	PREDICTED: uncharacterized protein LOC100790138 [Glycine max]	12	1	5.85908e-06	75.589	S(1)IS(1)LEDKHDK	4	0.24443	2	1.161	1.04	1.048	0.875	0.78	1.066	0.754	0.751	1.018	0.837	0.13054
Glyma.08G109600.2.p	534	S	PREDICTED: uncharacterized protein LOC100790138 [Glycine max]	12	0.995774	0.0128655	41.218	S(0.984)RS(0.996)Y(0.025)S(0.996)PAR	2	0.15756	1	1.01	1.064	0.947	0.868	1.112	1.023	0.858	1.046	1.082	0.994	0.94304
Glyma.08G109600.2.p	555	S	PREDICTED: uncharacterized protein LOC100790138 [Glycine max]	12	0.844242	0.000262657	77.062	SHHYS(0.156)S(0.844)YDR	2	0.4871	4	1.01	1.051	1.011	1.027	0.987	0.914	1.016	0.94	0.904	0.953	0.2503
Glyma.08G109600.2.p	822	S	PREDICTED: uncharacterized protein LOC100790138 [Glycine max]	12	0.778429	8.21786e-06	44.925	HDKGDT(0.222)S(0.778)PHINFDER	3	0.18455	2	1.101	1.047	1.047	0.981	0.952	0.845	0.891	0.91	0.807	0.869	0.036864
Glyma.08G109600.2.p	596	S	PREDICTED: uncharacterized protein LOC100790138 [Glycine max]	12	0.978285	0.0293595	59.908	S(0.978)VS(0.807)PY(0.212)T(0.003)R	2	-0.021991	2	1.181	0.994	1.034	0.969	0.811	0.978	0.821	0.816	0.946	0.859	0.12824
Glyma.08G109600.2.p	687	S	PREDICTED: uncharacterized protein LOC100790138 [Glycine max]	12	1	7.66852e-06	76.728	S(1)LS(1)VDEKPHR	3	0.012518	1	1.168	0.965	1.037	0.786	0.898	1.141	0.674	0.93	1.102	0.891	0.39378
Glyma.08G109600.2.p	530	S	PREDICTED: uncharacterized protein LOC100790138 [Glycine max]	12	0.983627	0.0128655	41.218	S(0.984)RS(0.996)Y(0.025)S(0.996)PAR	2	0.15756	1	1.01	1.064	0.947	0.868	1.112	1.023	0.858	1.046	1.082	0.994	0.94304
Glyma.08G109600.2.p	903	S	PREDICTED: uncharacterized protein LOC100790138 [Glycine max]	12	1	7.39225e-59	151.41	HHLS(1)DGENATSEENSK	3	1.2945	6	1.141	1.067	1.006	0.885	0.89	0.987	0.776	0.834	0.982	0.859	0.042376
Glyma.08G116000.2.p	881	S	PREDICTED: protein SCAR3-like isoform X2 [Glycine max]	3	0.997789	7.53754e-10	84.753	S(0.002)LPPS(0.998)PPLEHMK	3	0.22652	4
Glyma.08G116000.2.p	824	S	PREDICTED: protein SCAR3-like isoform X2 [Glycine max]	3	1	0.00344188	80.037	LLINS(1)FQR	2	0.59827	1	0.916	0.958	1.186	1.135	0.976	0.834	1.238	1.02	0.704	0.962	0.76688
Glyma.08G116000.2.p	136	S	PREDICTED: protein SCAR3-like isoform X2 [Glycine max]	3	0.93898	3.6599e-06	57.148	SDLEHY(0.006)S(0.019)NS(0.939)FDS(0.036)K	3	0.55618	1
Glyma.08G116500.1.p	481	S	PREDICTED: CBL-interacting serine/threonine-protein kinase 12 [Glycine max]	2	0.98653	2.59177e-11	114.4	T(0.001)FS(0.987)DS(0.012)ALNR	2	-0.65054	4	0.952	1.041	1.012	0.932	1.025	1.065	0.978	0.985	1.053	1.006	0.91044
Glyma.08G126000.3.p	34	S	PREDICTED: serine/threonine-protein kinase CTR1-like [Glycine max]	4	1	0.00369477	66.692	QAS(1)LDPR	3	0.72432	4	0.831	1.685	0.957	0.8	0.892	0.779	0.963	0.53	0.815	0.711	0.33942
Glyma.08G126000.3.p	51	S	PREDICTED: serine/threonine-protein kinase CTR1-like [Glycine max]	4	0.989102	0.00146458	65.232	QS(0.011)S(0.989)LDPIRR	2	-0.091138	2	1.064	1.079	1.028	0.983	0.935	0.892	0.923	0.867	0.868	0.886	0.0165649
Glyma.08G126000.3.p	17	S	PREDICTED: serine/threonine-protein kinase CTR1-like [Glycine max]	4	0.970593	0.00137508	56.404	QFS(0.971)S(0.118)GS(0.912)LR	2	-0.13351	4	0.955	1.129	1.017	0.958	1.044	0.902	1.003	0.926	0.888	0.936	0.37318
Glyma.08G126000.3.p	20	S	PREDICTED: serine/threonine-protein kinase CTR1-like [Glycine max]	4	0.993484	0.00137508	55.578	QFS(0.657)S(0.349)GS(0.993)LR	2	-0.92206	6	0.995	0.974	0.973	1.042	1.078	0.964	1.048	1.107	0.992	1.048	0.24086
Glyma.08G126300.2.p	317	T	PREDICTED: uncharacterized zinc finger protein At4g06634 isoform X2 [Glycine max]	3	0.928098	0.000456477	68.676	VS(0.04)T(0.928)PT(0.025)LT(0.006)VNK	2	-0.38212	1
Glyma.08G126300.2.p	279	S	PREDICTED: uncharacterized zinc finger protein At4g06634 isoform X2 [Glycine max]	3	0.985096	4.26746e-18	60.752	EHPGLMADENAEHAQANVGNEMDEAS(0.985)DHDAY(0.015)VAK	5	-1.3289	1	1.115	0.947	1.057	0.972	1.018	0.883	0.871	1.077	0.837	0.921	0.2644
Glyma.08G127700.5.p	209	S	PREDICTED: phosphatidylinositol 4-phosphate 5-kinase 7 isoform X2 [Glycine max]	2	0.959938	0.000483337	50.659	KLCS(0.96)LNS(0.022)DDS(0.018)R	3	0.062332	1	1.109	1.04	0.852	1.023	1.059	0.92	0.922	1.017	1.081	1	0.99714
Glyma.08G131600.2.p	289	S	PREDICTED: eukaryotic translation initiation factor 4B2-like [Glycine max]	6	1	5.74389e-06	62.162	LVLDPPRGDGLVNES(1)PVK	3	-0.5071	10	1.103	0.998	1.014	0.937	1.084	0.862	0.849	1.087	0.851	0.926	0.34872
Glyma.08G131600.2.p	129	Y	PREDICTED: eukaryotic translation initiation factor 4B2-like [Glycine max]	6	0.901239	0.00482827	80.871	S(0.099)Y(0.901)GGFDEER	2	-0.35119	1
Glyma.08G131600.2.p	505	T	PREDICTED: eukaryotic translation initiation factor 4B2-like [Glycine max]	6	0.916782	3.32907e-07	61.582	S(0.083)VDFT(0.917)DRPR	3	-0.22019	2	1.028	1.056	0.979	0.921	1.098	0.928	0.897	1.04	0.95	0.962	0.56718
Glyma.08G131600.2.p	491	S	PREDICTED: eukaryotic translation initiation factor 4B2-like [Glycine max]	6	0.999999	3.01323e-12	74.987	SSTFSDRPPS(1)R	3	0.58401	15	1.03	1.017	1.075	0.898	1.037	0.946	0.871	1.021	0.882	0.923	0.144578
Glyma.08G131600.2.p	348	S	PREDICTED: eukaryotic translation initiation factor 4B2-like [Glycine max]	6	0.999979	4.76083e-07	60.489	S(1)EGPGLQGTDAVVK	3	1.2325	1	1.044	0.978	0.996	1.04	0.948	1.002	0.998	0.968	1.006	0.991	0.7924
Glyma.08G131600.2.p	501	S	PREDICTED: eukaryotic translation initiation factor 4B2-like [Glycine max]	6	0.987793	9.61369e-10	70.345	S(0.988)VDFT(0.012)DRPR	2	-0.27068	2	1.182	1.051	1.063	0.893	0.91	0.858	0.756	0.867	0.808	0.807	0.0089425
Glyma.08G131600.2.p	495	S	PREDICTED: eukaryotic translation initiation factor 4B2-like [Glycine max]	6	0.96272	4.6901e-06	107.45	S(0.037)GS(0.963)FEDSR	2	0.5811	8	1.027	0.994	1.046	0.931	1.021	0.991	0.907	1.028	0.948	0.96	0.24694
Glyma.08G131600.2.p	510	S	PREDICTED: eukaryotic translation initiation factor 4B2-like [Glycine max]	6	0.999813	6.53952e-05	57.106	SVDFTDRPRS(1)R	3	-0.63308	3	0.892	0.902	0.884	1.142	1.169	1.086	1.28	1.295	1.23	1.268	0.00066036
Glyma.08G131600.2.p	477	S	PREDICTED: eukaryotic translation initiation factor 4B2-like [Glycine max]	6	0.951466	9.09804e-05	57.434	AVERPGS(0.951)S(0.049)AGK	3	0.73392	5	0.983	0.974	1.045	0.915	1.071	1.04	0.93	1.1	0.996	1.008	0.88658
Glyma.08G131600.2.p	493	S	PREDICTED: eukaryotic translation initiation factor 4B2-like [Glycine max]	6	0.820994	3.01323e-12	60.472	S(0.001)S(0.001)T(0.002)FS(0.017)DRPPS(0.933)RS(0.821)GS(0.225)FEDS(0.001)R	4	-0.41244	1
Glyma.08G137700.1.p	146	S	PREDICTED: uncharacterized protein LOC100819376 [Glycine max]	2	1	1.41079e-07	82.651	DICDVENLGS(1)PK	2	0.66048	3	1.053	0.948	1.069	1.058	0.782	1.087	1.005	0.826	1.019	0.953	0.6715
Glyma.08G146000.2.p	52	S	PREDICTED: probable mediator of RNA polymerase II transcription subunit 26c [Glycine max]	3	0.905314	4.76697e-17	119.25	LYAAS(0.095)S(0.905)PPPLCR	2	-0.31031	3	1.019	0.975	1.034	0.997	0.95	1.038	0.979	0.976	1.005	0.986	0.66766
Glyma.08G146000.2.p	185	S	PREDICTED: probable mediator of RNA polymerase II transcription subunit 26c [Glycine max]	3	1	9.40063e-42	109.17	LKAPGEPGTAVMADEDS(1)PQQR	4	-0.66525	5	1.112	1.002	0.989	0.942	0.986	0.963	0.847	0.984	0.974	0.932	0.160122
Glyma.08G146200.1.p	124	S	PREDICTED: probable serine/threonine-protein kinase kinX [Glycine max]	3	1	1.01932e-39	135.98	SNEPIVKQES(1)PRPDEK	3	-1.2661	10	1.014	1.039	1.048	0.996	0.974	0.927	0.983	0.938	0.885	0.934	0.040378
Glyma.08G146200.1.p	379	S	PREDICTED: probable serine/threonine-protein kinase kinX [Glycine max]	3	0.942924	4.66081e-07	59.728	VIEEIPT(0.057)DAKS(0.943)VEK	4	0.46069	1
Glyma.08G151900.1.p	207	S	PREDICTED: 60S ribosomal protein L6 [Glycine max]	2	1	0.000313839	83.182	AIES(1)VPELK	2	1.4354	3	0.938	0.975	1.005	1.124	0.977	1.008	1.199	1.004	1.005	1.065	0.26162
Glyma.08G152600.1.p	109	S	PREDICTED: SURP and G-patch domain-containing protein 1-like protein isoform X1 [Glycine max]	2	0.968495	8.46535e-13	59.912	LSADEDEET(0.002)EAGY(0.029)VS(0.968)NDAPLKR	3	-0.9591	2	1.007	1.021	0.941	0.991	1.054	1.008	0.983	1.034	1.071	1.028	0.41782
Glyma.08G152600.1.p	49	S	PREDICTED: SURP and G-patch domain-containing protein 1-like protein isoform X1 [Glycine max]	2	0.910594	7.09996e-07	62.94	VNS(0.004)GS(0.056)LS(0.911)PNHS(0.028)IT(0.002)K	2	-0.13354	4	0.977	1.07	1.007	0.994	0.98	0.981	1.017	0.916	0.975	0.968	0.30048
Glyma.08G153100.3.p	240	S	PREDICTED: nucleolin 2 isoform X2 [Glycine max]	2	0.909839	7.97395e-14	71.735	S(0.91)VVS(0.01)T(0.037)S(0.037)AGDS(0.003)S(0.003)LLERPPR	3	-0.036148	2	1.057	0.99	1.013	1.056	0.946	0.937	0.999	0.955	0.927	0.96	0.40144
Glyma.08G153100.3.p	174	S	PREDICTED: nucleolin 2 isoform X2 [Glycine max]	2	1	0.00109547	58.32	S(1)LS(1)PKPPVQR	2	0.10612	4	1.156	1.009	0.978	0.947	0.985	0.907	0.819	0.977	0.929	0.903	0.162882
Glyma.08G153100.3.p	176	S	PREDICTED: nucleolin 2 isoform X2 [Glycine max]	2	1	0.00109547	58.32	S(1)LS(1)PKPPVQR	2	0.10612	5	1.156	1.009	0.978	0.947	0.985	0.907	0.819	0.977	0.929	0.903	0.162882
Glyma.08G162200.2.p	267	S	PREDICTED: YTH domain-containing family protein 1 isoform X1 [Glycine max]	3	0.998029	1.63567e-05	62.162	APVS(0.002)VLHS(0.998)PVAK	3	0.81137	1
Glyma.08G162200.2.p	48	S	PREDICTED: YTH domain-containing family protein 1 isoform X1 [Glycine max]	3	0.750771	3.03539e-05	45.684	S(0.03)CVS(0.217)S(0.751)IGDAS(0.001)GSVK	3	1.9454	1
Glyma.08G165800.2.p	880	S	PREDICTED: uncharacterized protein LOC100799118 [Glycine max]	4	0.854013	6.29705e-09	79.652	T(0.146)DS(0.854)HLNIGEENQK	3	-1.6102	1	0.777	1.017	0.957	1.248	1.03	1.03	1.605	1.013	1.077	1.202	0.143941
Glyma.08G165800.2.p	144	S	PREDICTED: uncharacterized protein LOC100799118 [Glycine max]	4	0.967314	1.4209e-07	108.72	S(0.001)S(0.03)S(0.967)NQDSY(0.002)R	2	0.037506	1	0.759	0.857	0.97	1.185	1.223	1.109	1.562	1.428	1.145	1.36	0.0111559
Glyma.08G165800.2.p	901	S	PREDICTED: uncharacterized protein LOC100799118 [Glycine max]	4	0.970074	0.00213485	48.998	T(0.03)EAS(0.97)IFHQK	3	-0.76373	1	0.83	0.846	0.869	1.488	1.068	0.972	1.792	1.262	1.119	1.386	0.17522
Glyma.08G165800.2.p	135	S	PREDICTED: uncharacterized protein LOC100799118 [Glycine max]	4	0.901029	5.62906e-05	70.41	S(0.02)NY(0.075)GS(0.901)AQS(0.004)IPR	3	-1.5673	2
Glyma.08G165900.4.p	935	S	PREDICTED: uncharacterized protein LOC100799639 [Glycine max]	2	0.999142	3.19368e-08	73.279	AQES(0.999)EY(0.001)EVGKFEK	4	0.29659	2	0.842	0.844	0.813	1.594	1.214	0.764	1.893	1.438	0.94	1.429	0.27476
Glyma.08G165900.4.p	831	S	PREDICTED: uncharacterized protein LOC100799639 [Glycine max]	2	0.999582	0.00841181	59.35	RWS(1)YFQK	3	-0.41469	1
Glyma.08G165900.4.p	143	S	PREDICTED: uncharacterized protein LOC100799639 [Glycine max]	2	0.999566	0.0251026	53.597	SNYGS(1)IR	2	-0.42084	1	0.871	0.937	0.87	1.332	1.188	0.86	1.53	1.268	0.991	1.262	0.2398
Glyma.08G171700.2.p	112	S	PREDICTED: uncharacterized protein LOC100805313 [Glycine max]	3	1	0.000896044	51.569	GAGFIGEQGS(1)R	2	-0.53406	1
Glyma.08G171700.2.p	16	T	PREDICTED: uncharacterized protein LOC100805313 [Glycine max]	3	0.998926	3.51589e-16	79.467	VDTDGFGT(0.001)GGDVGGT(0.999)PK	2	0.4599	2	1.137	0.92	0.977	0.998	0.876	1.094	0.878	0.952	1.122	0.978	0.81998
Glyma.08G171800.2.p	237	S	PREDICTED: uncharacterized protein LOC100812450 isoform X2 [Glycine max]	5	0.971385	3.3746e-06	66.299	T(0.001)S(0.027)S(0.971)YPEK	2	0.032317	7	0.898	0.912	0.886	1.169	1.06	1.143	1.302	1.162	1.292	1.251	0.0026031
Glyma.08G171800.2.p	172	S	PREDICTED: uncharacterized protein LOC100812450 isoform X2 [Glycine max]	5	0.995891	7.01692e-16	122.77	TS(0.004)S(0.996)YPEQQR	2	-0.17342	9	0.883	0.883	0.927	1.141	1.053	1.188	1.292	1.191	1.282	1.256	0.0055364
Glyma.08G171800.2.p	116	S	PREDICTED: uncharacterized protein LOC100812450 isoform X2 [Glycine max]	5	0.999977	0.000546576	46.797	SAGVIGERGS(1)R	3	0.55816	1	0.943	0.922	1.003	1.013	0.987	1.18	1.074	1.071	1.177	1.109	0.185683
Glyma.08G171800.2.p	544	S	PREDICTED: uncharacterized protein LOC100812450 isoform X2 [Glycine max]	5	0.990562	0.0340536	48.794	VS(0.991)FS(0.005)S(0.005)IR	2	-0.14957	1	0.873	0.945	0.86	1.331	0.974	1.075	1.526	1.032	1.252	1.262	0.099395
Glyma.08G171800.2.p	250	S	PREDICTED: uncharacterized protein LOC100812450 isoform X2 [Glycine max]	5	0.987992	1.02001e-13	118.9	FS(0.012)S(0.988)EPILVPK	2	0.31798	13	0.821	0.828	0.827	1.243	1.103	1.29	1.515	1.333	1.56	1.468	0.020481
Glyma.08G172000.1.p	72	S	PREDICTED: serine/arginine-rich splicing factor SR45-like [Glycine max]	4	1	0.0211536	56.547	S(1)PADAAR	2	1.14	3	0.912	0.915	0.925	1.122	1.137	1.052	1.23	1.243	1.139	1.203	0.0196168
Glyma.08G172000.1.p	266	S	PREDICTED: serine/arginine-rich splicing factor SR45-like [Glycine max]	4	0.976059	0.00971423	67.897	VDS(0.976)PY(0.024)RR	2	-0.48194	7	0.953	0.948	0.886	1.157	1.033	1.071	1.214	1.089	1.208	1.17	0.02058
Glyma.08G172000.1.p	268	Y	PREDICTED: serine/arginine-rich splicing factor SR45-like [Glycine max]	4	0.94028	0.00578931	66.568	VDS(0.06)PY(0.94)RR	3	-0.20789	3	0.956	0.954	1.021	1.01	1.055	1.038	1.056	1.107	1.018	1.059	0.088843
Glyma.08G173100.2.p	225	S	PREDICTED: putative protein TPRXL [Glycine max]	3	0.788821	0.00368193	53.567	T(0.211)NS(0.789)FDANK	3	0.096574	1
Glyma.08G173100.2.p	303	S	PREDICTED: putative protein TPRXL [Glycine max]	3	0.934977	0.0109914	68.371	S(0.006)Y(0.059)S(0.935)ANVR	2	-0.25933	1
Glyma.08G173100.2.p	260	S	PREDICTED: putative protein TPRXL [Glycine max]	3	0.999478	0.00182009	89.08	GVS(0.999)VDS(0.001)PR	2	0.20769	3	0.862	1.05	0.891	0.99	1.015	1.258	1.149	0.967	1.413	1.164	0.21274
Glyma.08G173300.1.p	306	S	PREDICTED: ribosomal L1 domain-containing protein 1-like [Glycine max]	2	0.861174	6.58247e-06	42.123	Y(0.228)MDEIEDQLAS(0.889)DDS(0.861)EDEMVS(0.021)K	3	-0.50792	1	1.095	0.916	1.03	1.028	0.999	0.934	0.94	1.091	0.907	0.974	0.67592
Glyma.08G173300.1.p	303	S	PREDICTED: ribosomal L1 domain-containing protein 1-like [Glycine max]	2	0.889448	6.58247e-06	42.123	Y(0.228)MDEIEDQLAS(0.889)DDS(0.861)EDEMVS(0.021)K	3	-0.50792	1	1.095	0.916	1.03	1.028	0.999	0.934	0.94	1.091	0.907	0.974	0.67592
Glyma.08G173300.1.p	361	S	PREDICTED: ribosomal L1 domain-containing protein 1-like [Glycine max]	2	0.97695	6.67017e-18	103.79	GDAIEGS(0.977)GS(0.023)ELVVK	3	-0.012788	1	1.009	0.969	1.059	0.976	0.991	1.012	0.966	1.023	0.957	0.981	0.52856
Glyma.08G174100.3.p	824	S	PREDICTED: uncharacterized protein LOC100818299 isoform X2 [Glycine max]	6	0.936035	1.25272e-06	53.359	KASHIDDGAS(0.999)HES(0.936)S(0.065)R	4	-0.69251	3	0.972	0.986	0.985	1.026	0.983	1.078	1.056	0.998	1.096	1.049	0.159696
Glyma.08G174100.3.p	280	S	PREDICTED: uncharacterized protein LOC100818299 isoform X2 [Glycine max]	6	1	3.17936e-05	42.863	WLPNVLDCEEQS(1)AES(1)AK	3	0.5787	1	0.898	1.118	0.949	1.027	1.097	0.938	1.143	0.982	0.991	1.033	0.70966
Glyma.08G174100.3.p	277	S	PREDICTED: uncharacterized protein LOC100818299 isoform X2 [Glycine max]	6	1	3.99618e-23	93.371	WLPNVLDCEEQS(1)AES(1)AK	3	0.5787	4	0.935	0.969	1.063	1.021	1.035	1.008	1.092	1.07	0.95	1.033	0.45438
Glyma.08G174100.3.p	491	S	PREDICTED: uncharacterized protein LOC100818299 isoform X2 [Glycine max]	6	0.800108	6.75112e-51	109.44	KLDDGGTTSERPHLNMQQADS(0.8)T(0.2)ER	5	-0.99194	3	0.985	1.018	0.989	1.038	0.999	0.987	1.053	0.982	0.999	1.011	0.59658
Glyma.08G174100.3.p	814	S	PREDICTED: uncharacterized protein LOC100818299 isoform X2 [Glycine max]	6	0.93672	2.7898e-06	48.053	KAS(0.937)HIDDGAS(0.061)HES(0.001)S(0.001)R	4	-0.12529	1
Glyma.08G174100.3.p	413	S	PREDICTED: uncharacterized protein LOC100818299 isoform X2 [Glycine max]	6	0.999943	0.00218899	77.732	S(1)LDLSLK	3	-0.46467	1
Glyma.08G174100.3.p	312	T	PREDICTED: uncharacterized protein LOC100818299 isoform X2 [Glycine max]	6	0.999972	2.61137e-16	75.539	KDT(1)GDNDVLGSEFNCESR	3	-0.56893	1	0.99	1.013	1.09	0.883	1.075	0.967	0.892	1.062	0.888	0.946	0.42606
Glyma.08G174100.3.p	375	S	PREDICTED: uncharacterized protein LOC100818299 isoform X2 [Glycine max]	6	0.983644	2.94604e-25	75.529	GIS(0.984)AAS(0.016)GINEWAAADGVENER	3	1.8208	1
Glyma.08G174100.3.p	821	S	PREDICTED: uncharacterized protein LOC100818299 isoform X2 [Glycine max]	6	0.999072	1.02723e-07	56.017	KASHIDDGAS(0.999)HES(0.936)S(0.065)R	4	-0.69251	4	0.972	0.986	0.985	1.026	0.983	1.078	1.056	0.998	1.096	1.049	0.159696
Glyma.08G178400.2.p	314	S	PREDICTED: uncharacterized protein LOC100526917 isoform X1 [Glycine max]	2	0.992732	2.5626e-06	50.957	QIVAVNS(0.993)DVS(0.007)AANER	3	-1.2135	1
Glyma.08G186400.3.p	238	S	PREDICTED: phosphatidylinositol 4-phosphate 5-kinase 7 [Glycine max]	2	0.991979	2.41378e-06	80.632	S(0.008)LS(0.992)ENMPVISR	2	0.37229	4	0.837	0.935	0.898	1.144	1.178	1.091	1.367	1.26	1.215	1.278	0.0029048
Glyma.08G186400.3.p	619	S	PREDICTED: phosphatidylinositol 4-phosphate 5-kinase 7 [Glycine max]	2	0.971671	2.03001e-10	61.345	QES(0.972)LPS(0.028)GDEGELLILPK	3	-0.30236	1	1.076	0.881	0.821	1.33	1.016	0.898	1.237	1.154	1.094	1.168	0.35932
Glyma.08G187400.2.p	481	S	PREDICTED: probable receptor-like protein kinase At1g11050 [Glycine max]	2	0.999619	2.17499e-19	122.45	ALDLSSSGS(1)PR	2	0.2365	6	0.98	1.016	0.998	0.973	1.024	1.033	0.992	1.009	1.036	1.012	0.60452
Glyma.08G188300.2.p	158	S	PREDICTED: serine/threonine-protein kinase SRK2A-like [Glycine max]	4	0.820765	2.11754e-24	100.94	PKS(0.821)T(0.167)VGT(0.008)PAY(0.005)IAPEVLSR	3	0.45774	2	0.921	0.911	0.88	1.206	1.177	0.963	1.31	1.291	1.095	1.234	0.052824
Glyma.08G188300.2.p	154	S	PREDICTED: serine/threonine-protein kinase SRK2A-like [Glycine max]	4	0.999409	0.00176649	48.998	SSLLHS(0.999)RPK	4	-0.48457	3	0.76	0.735	0.874	1.782	1.259	0.679	2.343	1.715	0.778	1.57	0.2962
Glyma.08G188300.2.p	165	Y	PREDICTED: serine/threonine-protein kinase SRK2A-like [Glycine max]	4	0.820829	1.01567e-10	72.883	S(0.138)T(0.035)VGT(0.006)PAY(0.821)IAPEVLSR	2	-0.44186	1	0.785	0.752	0.673	1.766	1.394	0.743	2.25	1.856	1.107	1.766	0.20146
Glyma.08G188300.2.p	346	S	PREDICTED: serine/threonine-protein kinase SRK2A-like [Glycine max]	4	0.997971	0.000860944	51.771	EAQAS(0.998)GEFHVS(0.002)	2	0.24935	2	0.984	0.892	0.947	1.301	0.976	0.925	1.322	1.095	0.978	1.134	0.35452
Glyma.08G188300.2.p	150	S	PREDICTED: serine/threonine-protein kinase SRK2A-like [Glycine max]	4	0.81959	0.000894971	56.404	S(0.177)S(0.82)LLHS(0.003)RPK	3	0.36496	3	0.867	0.984	0.978	1.145	0.946	1.129	1.321	0.962	1.156	1.138	0.154302
Glyma.08G196100.2.p	713	S	PREDICTED: dentin sialophosphoprotein-like [Glycine max]	3	1	0.000187029	62.287	ELS(1)DLELGEFR	2	-0.84795	1
Glyma.08G196100.2.p	510	S	PREDICTED: dentin sialophosphoprotein-like [Glycine max]	3	1	1.13594e-19	93.753	EPFS(1)PGIDVQTLDNSR	3	-0.6918	3	1.034	1.066	0.868	1.001	1.015	1.033	0.969	0.954	1.192	1.027	0.70596
Glyma.08G196100.2.p	724	T	PREDICTED: dentin sialophosphoprotein-like [Glycine max]	3	0.789554	3.28935e-19	73.435	ES(0.118)T(0.79)PDET(0.092)HVAK	3	0.44391	2	1.022	1.027	1.014	0.966	1	0.98	0.947	0.974	0.967	0.962	0.021003
Glyma.08G196100.2.p	525	S	PREDICTED: dentin sialophosphoprotein-like [Glycine max]	3	0.992923	8.2876e-09	78.441	NLS(0.993)PFELT(0.007)EDTGK	3	0.13601	1	0.925	0.962	1.06	1.09	0.992	0.998	1.179	1.032	0.943	1.045	0.43592
Glyma.08G196400.1.p	548	T	PREDICTED: LOW QUALITY PROTEIN: uncharacterized protein At1g51745-like [Glycine max]	2	0.991987	0.000437736	59.227	LLPDGS(0.008)LT(0.992)PQR	2	0.38653	2	0.975	0.915	1.05	1.064	1.001	1.024	1.092	1.095	0.975	1.051	0.31406
Glyma.08G196400.1.p	743	S	PREDICTED: LOW QUALITY PROTEIN: uncharacterized protein At1g51745-like [Glycine max]	2	0.851549	0.00483227	66.27	ALPT(0.026)S(0.123)S(0.852)NP	2	-2.6557	1
Glyma.08G196500.1.p	45	S	uncharacterized protein LOC100306153 [Glycine max]	2	0.999732	1.71726e-09	88.385	ESNNLYNLNS(1)FK	3	-0.23707	3	0.917	0.934	0.93	1.205	0.809	1.253	1.314	0.867	1.35	1.175	0.36884
Glyma.08G200500.1.p	703	T	PREDICTED: nuclear poly(A) polymerase 4-like [Glycine max]	2	0.973279	0.0203506	67.277	LSLPS(0.027)T(0.973)V	2	0.78047	1
Glyma.08G200500.1.p	557	S	PREDICTED: nuclear poly(A) polymerase 4-like [Glycine max]	2	0.871237	1.9654e-08	49.094	RNS(0.871)LGT(0.113)GGLS(0.016)VEAVSDSQELR	3	0.50051	1
Glyma.08G201300.2.p	27	S	PREDICTED: ABC transporter G family member 36-like [Glycine max]	3	1	0.0014814	63.401	MEEVFAS(1)GR	2	-0.09489	3	1.017	0.955	0.987	1.057	0.983	1.022	1.039	1.03	1.037	1.035	0.28558
Glyma.08G201300.2.p	828	S	PREDICTED: ABC transporter G family member 36-like [Glycine max]	3	0.965187	5.27749e-11	109.95	S(0.001)LS(0.965)T(0.033)ADGNNSR	2	-0.2406	9	0.932	0.943	1.125	1.06	0.995	0.967	1.138	1.056	0.861	1.007	0.91976
Glyma.08G201300.2.p	860	S	PREDICTED: ABC transporter G family member 36-like [Glycine max]	3	0.976211	4.34774e-12	78.674	KVES(0.003)ANDS(0.976)AT(0.02)GVAPK	3	-0.018493	4	1.01	1.019	1.007	0.926	0.982	1.073	0.918	0.963	1.067	0.982	0.71126
Glyma.08G201300.2.p	856	S	PREDICTED: ABC transporter G family member 36-like [Glycine max]	3	0.999331	1.08521e-23	109.5	KVES(0.999)ANDS(0.001)ATGVAPK	4	0.72328	6	1.052	1.041	1.008	1.068	0.882	0.937	1.015	0.849	0.931	0.931	0.277
Glyma.08G201300.2.p	15	S	PREDICTED: ABC transporter G family member 36-like [Glycine max]	3	0.981162	0.00469927	69.721	S(0.018)IS(0.981)RS(0.159)S(0.842)WK	2	-0.72146	1	1.104	0.963	1.209	0.872	0.909	0.917	0.79	0.945	0.76	0.824	0.05676
Glyma.08G201300.2.p	845	S	PREDICTED: ABC transporter G family member 36-like [Glycine max]	3	0.999838	3.27613e-06	85.924	MGS(1)QATSGLR	3	-0.43112	8	1.026	0.982	1.175	1.048	0.876	0.874	1.021	0.893	0.745	0.879	0.192943
Glyma.08G201300.2.p	34	T	PREDICTED: ABC transporter G family member 36-like [Glycine max]	3	0.753194	2.23879e-06	64.52	RT(0.753)S(0.247)HVDEDEEALK	4	0.25639	4	0.984	1.003	1.071	0.979	0.999	0.976	0.994	0.996	0.912	0.966	0.27416
Glyma.08G201300.2.p	18	S	PREDICTED: ABC transporter G family member 36-like [Glycine max]	3	0.841534	0.00469927	69.721	S(0.018)IS(0.981)RS(0.159)S(0.842)WK	2	-0.72146	1	1.104	0.963	1.209	0.872	0.909	0.917	0.79	0.945	0.76	0.824	0.05676
Glyma.08G201300.2.p	818	S	PREDICTED: ABC transporter G family member 36-like [Glycine max]	3	1	0.00119472	76.572	LVRPPS(1)NR	3	0.6797	10	1.014	1.006	0.985	1.064	0.964	0.978	1.05	0.959	0.994	1	0.9923
Glyma.08G201300.2.p	54	T	PREDICTED: ABC transporter G family member 36-like [Glycine max]	3	0.909611	0.000442083	50.305	WAAIEKLPT(0.91)Y(0.09)DR	3	0.40876	1	1.026	1.054	1.159	0.818	0.972	0.962	0.797	0.922	0.83	0.85	0.0646
Glyma.08G206000.1.p	56	S	uncharacterized protein	2	0.999306	0.00114495	64.64	GS(0.001)FGGS(0.999)GLK	2	0.004339	2	1.022	0.997	0.905	1	1.016	1.09	0.979	1.02	1.205	1.062	0.24976
Glyma.08G207300.1.p	820	S	PREDICTED: coatomer subunit beta'-2-like [Glycine max]	2	0.999312	1.37001e-06	75.088	GIYS(0.999)PASEYVK	3	0.42771	3	1.025	0.918	0.988	1.034	1.036	1.026	1.009	1.129	1.039	1.056	0.22314
Glyma.08G207400.1.p	334	S	PREDICTED: protein CASC3-like [Glycine max]	4	1	2.1344e-18	67.655	NIS(1)PVVVDEGFPVQQNNAQLR	3	1.1157	1	0.844	1.046	1.046	1.114	1.024	0.959	1.321	0.979	0.917	1.055	0.54362
Glyma.08G207400.1.p	33	S	PREDICTED: protein CASC3-like [Glycine max]	4	1	3.25237e-57	128.98	EAS(1)DDEEEAEAEGEEEVTHKR	4	0.42232	3
Glyma.08G210800.1.p	27	S	PREDICTED: uncharacterized protein At1g15400-like [Glycine max]	5	1	0.018102	49.3	LLS(1)GELNK	2	-0.42773	1	0.962	1.009	1.127	0.986	0.917	1.006	1.026	0.91	0.893	0.939	0.3235
Glyma.08G210800.1.p	83	S	PREDICTED: uncharacterized protein At1g15400-like [Glycine max]	5	0.999994	1.08378e-06	77.776	VSPAIEPPS(1)PK	2	0.83749	15	0.933	1.032	1.025	1.019	1.041	0.975	1.092	1.009	0.951	1.015	0.7084
Glyma.08G210800.1.p	76	S	PREDICTED: uncharacterized protein At1g15400-like [Glycine max]	5	0.95118	1.08378e-06	58.024	T(0.049)GKVS(0.951)PAIEPPS(1)PK	4	-0.302	4	0.957	1.029	1.041	1.016	0.889	1.083	1.062	0.863	1.042	0.987	0.84574
Glyma.08G210800.1.p	10	S	PREDICTED: uncharacterized protein At1g15400-like [Glycine max]	5	0.999999	0.00370773	80.165	SEVS(1)FRR	3	-0.012539	1	0.891	0.923	1.16	0.952	1.11	1.006	1.069	1.201	0.868	1.032	0.7621
Glyma.08G210800.1.p	16	S	PREDICTED: uncharacterized protein At1g15400-like [Glycine max]	5	0.961685	1.70688e-10	106.38	QGS(0.962)S(0.038)GLVWDDK	2	1.3999	12	0.999	0.967	1.039	1.002	1.032	0.98	1.002	1.067	0.945	1.003	0.91272
Glyma.08G220500.2.p	573	S	PREDICTED: uncharacterized protein LOC100808512 isoform X2 [Glycine max]	3	1	4.26926e-06	62.861	KES(1)AGDLLLNLPR	2	-0.37756	2	0.902	1.148	1.183	0.883	1.019	0.859	0.98	0.888	0.727	0.854	0.195996
Glyma.08G221000.7.p	84	S	PREDICTED: uncharacterized membrane protein At1g16860-like isoform X2 [Glycine max]	2	0.86541	2.96542e-25	79.373	T(0.003)GS(0.003)FGGAGS(0.129)HS(0.865)GPIQPNAAAR	3	-0.13848	3	1.013	1.015	1.031	0.98	1.006	0.964	0.967	0.99	0.937	0.964	0.054565
Glyma.08G221000.7.p	82	S	PREDICTED: uncharacterized membrane protein At1g16860-like isoform X2 [Glycine max]	2	0.875446	3.53781e-25	78.583	T(0.541)GS(0.454)FGGAGS(0.875)HS(0.129)GPIQPNAAAR	3	-0.22111	1	1.03	1.05	1.042	0.723	1.124	1.051	0.702	1.071	1.011	0.928	0.60678
Glyma.08G227300.2.p	64	S	PREDICTED: serrate RNA effector molecule-like isoform X2 [Glycine max]	6	0.974154	8.74598e-20	91.547	NAS(0.146)S(0.697)PS(0.183)S(0.974)PR	2	-0.50531	13	1.031	1.014	0.978	1.011	0.972	1.005	0.98	0.959	1.029	0.988	0.58696
Glyma.08G227300.2.p	89	S	PREDICTED: serrate RNA effector molecule-like isoform X2 [Glycine max]	6	1	0.00206323	53.448	S(1)PS(1)PPHRER	3	-0.43798	8	1.063	0.988	1.069	1.076	0.944	0.845	1.013	0.956	0.792	0.918	0.30206
Glyma.08G227300.2.p	61	S	PREDICTED: serrate RNA effector molecule-like isoform X2 [Glycine max]	6	0.798743	5.59741e-10	71.176	NAS(0.172)S(0.799)PS(0.553)S(0.476)PRDR	2	0.93667	6	1.16	1.037	1.082	0.902	0.892	0.89	0.777	0.86	0.823	0.819	0.031603
Glyma.08G227300.2.p	91	S	PREDICTED: serrate RNA effector molecule-like isoform X2 [Glycine max]	6	1	0.00206323	53.448	S(1)PS(1)PPHRER	3	-0.43798	8	1.063	0.988	1.069	1.076	0.944	0.845	1.013	0.956	0.792	0.918	0.30206
Glyma.08G230000.1.p	265	T	PREDICTED: inactive protein RESTRICTED TEV MOVEMENT 2-like [Glycine max]	5	0.98972	0.00861838	47.844	RT(0.006)PT(0.99)MLT(0.005)K	2	-0.60689	1
Glyma.08G230000.1.p	217	T	PREDICTED: inactive protein RESTRICTED TEV MOVEMENT 2-like [Glycine max]	5	0.995892	0.000390291	76.332	AT(0.003)T(0.996)MQTY(0.001)EK	2	0.0012816	4	1.135	0.947	0.926	1.072	0.948	0.971	0.945	1.002	1.05	0.994	0.94456
Glyma.08G230000.1.p	347	S	PREDICTED: inactive protein RESTRICTED TEV MOVEMENT 2-like [Glycine max]	5	1	0.000692147	47.037	KPS(1)VKEQLEEK	3	-0.11009	1
Glyma.08G230000.1.p	168	S	PREDICTED: inactive protein RESTRICTED TEV MOVEMENT 2-like [Glycine max]	5	0.926623	0.00019453	61.78	KS(0.001)AS(0.015)PT(0.057)S(0.927)PDLK	2	-0.35355	5	0.91	1.067	1.111	0.945	1.019	0.963	1.038	0.955	0.869	0.948	0.45506
Glyma.08G233500.1.p	190	S	PREDICTED: metacaspase-4-like [Glycine max]	2	1	0.0110354	44.639	GFHIPS(1)ALR	2	2.8397	1
Glyma.08G236200.2.p	223	S	PREDICTED: uncharacterized protein At4g15545 [Glycine max]	2	0.998133	0.00052528	86.911	EY(0.002)SAAGS(0.998)PK	2	-0.8167	10	1.016	0.999	1.087	0.942	1.007	0.955	0.927	1.009	0.879	0.936	0.119959
Glyma.08G246400.1.p	200	S	PREDICTED: ninja-family protein AFP3-like [Glycine max]	2	0.925423	0.0416365	44.98	T(0.059)VS(0.925)LT(0.016)TR	2	1.1619	1	0.966	1.086	0.94	1.037	0.956	1.03	1.074	0.88	1.096	1.01	0.85188
Glyma.08G252600.1.p	483	S	PREDICTED: LOW QUALITY PROTEIN: auxin transport protein BIG-like [Glycine max]	2	0.971118	0.00813511	73.233	S(0.001)HS(0.971)S(0.028)LAK	2	-0.19246	6	1.005	1.06	1.091	0.841	1.023	0.985	0.837	0.965	0.904	0.903	0.168003
Glyma.08G253900.1.p	351	S	PREDICTED: kanadaptin-like [Glycine max]	2	0.957753	6.45854e-27	92.474	KKGAVEGEEEY(0.023)LS(0.958)DDDDEFY(0.019)DR	3	-0.22465	5	0.947	0.975	0.984	1.014	1.053	1.067	1.071	1.08	1.087	1.078	0.0172214
Glyma.08G255000.2.p	44	S	uncharacterized protein LOC100797887 [Glycine max]	2	1	2.29899e-07	64.454	NQVEDDS(1)PIFR	2	1.4884	2
Glyma.08G257600.2.p	443	S	PREDICTED: ADP-ribosylation factor GTPase-activating protein AGD3-like [Glycine max]	2	0.999904	1.30254e-07	66.059	MLPAS(1)PMGSGHHR	3	0.39128	5	0.967	0.924	0.969	1.023	1.001	1.163	1.058	1.083	1.2	1.114	0.107978
Glyma.08G258500.2.p	564	S	PREDICTED: histone-lysine N-methyltransferase ATX1-like [Glycine max]	3	0.975363	1.92451e-18	98.062	GYES(0.975)GS(0.025)DMFGFSNPK	3	-0.45971	5	1.091	1.048	1.107	0.931	0.908	0.885	0.854	0.867	0.801	0.839	0.00139859
Glyma.08G258500.2.p	29	T	PREDICTED: histone-lysine N-methyltransferase ATX1-like [Glycine max]	3	0.862407	1.78732e-11	56.488	GGDEDAT(0.003)IDVHT(0.067)T(0.067)RGT(0.862)PIR	3	-0.07507	1	1.029	1.057	0.97	1.053	0.991	0.898	1.022	0.937	0.926	0.963	0.5041
Glyma.08G259100.1.p	13	T	PREDICTED: probable protein phosphatase 2C 33 [Glycine max]	3	0.933115	3.63808e-05	74.537	Y(0.067)GT(0.933)DLVGEPR	2	-0.047161	1
Glyma.08G259100.1.p	80	S	PREDICTED: probable protein phosphatase 2C 33 [Glycine max]	3	0.961753	9.67167e-07	78.814	GS(0.006)S(0.033)S(0.962)FDFKVPGR	2	0.4257	1	1.062	0.84	0.901	1.072	1.106	1.065	1.009	1.318	1.184	1.157	0.095221
Glyma.08G264900.6.p	391	S	PREDICTED: phototropin-2-like [Glycine max]	2	1	0.00750435	49.448	QAS(1)PLNIQR	2	-0.83665	1
Glyma.08G264900.6.p	588	S	PREDICTED: phototropin-2-like [Glycine max]	2	0.8823	9.32359e-07	63.062	NRLS(0.882)ET(0.096)T(0.021)EQQSAK	3	-0.24072	2	1.058	1.043	1.156	0.988	0.914	0.809	0.934	0.877	0.699	0.832	0.04434
Glyma.08G264900.6.p	385	T	PREDICTED: phototropin-2-like [Glycine max]	2	0.765055	0.000438309	53.349	SADIGNT(0.045)S(0.19)T(0.765)PGR	2	1.5542	1	0.961	1.082	1.135	0.932	1	0.883	0.97	0.924	0.779	0.886	0.121237
Glyma.08G265300.6.p	640	S	PREDICTED: U2 snRNP-associated SURP motif-containing protein-like isoform X1 [Glycine max]	5	1	1.95475e-12	90.498	WAWEGDES(1)DDEQRR	3	0.35809	8	1.02	0.976	0.938	1.063	1.03	0.995	1.042	1.056	1.062	1.052	0.17058
Glyma.08G265300.6.p	802	S	PREDICTED: U2 snRNP-associated SURP motif-containing protein-like isoform X1 [Glycine max]	5	0.999573	0.00298626	41.621	DRS(1)HDFDSER	3	0.34449	2	0.942	1.007	1.127	1.028	0.915	0.989	1.091	0.91	0.879	0.953	0.49188
Glyma.08G265300.6.p	605	S	PREDICTED: U2 snRNP-associated SURP motif-containing protein-like isoform X1 [Glycine max]	5	0.949082	7.9104e-12	65.184	S(0.42)S(0.583)VPLS(0.949)PT(0.048)LPIAQPELK	4	-0.083621	4	1.086	1.147	1.02	0.965	0.858	0.885	0.89	0.748	0.868	0.832	0.020362
Glyma.08G265300.6.p	770	S	PREDICTED: U2 snRNP-associated SURP motif-containing protein-like isoform X1 [Glycine max]	5	0.979841	0.000478984	42.633	HRS(0.989)PS(0.98)PS(0.022)GS(0.009)PLPK	3	0.99291	2	1.015	0.983	0.993	0.969	0.941	1.12	0.956	0.959	1.129	1.013	0.82898
Glyma.08G265300.6.p	607	T	PREDICTED: U2 snRNP-associated SURP motif-containing protein-like isoform X1 [Glycine max]	5	0.862602	3.04605e-22	93.424	S(0.005)S(0.001)VPLS(0.132)PT(0.863)LPIAQPELK	3	0.45162	3	1.085	1.103	1.003	0.932	0.934	0.921	0.859	0.848	0.92	0.873	0.049238
Glyma.08G265300.6.p	579	S	PREDICTED: U2 snRNP-associated SURP motif-containing protein-like isoform X1 [Glycine max]	5	0.896037	5.44978e-43	111.09	ET(0.104)S(0.896)EEPDPVWNHYGDEDLQSQGR	3	-1.0069	2	1.083	1.007	1.111	0.925	0.887	0.969	0.855	0.882	0.872	0.869	0.023102
Glyma.08G265300.6.p	768	S	PREDICTED: U2 snRNP-associated SURP motif-containing protein-like isoform X1 [Glycine max]	5	0.992194	0.000478984	42.633	HRS(0.992)PS(0.958)PS(0.045)GS(0.005)PLPK	3	1.7003	2	1.015	0.983	0.993	0.969	0.941	1.12	0.956	0.959	1.129	1.013	0.82898
Glyma.08G265600.5.p	270	T	PREDICTED: transcription factor HBP-1a isoform X3 [Glycine max]	2	1	1.04568e-06	51.566	LGDIPGVAT(1)PGKEDLR	3	0.19373	2	1.037	1.118	1.023	0.955	0.881	0.969	0.921	0.789	0.947	0.883	0.036679
Glyma.08G266300.3.p	456	S	PREDICTED: uncharacterized protein LOC100786931 isoform X1 [Glycine max]	2	1	7.51113e-10	54.167	VDNHPGGGHWFAAGLS(1)PNVPGK	3	0.61336	2
Glyma.08G266300.3.p	861	S	PREDICTED: uncharacterized protein LOC100786931 isoform X1 [Glycine max]	2	0.923403	3.56815e-05	42.123	IQAPS(0.001)S(0.002)GFS(0.037)S(0.037)VDPRS(0.923)PR	3	0.39503	1
Glyma.08G266300.3.p	235	Y	PREDICTED: uncharacterized protein LOC100786931 isoform X1 [Glycine max]	2	0.999833	6.47481e-23	136.57	TVYSY(1)IQSR	3	-0.045059	7	0.945	0.965	1.008	1.018	1.094	1.008	1.078	1.134	1.002	1.069	0.110159
Glyma.08G266300.3.p	604	S	PREDICTED: uncharacterized protein LOC100786931 isoform X1 [Glycine max]	2	0.999772	4.7647e-06	90.793	GTSHGS(1)PLGK	2	0.064204	1	0.96	0.906	1.058	0.995	0.932	1.189	1.036	1.029	1.125	1.066	0.51282
Glyma.08G271700.1.p	315	Y	PREDICTED: probable ADP-ribosylation factor GTPase-activating protein AGD8 isoform X1 [Glycine max]	2	0.999995	2.63535e-161	218.2	SISSSQY(1)FGDQNK	2	-0.39548	2	0.885	0.861	1.118	1.106	1.138	0.942	1.251	1.323	0.843	1.112	0.35202
Glyma.08G271700.1.p	309	S	PREDICTED: probable ADP-ribosylation factor GTPase-activating protein AGD8 isoform X1 [Glycine max]	2	0.992959	6.31567e-34	136.57	S(0.993)IS(0.007)SSQYFGDQNK	3	-0.79905	9	0.912	0.822	1.032	1.114	1.205	0.98	1.223	1.466	0.951	1.193	0.117439
Glyma.08G271700.1.p	311	S	PREDICTED: probable ADP-ribosylation factor GTPase-activating protein AGD8 isoform X1 [Glycine max]	2	0.877026	2.02073e-15	99.055	S(0.044)IS(0.877)S(0.061)S(0.016)QY(0.002)FGDQNK	2	-0.2386	3	0.789	0.988	1.034	1.095	1.189	0.972	1.388	1.205	0.941	1.158	0.2046
Glyma.08G271700.1.p	341	S	PREDICTED: probable ADP-ribosylation factor GTPase-activating protein AGD8 isoform X1 [Glycine max]	2	0.963902	2.04406e-38	122.19	FSGSS(0.001)AIS(0.964)S(0.035)ADLFGDSR	2	-0.76444	2	0.779	0.968	0.783	1.203	1.254	1.118	1.545	1.295	1.429	1.413	0.0092162
Glyma.08G271700.1.p	313	S	PREDICTED: probable ADP-ribosylation factor GTPase-activating protein AGD8 isoform X1 [Glycine max]	2	0.835125	3.88695e-42	145.52	S(0.005)IS(0.024)S(0.135)S(0.835)QY(0.001)FGDQNK	3	-0.55513	3	0.85	0.887	1.038	1.141	1.192	0.958	1.343	1.345	0.924	1.186	0.132984
Glyma.08G279800.1.p	670	S	PREDICTED: kinesin-like protein KCA2 isoform X1 [Glycine max]	2	0.865388	8.05279e-13	82.01	LS(0.135)S(0.865)PLAHGSANVQPR	3	-0.53283	1	0.921	1.071	1.015	0.884	1.051	1.091	0.958	0.982	1.076	1.006	0.93842
Glyma.08G279800.1.p	665	S	PREDICTED: kinesin-like protein KCA2 isoform X1 [Glycine max]	2	0.99813	0.0107506	56.548	AST(0.002)AGS(0.998)PK	2	-1.4769	1
Glyma.08G281800.5.p	60	S	PREDICTED: uncharacterized protein LOC100798943 [Glycine max]	2	0.947907	2.4306e-10	67.227	SNCLCS(0.001)PT(0.004)T(0.047)HAGS(0.948)FR	3	-0.8074	1	1.015	1.007	0.901	0.992	1.025	1.089	0.978	1.018	1.21	1.063	0.25964
Glyma.08G281800.5.p	76	S	PREDICTED: uncharacterized protein LOC100798943 [Glycine max]	2	0.995151	0.000544145	67.095	T(0.002)KS(0.995)MES(0.003)ESLR	2	-0.61504	4	0.978	0.967	0.918	1.035	1.113	1.031	1.059	1.151	1.124	1.11	0.031477
Glyma.08G282400.2.p	154	S	PREDICTED: LOW QUALITY PROTEIN: uncharacterized protein LOC100788538 [Glycine max]	3	0.889897	3.7605e-12	84.895	ESQHPQS(0.11)HFS(0.89)PAGR	4	-0.30663	2	0.877	1.033	0.905	1.112	1.081	1.041	1.268	1.048	1.152	1.149	0.055577
Glyma.08G282400.2.p	932	S	PREDICTED: LOW QUALITY PROTEIN: uncharacterized protein LOC100788538 [Glycine max]	3	1	0.00643725	75.229	DLS(1)PS(1)PVR	2	0.024843	7	0.947	1.001	1.004	1.036	1.001	1.041	1.094	1.001	1.039	1.043	0.133935
Glyma.08G282400.2.p	488	S	PREDICTED: LOW QUALITY PROTEIN: uncharacterized protein LOC100788538 [Glycine max]	3	1	3.0408e-16	91.589	S(1)AEDEEDEEDQVEAAR	3	0.59646	1
Glyma.08G282400.2.p	151	S	PREDICTED: LOW QUALITY PROTEIN: uncharacterized protein LOC100788538 [Glycine max]	3	0.877781	3.73928e-12	84.94	ESQHPQS(0.878)HFS(0.122)PAGR	3	-1.0267	2	1.028	1.027	1.045	0.882	0.959	1.069	0.858	0.935	1.023	0.939	0.36566
Glyma.08G282400.2.p	930	S	PREDICTED: LOW QUALITY PROTEIN: uncharacterized protein LOC100788538 [Glycine max]	3	1	0.00643725	75.229	DLS(1)PS(1)PVR	2	0.024843	7	0.947	1.001	1.004	1.036	1.001	1.041	1.094	1.001	1.039	1.043	0.133935
Glyma.08G288300.5.p	149	S	PREDICTED: serine/arginine-rich splicing factor RSZ21-like isoform X2 [Glycine max]	2	1	0.0119269	61.344	S(1)IS(1)PPWGR	2	0.21319	10	0.961	1.01	1.036	1.023	1.028	0.961	1.064	1.02	0.929	1.002	0.95942
Glyma.08G288300.5.p	159	S	PREDICTED: serine/arginine-rich splicing factor RSZ21-like isoform X2 [Glycine max]	2	0.948555	0.000277721	51.009	NY(0.563)S(0.949)RS(0.097)PPY(0.391)RPR	4	0.31795	1
Glyma.08G288300.5.p	161	S	PREDICTED: serine/arginine-rich splicing factor RSZ21-like isoform X2 [Glycine max]	2	0.917328	0.00156931	41.014	NY(0.091)S(0.089)RS(0.917)PPY(0.902)RPR	3	0.51539	1	0.973	1.063	0.958	0.969	0.978	1.082	0.997	0.921	1.131	1.012	0.8231
Glyma.08G288300.5.p	164	Y	PREDICTED: serine/arginine-rich splicing factor RSZ21-like isoform X2 [Glycine max]	2	0.902353	0.00156931	41.014	NY(0.091)S(0.089)RS(0.917)PPY(0.902)RPR	3	0.51539	1	0.973	1.063	0.958	0.969	0.978	1.082	0.997	0.921	1.131	1.012	0.8231
Glyma.08G288300.5.p	151	S	PREDICTED: serine/arginine-rich splicing factor RSZ21-like isoform X2 [Glycine max]	2	1	0.0119269	61.344	S(1)IS(1)PPWGR	2	0.21319	10	0.961	1.01	1.036	1.023	1.028	0.961	1.064	1.02	0.929	1.002	0.95942
Glyma.08G288400.1.p	191	S	PREDICTED: putative potassium transporter 12 [Glycine max]	4	0.905111	1.4834e-20	130.72	QQADEQIS(0.905)S(0.095)FK	2	0.53194	1	0.952	1.048	0.93	0.842	0.912	1.366	0.884	0.871	1.472	1.065	0.72564
Glyma.08G288400.1.p	68	S	PREDICTED: putative potassium transporter 12 [Glycine max]	4	0.999983	4.27429e-14	63.869	RVDS(1)FDVEAMEIAGTHAHHSK	5	-0.2088	3	1.007	0.961	0.895	1.118	1.012	1.038	1.11	1.052	1.16	1.107	0.08936
Glyma.08G288400.1.p	54	S	PREDICTED: putative potassium transporter 12 [Glycine max]	4	0.999605	0.000323793	51.113	HDDGREGYGS(1)IR	3	0.17555	2	0.959	0.935	1.053	1.083	0.982	1.015	1.13	1.051	0.965	1.045	0.39618
Glyma.08G293900.1.p	1163	T	PREDICTED: phospholipid-transporting ATPase 3-like [Glycine max]	3	1	8.42268e-28	118.02	AQLLEIGNQLT(1)PDEAR	3	0.93592	1	1.005	0.902	0.957	1.05	1.115	1.014	1.045	1.238	1.062	1.11	0.066504
Glyma.08G293900.1.p	1149	S	PREDICTED: phospholipid-transporting ATPase 3-like [Glycine max]	3	0.971591	0.00555099	63.624	DEVDS(0.972)T(0.028)GR	2	0.71815	2	1.009	1.027	1.106	1.009	1.004	0.837	0.999	0.978	0.758	0.907	0.20232
Glyma.08G293900.1.p	18	T	PREDICTED: phospholipid-transporting ATPase 3-like [Glycine max]	3	0.820873	1.3833e-30	111.6	S(0.023)S(0.026)S(0.131)T(0.821)LGQHQQQS(0.873)PS(0.12)QT(0.007)VR	3	-0.48537	4	1.037	0.995	0.999	0.997	1.03	0.951	0.961	1.037	0.952	0.983	0.54192
Glyma.08G293900.1.p	26	S	PREDICTED: phospholipid-transporting ATPase 3-like [Glycine max]	3	0.966964	6.61237e-35	112.58	SSSTLGQHQQQS(0.967)PS(0.031)QT(0.002)VR	3	0.21764	7	1.01	0.992	0.988	0.959	1.029	1.045	0.95	1.039	1.057	1.014	0.62682
Glyma.08G293900.1.p	10	S	PREDICTED: phospholipid-transporting ATPase 3-like [Glycine max]	3	0.821952	1.38778e-07	80.507	GWDGIQS(0.178)S(0.822)FSSR	2	-0.36849	3	0.891	0.99	1.004	1.074	1.086	0.997	1.206	1.096	0.994	1.094	0.115282
Glyma.08G294800.1.p	395	S	PREDICTED: uncharacterized protein LOC100785006 isoform X1 [Glycine max]	3	0.999943	2.16469e-11	84.508	QESTDSNVGS(1)PPK	3	-0.91028	6	0.939	0.978	0.988	0.947	1.109	1.086	1.008	1.134	1.101	1.082	0.2087
Glyma.08G295700.1.p	128	S	PREDICTED: probable AMP deaminase [Glycine max]	3	0.932307	1.12808e-13	72.927	AS(0.068)S(0.932)LENLQFVPSGLPSLR	2	0.42277	1
Glyma.08G295700.1.p	91	S	PREDICTED: probable AMP deaminase [Glycine max]	3	0.960826	4.58733e-06	45.577	GALS(0.036)MS(0.961)VDDS(0.002)S(0.001)NVLR	3	0.009382	1
Glyma.08G295700.1.p	107	S	PREDICTED: probable AMP deaminase [Glycine max]	3	0.836275	6.1147e-11	69.986	IS(0.005)S(0.069)S(0.836)MPNVVS(0.078)AT(0.012)DWIR	2	-1.0268	2	0.988	1.047	1.054	0.917	0.866	1.137	0.928	0.827	1.08	0.945	0.54706
Glyma.08G296300.1.p	261	S	PREDICTED: uncharacterized protein LOC100796980 [Glycine max]	3	0.971222	0.036274	47.603	IS(0.029)S(0.971)FEIK	2	0.070171	1
Glyma.08G296300.1.p	178	S	PREDICTED: uncharacterized protein LOC100796980 [Glycine max]	3	0.974448	0.000168007	41.988	NDS(0.002)VS(0.007)GEGKLS(0.974)PS(0.017)R	3	0.0076399	1
Glyma.08G296300.1.p	9	S	PREDICTED: uncharacterized protein LOC100796980 [Glycine max]	3	0.992334	0.000586563	86.114	S(0.002)T(0.006)S(0.992)HVYSDR	2	-0.10249	9	0.937	0.944	1.018	1.008	1.11	1.028	1.074	1.176	1.009	1.085	0.112236
Glyma.08G296300.1.p	12	Y	PREDICTED: uncharacterized protein LOC100796980 [Glycine max]	3	0.998813	6.50026e-05	100.69	STS(0.001)HVY(0.999)SDR	2	0.31359	3	0.903	0.968	0.971	1.063	1.084	1.063	1.178	1.121	1.096	1.129	0.0061991
Glyma.08G297400.1.p	408	Y	PREDICTED: probable LRR receptor-like serine/threonine-protein kinase At1g14390 [Glycine max]	2	0.949984	6.12568e-06	58.885	Y(0.95)S(0.001)T(0.002)S(0.008)VS(0.038)PRPIGT(0.001)R	2	0.54194	3	1.04	1.075	0.977	0.887	1.112	0.916	0.852	1.035	0.939	0.943	0.4823
Glyma.08G297400.1.p	413	S	PREDICTED: probable LRR receptor-like serine/threonine-protein kinase At1g14390 [Glycine max]	2	0.992124	0.00342256	80.24	Y(0.008)STSVS(0.992)PR	2	0.40553	1	0.966	0.994	1.083	1.013	1.02	0.94	1.049	1.027	0.869	0.977	0.62068
Glyma.08G306800.1.p	10	Y	glutathione S-transferase GST 22 [Glycine max]	2	0.811416	2.34148e-05	91.313	VY(0.168)GPT(0.001)Y(0.811)GS(0.019)PK	2	-0.24668	1	0.975	1.004	0.919	1.109	1.012	1.008	1.138	1.009	1.098	1.08	0.136302
Glyma.08G306800.1.p	12	S	glutathione S-transferase GST 22 [Glycine max]	2	0.964466	0.000677118	62.088	VY(0.004)GPT(0.006)Y(0.026)GS(0.964)PK	3	0.76768	1	0.912	1.076	1.08	0.932	1.046	0.973	1.023	0.973	0.902	0.962	0.57866
Glyma.08G313200.1.p	702	S	PREDICTED: microtubule-associated protein TORTIFOLIA1-like [Glycine max]	4	0.999773	7.3157e-11	86.548	AFGGSSADGRS(1)PK	2	0.31991	3	1.189	1.014	0.977	0.958	0.931	0.902	0.806	0.918	0.925	0.878	0.126497
Glyma.08G313200.1.p	416	S	PREDICTED: microtubule-associated protein TORTIFOLIA1-like [Glycine max]	4	1	7.24918e-13	92.096	RGS(1)DDLPVEVVVPR	3	-0.43911	7	1.068	1.083	0.981	0.857	0.931	1.078	0.803	0.86	1.101	0.915	0.28738
Glyma.08G325300.2.p	32	S	PREDICTED: uncharacterized protein LOC100804602 [Glycine max]	2	0.875453	6.02671e-26	124.5	SDVFSGNS(0.124)S(0.875)PLS(0.001)K	2	0.51672	2	0.975	1.012	1.035	0.926	1.096	0.981	0.949	1.084	0.95	0.994	0.91072
Glyma.08G325300.2.p	417	S	PREDICTED: uncharacterized protein LOC100804602 [Glycine max]	2	0.867242	0.000156922	63.966	LQPS(0.064)KS(0.867)NNS(0.069)R	2	0.23	2	0.86	0.934	1.058	1.111	1.138	0.952	1.293	1.22	0.9	1.122	0.2284
Glyma.08G325500.2.p	99	S	PREDICTED: heterogeneous nuclear ribonucleoprotein 1-like [Glycine max]	3	0.999921	3.26153e-11	89.502	QSGSAHVS(1)PGPGR	2	0.38039	3	1.015	0.967	1.066	0.977	0.994	0.994	0.962	1.029	0.933	0.973	0.39616
Glyma.08G325500.2.p	310	S	PREDICTED: heterogeneous nuclear ribonucleoprotein 1-like [Glycine max]	3	0.998317	2.06189e-06	92.636	SNSLMNS(0.998)PS(0.002)R	2	-0.71683	5	0.994	0.94	0.956	1.042	1.021	1.082	1.05	1.087	1.133	1.088	0.024017
Glyma.08G325500.2.p	419	S	PREDICTED: heterogeneous nuclear ribonucleoprotein 1-like [Glycine max]	3	0.758112	9.54127e-15	95.873	S(0.758)GS(0.175)GS(0.013)VY(0.054)NDSAWR	2	-0.79005	1
Glyma.08G329500.1.p	670	S	PREDICTED: cleavage and polyadenylation specificity factor subunit CG7185-like [Glycine max]	2	0.999659	1.8596e-17	118.21	SQLS(1)QEEEHHSR	3	-0.76376	17	1.03	1.02	0.973	1.017	0.956	1.014	0.986	0.938	1.043	0.988	0.67428
Glyma.08G330400.1.p	44	S	PREDICTED: RPM1-interacting protein 4 [Glycine max]	2	0.999119	0.00112727	57.434	T(0.001)GGNPES(0.999)PGK	2	-0.054276	2	0.912	1.011	1.267	0.946	0.94	0.926	1.037	0.93	0.731	0.882	0.35634
Glyma.08G330800.2.p	643	S	PREDICTED: WEB family protein At5g55860-like [Glycine max]	5	0.946747	4.13728e-24	102.39	NQVEGGS(0.947)PS(0.053)YLPGENPV	2	0.2056	4	0.993	0.977	0.965	1.056	0.987	1.048	1.063	1.011	1.087	1.053	0.08896
Glyma.08G330800.2.p	591	S	PREDICTED: WEB family protein At5g55860-like [Glycine max]	5	0.787705	2.53921e-34	114.3	ILAET(0.002)QVS(0.786)T(0.212)ES(0.212)S(0.788)PQHYR	3	-1.1703	8	0.983	0.955	1.073	0.951	1.033	1.031	0.967	1.082	0.961	1.001	0.97762
Glyma.08G330800.2.p	374	S	PREDICTED: WEB family protein At5g55860-like [Glycine max]	5	0.985438	0.000293773	59.705	S(0.015)KS(0.985)ELEACMAR	2	-0.9717	1	0.827	1.005	1.114	1.021	1.011	1.066	1.235	1.007	0.958	1.052	0.58464
Glyma.08G330800.2.p	587	S	PREDICTED: WEB family protein At5g55860-like [Glycine max]	5	0.785954	4.03031e-23	96.881	ILAET(0.002)QVS(0.786)T(0.212)ES(0.212)S(0.788)PQHYR	3	-1.1703	2	0.94	0.962	1.024	0.942	1.134	1.043	1.001	1.178	1.02	1.066	0.35028
Glyma.08G337200.2.p	613	S	PREDICTED: enhancer of mRNA-decapping protein 4-like isoform X1 [Glycine max]	8	0.823887	0.00848811	42.3	GIS(0.824)S(0.107)S(0.037)NT(0.033)EAK	2	-2.3157	1	0.969	0.848	0.827	1.256	0.987	1.177	1.297	1.165	1.423	1.293	0.047156
Glyma.08G337200.2.p	562	S	PREDICTED: enhancer of mRNA-decapping protein 4-like isoform X1 [Glycine max]	8	0.996795	4.1859e-21	92.932	DPITVEGFHS(0.997)LDS(0.002)S(0.001)AGR	3	0.50282	3	0.884	0.884	0.796	1.304	1.076	1.137	1.475	1.216	1.43	1.372	0.0128355
Glyma.08G337200.2.p	662	S	PREDICTED: enhancer of mRNA-decapping protein 4-like isoform X1 [Glycine max]	8	0.960471	2.65976e-13	61.538	S(0.01)PQS(0.03)NLS(0.96)DHVGDHPVNDYSIDR	4	-0.6251	2	1.018	1.023	0.974	1.015	0.987	0.996	0.997	0.967	1.023	0.994	0.76384
Glyma.08G337200.2.p	800	S	PREDICTED: enhancer of mRNA-decapping protein 4-like isoform X1 [Glycine max]	8	0.989023	2.97435e-06	48.907	LFCS(0.011)QAS(0.989)DLGIEMAR	3	-0.60982	3	0.867	0.874	0.805	1.412	1.156	0.961	1.627	1.323	1.194	1.386	0.068617
Glyma.08G337200.2.p	734	S	PREDICTED: enhancer of mRNA-decapping protein 4-like isoform X1 [Glycine max]	8	0.850339	5.98679e-10	86.756	AGS(0.124)S(0.85)S(0.025)ETNIIDR	3	-1.7614	1
Glyma.08G337200.2.p	69	S	PREDICTED: enhancer of mRNA-decapping protein 4-like isoform X1 [Glycine max]	8	0.86319	2.48291e-29	93.407	S(0.136)IS(0.863)FPT(0.001)QPIPPPSNPNAGAR	3	0.45164	3	0.953	0.991	0.923	1.131	0.941	1.095	1.186	0.95	1.187	1.105	0.179276
Glyma.08G337200.2.p	548	S	PREDICTED: enhancer of mRNA-decapping protein 4-like isoform X1 [Glycine max]	8	0.956474	3.05888e-15	76.345	S(0.022)DS(0.956)S(0.022)VSR	2	1.5462	6	0.983	0.847	0.93	1.294	0.939	1.048	1.317	1.109	1.129	1.189	0.196595
Glyma.08G337200.2.p	687	S	PREDICTED: enhancer of mRNA-decapping protein 4-like isoform X1 [Glycine max]	8	0.999882	3.53856e-10	82.651	NLS(1)DPLNSDSK	2	-0.65063	9	0.96	0.988	1.002	0.999	0.998	1.084	1.041	1.01	1.082	1.044	0.23248
Glyma.08G337200.2.p	869	S	PREDICTED: enhancer of mRNA-decapping protein 4-like isoform X1 [Glycine max]	8	0.99991	2.09925e-41	114.63	VSDSSTSVAVPPS(1)PAPNAK	3	-1.1221	2
Glyma.08G337200.2.p	609	S	PREDICTED: enhancer of mRNA-decapping protein 4-like isoform X1 [Glycine max]	8	0.999529	3.66179e-08	64.454	YPLSSGHVEAPIS(1)R	3	-0.18819	1	0.914	1.024	0.874	1.16	0.961	1.112	1.269	0.939	1.274	1.15	0.134161
Glyma.08G340500.2.p	1455	S	PREDICTED: eukaryotic translation initiation factor 4G-like isoform X2 [Glycine max]	7	1	0.000108886	49.537	KIEEVHRDAS(1)QER	3	-0.12992	1	0.805	1.041	0.948	1.035	1.221	1.021	1.287	1.173	1.078	1.173	0.162462
Glyma.08G340500.2.p	1646	S	PREDICTED: eukaryotic translation initiation factor 4G-like isoform X2 [Glycine max]	7	0.964363	3.33367e-12	85.819	TQGTAASQS(0.035)IS(0.964)PER	3	-0.47655	1
Glyma.08G340500.2.p	1490	S	PREDICTED: eukaryotic translation initiation factor 4G-like isoform X2 [Glycine max]	7	0.984644	2.80949e-11	73.252	GS(0.003)S(0.012)MLS(0.985)PNAQMGGLR	3	-0.46487	2	1.006	0.861	1.011	1.187	0.934	1.026	1.18	1.085	1.016	1.093	0.36974
Glyma.08G340500.2.p	1172	S	PREDICTED: eukaryotic translation initiation factor 4G-like isoform X2 [Glycine max]	7	0.993799	0.0404391	45.368	T(0.006)NS(0.994)FQQR	2	-1.1762	1	0.869	0.894	1.227	1.15	1.05	0.834	1.324	1.174	0.68	1.015	0.926
Glyma.08G340500.2.p	1631	S	PREDICTED: eukaryotic translation initiation factor 4G-like isoform X2 [Glycine max]	7	0.856843	0.000143962	45.54	ILDKPVVT(0.143)S(0.857)PPAR	3	0.11491	2	0.984	1.019	1.034	0.935	1.01	1.038	0.949	0.991	1.006	0.982	0.62582
Glyma.08G340500.2.p	937	S	PREDICTED: eukaryotic translation initiation factor 4G-like isoform X2 [Glycine max]	7	0.84179	4.80553e-21	98.281	ADAAGS(0.842)T(0.135)S(0.023)DLYNAYK	3	0.65169	5	0.838	1.036	0.972	0.916	1.208	1.098	1.094	1.167	1.13	1.132	0.2914
Glyma.08G340500.2.p	179	S	PREDICTED: eukaryotic translation initiation factor 4G-like isoform X2 [Glycine max]	7	0.975614	2.84268e-102	189.32	T(0.011)S(0.014)S(0.976)APPNIDEQR	2	2.295	6	0.886	1.129	1.057	0.842	1.095	1.02	0.95	0.971	0.966	0.963	0.73118
Glyma.08G340500.2.p	637	S	PREDICTED: eukaryotic translation initiation factor 4G-like isoform X2 [Glycine max]	7	0.975476	0.00126797	69.03	S(0.025)NS(0.975)LKDNQK	2	0.26257	3	1.107	1.052	1.11	0.893	0.949	0.859	0.807	0.902	0.774	0.826	0.0042363
Glyma.08G340500.2.p	23	S	PREDICTED: eukaryotic translation initiation factor 4G-like isoform X2 [Glycine max]	7	0.999447	1.24191e-06	84.297	S(0.001)GRPGS(0.999)FNQQR	2	-0.11315	2	0.863	0.908	1.025	1.055	1.071	1.144	1.222	1.18	1.117	1.17	0.046564
Glyma.08G344800.5.p	226	S	PREDICTED: putative SOS response-associated peptidase YoqW [Glycine max]	3	0.971948	0.00148865	64.82	T(0.001)S(0.027)S(0.972)HEFVK	2	-0.75465	1
Glyma.08G344800.5.p	290	S	PREDICTED: putative SOS response-associated peptidase YoqW [Glycine max]	3	0.999438	1.07072e-20	65.165	EYETFSAADSKPALANHDQIS(0.999)PNPAK	4	-0.67895	2	1.055	1.014	1.078	0.907	0.966	0.975	0.859	0.952	0.904	0.905	0.024618
Glyma.08G345300.1.p	186	S	ras-related protein RABA5b-like [Glycine max]	3	0.824539	0.0013527	59.198	KVLNS(0.166)DS(0.825)Y(0.009)K	3	0.49664	1
Glyma.08G347800.1.p	246	T	PREDICTED: putative G3BP-like protein isoform X2 [Glycine max]	2	0.989667	6.56167e-11	72.891	EGAMPSS(0.002)T(0.008)VT(0.99)PVPVK	3	2.2186	1
Glyma.08G349500.3.p	147	S	RIN4d protein [Glycine max]	4	0.836887	3.54396e-10	89.911	NSY(0.061)DS(0.029)S(0.837)HGT(0.073)PGR	3	0.50958	2	0.833	1.071	0.899	1.131	1.11	1.011	1.358	1.037	1.126	1.16	0.134737
Glyma.08G349500.3.p	130	T	RIN4d protein [Glycine max]	4	0.988255	2.88616e-06	49.343	QAKT(0.988)PGRDS(0.922)PS(0.089)WEGK	4	-1.373	3	0.92	0.994	0.918	1.106	1.1	1.01	1.203	1.107	1.101	1.136	0.032563
Glyma.08G349500.3.p	165	T	RIN4d protein [Glycine max]	4	1	6.26239e-34	138.21	GDET(1)PDEGAAVPK	3	0.35456	4	0.954	1.002	0.943	1.044	1.098	0.995	1.093	1.096	1.056	1.082	0.084979
Glyma.08G349500.3.p	83	S	RIN4d protein [Glycine max]	4	0.964086	0.00555099	65.879	QFT(0.036)DS(0.964)PAR	2	-0.40447	7	0.952	0.968	0.957	1.149	0.968	1.039	1.208	1	1.088	1.097	0.22062
Glyma.08G349500.3.p	122	S	RIN4d protein [Glycine max]	4	0.99996	7.88933e-09	61.276	QSTGPEHNIDRS(1)PLHR	3	-0.27106	5	0.997	1.021	1.012	0.961	1.033	0.994	0.964	1.012	0.982	0.986	0.55836
Glyma.08G349500.3.p	146	S	RIN4d protein [Glycine max]	4	0.949205	4.37991e-06	73.279	NS(0.001)YDS(0.949)S(0.05)HGTPGR	2	0.84836	4	0.866	1.079	1.004	1.137	1.018	0.921	1.314	0.944	0.919	1.043	0.65658
Glyma.08G349500.3.p	135	S	RIN4d protein [Glycine max]	4	0.963665	2.88616e-06	72.315	TPGRDS(0.964)PS(0.036)WEGK	2	0.52249	6	0.954	0.91	0.928	1.145	0.984	1.128	1.2	1.082	1.218	1.167	0.042202
Glyma.08G349500.3.p	93	S	RIN4d protein [Glycine max]	4	0.810317	1.27594e-05	94.363	HGGGDS(0.19)S(0.81)HR	3	0.41292	1	1.515	1.208	0.963	1.013	0.668	0.469	0.668	0.554	0.487	0.583	0.085476
Glyma.08G349500.3.p	101	S	RIN4d protein [Glycine max]	4	1	0.00267645	50.786	GHGVGS(1)ADNR	2	-0.48107	1	0.965	1.029	1.024	1.076	0.999	0.917	1.115	0.971	0.897	0.991	0.87156
Glyma.08G349500.3.p	150	T	RIN4d protein [Glycine max]	4	0.999504	2.29432e-07	80.411	NSYDSSHGT(1)PGR	2	-0.22683	17	0.914	0.971	0.959	1.076	1.075	1.054	1.177	1.109	1.101	1.127	0.0030419
Glyma.08G350600.2.p	17	S	uncharacterized protein LOC100305708 [Glycine max]	2	0.959163	1.36645e-05	42.384	GS(0.041)QEEEKKPS(0.959)DQGAHINLK	4	0.44264	1	1.052	1.029	1.059	0.988	0.978	0.882	0.94	0.951	0.834	0.907	0.049703
Glyma.08G354500.4.p	243	S	PREDICTED: transcriptional corepressor LEUNIG_HOMOLOG-like isoform X2 [Glycine max]	2	0.987562	1.55642e-20	91.166	S(0.012)GLGS(0.988)PGINQGVTSLPLK	3	-0.40392	1
Glyma.08G361200.1.p	15	S	PREDICTED: inositol transporter 1 [Glycine max]	2	0.891511	5.64376e-19	65.833	TGGGIT(0.001)MQS(0.036)T(0.118)PGS(0.823)S(0.892)GY(0.113)LDLY(0.016)PER	3	-0.93841	6	0.944	0.998	0.966	1.158	0.94	1.021	1.226	0.943	1.057	1.073	0.34352
Glyma.08G361200.1.p	14	S	PREDICTED: inositol transporter 1 [Glycine max]	2	0.82266	8.39793e-27	81.97	TGGGIT(0.001)MQS(0.036)T(0.118)PGS(0.823)S(0.892)GY(0.113)LDLY(0.016)PER	3	-0.93841	8	0.943	0.954	0.965	1.124	0.98	1.073	1.192	1.027	1.112	1.11	0.132782
Glyma.08G362400.3.p	315	S	PREDICTED: clathrin interactor EPSIN 2 [Glycine max]	5	0.999879	3.21096e-17	75.773	S(1)PVHS(1)ERDVETSAAPAPR	3	0.19077	3	1.069	1.004	0.965	0.991	0.972	1.004	0.927	0.968	1.04	0.977	0.49712
Glyma.08G362400.3.p	292	S	PREDICTED: clathrin interactor EPSIN 2 [Glycine max]	5	0.999996	5.3811e-31	85.185	KLS(1)EQNMGAPPSYEEAVSESR	4	-0.5244	13	1.107	1.014	0.968	0.971	0.98	0.955	0.877	0.967	0.988	0.941	0.21582
Glyma.08G362400.3.p	216	S	PREDICTED: clathrin interactor EPSIN 2 [Glycine max]	5	1	0.00447665	90.601	DDDRHS(1)R	3	0.30542	3	0.756	0.942	1.07	0.974	1.19	1.159	1.289	1.263	1.084	1.201	0.178101
Glyma.08G362400.3.p	263	Y	PREDICTED: clathrin interactor EPSIN 2 [Glycine max]	5	0.911153	3.70836e-07	50.305	S(0.044)S(0.044)DRDRY(0.911)DDDGQHSSR	4	0.16748	1	1.422	1.066	0.953	1.003	0.857	0.596	0.705	0.805	0.626	0.714	0.15022
Glyma.08G362400.3.p	270	S	PREDICTED: clathrin interactor EPSIN 2 [Glycine max]	5	0.829843	1.43296e-15	87.319	S(0.805)S(0.195)DRDRYDDDGQHS(0.83)S(0.17)R	3	-0.57866	7	0.937	0.922	0.972	0.995	1.143	1.092	1.063	1.239	1.124	1.141	0.044122
Glyma.08G362400.3.p	257	S	PREDICTED: clathrin interactor EPSIN 2 [Glycine max]	5	0.847741	8.49498e-20	101.05	S(0.848)S(0.152)DRDRYDDDGQHSSR	3	0.1899	11	1.067	0.975	0.951	0.949	1.062	1.016	0.89	1.091	1.07	1.011	0.82576
Glyma.08G362400.3.p	311	S	PREDICTED: clathrin interactor EPSIN 2 [Glycine max]	5	0.999991	8.37731e-24	96.016	S(1)PVHS(1)ERDVETSAAPAPR	3	0.19077	13	1.114	1.023	0.954	0.979	0.995	0.927	0.878	0.974	0.973	0.939	0.27952
Glyma.08G366200.2.p	137	S	PREDICTED: U11/U12 small nuclear ribonucleoprotein 35 kDa protein [Glycine max]	2	0.999953	2.78149e-06	59.728	NLS(1)DREEDSHSHR	3	-0.99501	1	1.025	1.011	1.026	0.913	1.063	0.976	0.891	1.052	0.952	0.964	0.49022
Glyma.08G366200.2.p	128	S	PREDICTED: U11/U12 small nuclear ribonucleoprotein 35 kDa protein [Glycine max]	2	1	0.00468095	67.704	FQVPS(1)PPRR	3	-0.48244	10	1.042	0.956	0.983	0.992	1.024	1.024	0.952	1.071	1.043	1.02	0.51464
Glyma.09G002100.1.p	906	T	PREDICTED: dynamin-2B-like isoform X1 [Glycine max]	2	0.999006	1.06672e-10	65.184	T(0.999)PNRLPPAPPGSSGY(0.001)K	4	0.57224	5	0.968	1.046	0.938	1.011	1.088	0.977	1.045	1.041	1.042	1.042	0.4195
Glyma.09G002100.1.p	826	S	PREDICTED: dynamin-2B-like isoform X1 [Glycine max]	2	0.999994	0.00132127	67.252	QLS(1)IHDTR	3	0.68379	8	0.907	1.052	0.899	1.055	0.977	1.155	1.163	0.929	1.286	1.115	0.20034
Glyma.09G002100.1.p	536	S	PREDICTED: dynamin-2B-like isoform X1 [Glycine max]	2	0.974043	6.22303e-07	88.075	AS(0.023)S(0.974)PQT(0.003)GGSMK	2	-0.45102	3	0.888	0.894	1.063	0.98	1.107	1.131	1.102	1.239	1.066	1.131	0.168484
Glyma.09G002100.1.p	870	S	PREDICTED: dynamin-2B-like isoform X1 [Glycine max]	2	0.999955	0.000243976	43.764	SAFDAAANGPVS(1)R	3	0.96777	1
Glyma.09G002100.1.p	722	S	PREDICTED: dynamin-2B-like isoform X1 [Glycine max]	2	0.999369	1.23278e-26	126.25	HSLS(0.999)DGSLDTMAR	3	0.35992	38	0.862	0.984	1.019	0.978	1.131	1.084	1.134	1.151	1.064	1.114	0.171238
Glyma.09G002100.1.p	816	S	PREDICTED: dynamin-2B-like isoform X1 [Glycine max]	2	0.952675	0.0186302	59.067	QS(0.047)S(0.953)LLSK	2	0.60096	2	0.929	0.921	0.906	1.036	1.128	1.148	1.116	1.226	1.268	1.202	0.0061972
Glyma.09G002100.1.p	815	S	PREDICTED: dynamin-2B-like isoform X1 [Glycine max]	2	0.777423	0.011457	44.98	QS(0.777)S(0.222)LLSK	3	-0.5967	1	0.754	0.875	0.93	1.101	1.18	1.277	1.46	1.349	1.376	1.39	0.0102022
Glyma.09G007700.4.p	373	S	PREDICTED: probable splicing factor 3A subunit 1 [Glycine max]	2	1	0.00239184	42.976	AAS(1)LEDRDDR	3	-0.43875	1
Glyma.09G007700.4.p	409	S	PREDICTED: probable splicing factor 3A subunit 1 [Glycine max]	2	1	0.0289801	43.594	RPEERIS(1)AER	2	0.91278	1	1.044	0.981	1.005	1.019	0.933	1.025	0.976	0.952	1.021	0.983	0.63962
Glyma.09G009900.1.p	455	T	PREDICTED: transcription initiation factor IIF subunit alpha-like [Glycine max]	2	0.948668	0.000415791	42.059	S(0.007)S(0.007)APPKGT(0.949)PPLS(0.027)S(0.01)K	3	-0.59663	1
Glyma.09G009900.1.p	236	S	PREDICTED: transcription initiation factor IIF subunit alpha-like [Glycine max]	2	0.998696	9.53433e-07	43.103	KTDEDDEGHVS(0.999)DKGEEDEEEES(0.001)ER	4	0.48261	1	1.081	1.035	1.014	0.941	1.009	0.912	0.87	0.976	0.9	0.914	0.062641
Glyma.09G014600.1.p	1292	S	PREDICTED: sister chromatid cohesion protein PDS5 homolog A-like [Glycine max]	2	1	8.14891e-05	58.885	VKDNEAS(1)IEAK	3	-0.0077092	1
Glyma.09G014600.1.p	1644	S	PREDICTED: sister chromatid cohesion protein PDS5 homolog A-like [Glycine max]	2	1	1.60177e-12	104.95	IAEVS(1)DDEPLSK	3	0.76453	4	1.049	1.044	0.937	0.919	0.924	1.141	0.877	0.885	1.219	0.985	0.86042
Glyma.09G016800.1.p	910	S	PREDICTED: enhancer of mRNA-decapping protein 4-like [Glycine max]	2	0.981239	2.28051e-18	65.855	TINAPDQS(0.019)GNS(0.981)VEEEIQDTSK	4	0.54764	1
Glyma.09G016800.1.p	633	S	PREDICTED: enhancer of mRNA-decapping protein 4-like [Glycine max]	2	0.999788	0.00530111	58.433	TESHLS(1)R	3	1.6909	1
Glyma.09G017800.5.p	64	S	PREDICTED: uncharacterized protein LOC100779669 [Glycine max]	3	0.917184	1.75639e-08	73.802	LHS(0.062)GS(0.917)LS(0.02)SNTSSK	3	-1.5149	2
Glyma.09G017800.5.p	14	S	PREDICTED: uncharacterized protein LOC100779669 [Glycine max]	3	0.997268	0.00254486	69.721	S(0.003)IS(0.997)FHEER	2	-2.8123	4	0.944	1.04	1.083	1.061	0.986	0.89	1.124	0.949	0.823	0.958	0.53742
Glyma.09G018000.1.p	200	S	PREDICTED: pre-mRNA-splicing factor CWC25 homolog [Glycine max]	5	0.999239	1.86802e-12	105	KLS(1)DS(0.999)EDDT(0.001)TER	3	0.43095	6	1.077	0.997	1.007	0.944	0.994	0.985	0.876	0.998	0.98	0.949	0.148738
Glyma.09G018000.1.p	296	S	PREDICTED: pre-mRNA-splicing factor CWC25 homolog [Glycine max]	5	0.999683	1.81897e-11	75.611	GQLDSGY(0.001)ES(1)S(1)EGEKRR	4	-0.37698	11	1.04	1.039	1.027	0.979	0.95	0.961	0.941	0.915	0.937	0.93	0.00157959
Glyma.09G018000.1.p	369	S	PREDICTED: pre-mRNA-splicing factor CWC25 homolog [Glycine max]	5	1	0.000991324	81.92	S(1)PEHQHR	3	-0.31711	16	1.006	0.99	1.022	0.942	1.041	1.02	0.935	1.051	0.998	0.995	0.88158
Glyma.09G018000.1.p	198	S	PREDICTED: pre-mRNA-splicing factor CWC25 homolog [Glycine max]	5	0.999766	1.86802e-12	105	KLS(1)DS(0.992)EDDT(0.005)T(0.003)ER	3	0.11796	6	1.077	0.997	1.007	0.944	0.994	0.985	0.876	0.998	0.98	0.949	0.148738
Glyma.09G018000.1.p	253	S	PREDICTED: pre-mRNA-splicing factor CWC25 homolog [Glycine max]	5	1	0.000225547	80.834	S(1)PNHQQR	2	0.61464	20	0.997	0.943	1.073	0.924	1.076	1.013	0.927	1.14	0.944	1	1
Glyma.09G018000.1.p	295	S	PREDICTED: pre-mRNA-splicing factor CWC25 homolog [Glycine max]	5	0.999506	1.81897e-11	75.611	GQLDSGY(0.001)ES(1)S(1)EGEKRR	4	-0.37698	15	1.069	1.009	1.019	0.966	0.968	0.967	0.904	0.96	0.948	0.937	0.072141
Glyma.09G018000.1.p	429	S	PREDICTED: pre-mRNA-splicing factor CWC25 homolog [Glycine max]	5	0.751546	0.0183681	49.06	Y(0.121)S(0.007)AS(0.121)S(0.752)PER	2	0.24686	1
Glyma.09G023700.1.p	153	S	PREDICTED: ubiquitin-40S ribosomal protein S27a [Glycine max]	4	0.99993	5.32513e-10	92.939	CGLTYVYQKS(1)EA	2	0.70565	5	1.068	0.847	0.988	0.968	1.042	1.125	0.907	1.23	1.139	1.08	0.38266
Glyma.09G044300.4.p	577	S	PREDICTED: kinesin-13A-like isoform X2 [Glycine max]	2	1	0.00155528	50.354	VQKVS(1)PPRR	4	-0.7644	2	1.047	1.045	0.969	0.999	0.966	0.975	0.954	0.924	1.007	0.96	0.21632
Glyma.09G044500.1.p	886	S	PREDICTED: ABC transporter C family member 14-like [Glycine max]	2	0.99998	1.40234e-14	94.487	VGEDSAES(1)PK	3	2.9594	16	1.091	1.029	1.025	0.934	0.98	0.932	0.856	0.952	0.909	0.905	0.0197582
Glyma.09G057300.2.p	309	S	PREDICTED: putative glucose-6-phosphate 1-epimerase [Glycine max]	2	1	1.37052e-16	69.765	S(1)GQLDPQR	2	0.47696	2	1.006	1.029	0.953	1.022	1.05	0.956	1.015	1.021	1.005	1.013	0.72858
Glyma.09G057400.2.p	808	T	PREDICTED: villin-4-like [Glycine max]	5	0.942409	1.76316e-06	91.313	NLS(0.058)T(0.942)PPPVIR	2	0.63549	4	0.829	1.003	1.079	1.104	1.113	0.914	1.333	1.111	0.848	1.076	0.49758
Glyma.09G057400.2.p	778	S	PREDICTED: villin-4-like [Glycine max]	5	0.999998	2.02123e-05	77.204	SMS(1)VS(1)PDR	2	1.0708	30	0.941	0.991	1.016	1.016	1.076	0.993	1.08	1.087	0.978	1.046	0.24026
Glyma.09G057400.2.p	776	S	PREDICTED: villin-4-like [Glycine max]	5	0.999538	2.02123e-05	77.204	SMS(1)VS(1)PDR	2	1.0708	24	0.93	0.982	1.024	1.017	1.085	0.999	1.093	1.106	0.977	1.056	0.21884
Glyma.09G057400.2.p	860	S	PREDICTED: villin-4-like [Glycine max]	5	0.984271	0.000836245	50.897	S(0.016)LKVS(0.984)PVMPK	3	-0.67033	1	0.92	0.928	0.918	1.022	1.214	1.067	1.111	1.307	1.164	1.194	0.091055
Glyma.09G057400.2.p	755	S	PREDICTED: villin-4-like [Glycine max]	5	0.985503	0.00473344	67.207	T(0.003)S(0.011)AS(0.986)YGGR	2	0.51694	1	0.937	0.916	0.982	1.063	1.074	1.08	1.134	1.173	1.101	1.135	0.0031777
Glyma.09G057400.2.p	762	S	PREDICTED: villin-4-like [Glycine max]	5	0.978267	0.000415137	82.75	S(0.018)S(0.003)S(0.978)VPDK	2	1.2803	3	0.716	1.062	1.117	1.06	1.072	1.031	1.481	1.011	0.924	1.093	0.5521
Glyma.09G057400.2.p	807	S	PREDICTED: villin-4-like [Glycine max]	5	0.936653	1.47764e-09	108.56	NLS(0.937)T(0.063)PPPVIR	2	-0.55667	17	0.936	1.001	1.042	1.009	1.058	0.984	1.077	1.056	0.946	1.024	0.55944
Glyma.09G057400.2.p	788	S	PREDICTED: villin-4-like [Glycine max]	5	1	5.41681e-45	133.48	S(1)PAFNALAANFENPNSR	3	-0.81595	11	0.947	1.031	1.086	1	0.955	0.993	1.057	0.927	0.915	0.962	0.41704
Glyma.09G057800.1.p	982	T	PREDICTED: pumilio homolog 6, chloroplastic [Glycine max]	5	0.982939	2.98147e-05	55.011	LEHQFGENQT(0.983)PS(0.009)S(0.009)	2	-0.2932	1	1.077	0.957	0.984	1.051	0.984	0.951	0.976	1.029	0.967	0.989	0.83074
Glyma.09G057800.1.p	124	S	PREDICTED: pumilio homolog 6, chloroplastic [Glycine max]	5	0.980169	0.00420895	43.03	LS(0.98)PPLT(0.015)S(0.005)WENR	2	-0.33454	2	0.973	1.009	0.951	0.977	1.064	1.063	1.005	1.055	1.119	1.058	0.163337
Glyma.09G057800.1.p	221	S	PREDICTED: pumilio homolog 6, chloroplastic [Glycine max]	5	0.997614	0.00132885	66.299	T(0.001)MS(0.998)PVY(0.001)NK	2	0.20381	5	0.916	0.945	1.095	1.098	0.932	1.043	1.199	0.987	0.954	1.04	0.62556
Glyma.09G057800.1.p	224	Y	PREDICTED: pumilio homolog 6, chloroplastic [Glycine max]	5	0.942652	0.00282373	97.565	T(0.001)MS(0.057)PVY(0.943)NK	2	0.12021	1	0.921	1.005	1.109	1.001	0.94	1.043	1.088	0.935	0.941	0.983	0.79768
Glyma.09G057800.1.p	611	S	PREDICTED: pumilio homolog 6, chloroplastic [Glycine max]	5	0.998818	1.35726e-05	70.889	NEINLS(0.999)PAS(0.001)GR	3	-0.13377	3	0.988	1.022	0.923	0.883	1.124	1.103	0.894	1.101	1.198	1.06	0.51338
Glyma.09G059900.1.p	258	S	PREDICTED: RNA-binding KH domain-containing protein PEPPER [Glycine max]	2	0.950694	0.00121083	70.363	SLLHT(0.003)S(0.047)S(0.951)R	3	-0.34444	2	0.903	1.022	0.96	1.039	1.032	1.087	1.15	1.01	1.135	1.095	0.077177
Glyma.09G061200.5.p	38	S	PREDICTED: calcium-transporting ATPase 8, plasma membrane-type [Glycine max]	2	0.999599	2.21791e-05	43.617	RSDDLDGGDFS(1)DPFDIAR	3	0.45279	1
Glyma.09G061200.5.p	18	S	PREDICTED: calcium-transporting ATPase 8, plasma membrane-type [Glycine max]	2	0.999998	1.03123e-21	92.563	NAAES(1)DIEAGTSAR	3	-0.18887	6	0.966	0.98	1.139	0.906	1.126	0.902	0.938	1.149	0.793	0.951	0.61524
Glyma.09G061200.5.p	29	S	PREDICTED: calcium-transporting ATPase 8, plasma membrane-type [Glycine max]	2	0.999999	1.80117e-39	123.03	RS(1)DDLDGGDFSDPFDIAR	3	0.022714	3	1.004	1.034	0.976	1.113	0.925	0.95	1.109	0.895	0.974	0.991	0.89436
Glyma.09G063200.2.p	1080	S	PREDICTED: protein kinase isoform X2 [Glycine max]	3	0.931383	0.0268514	40.994	RVS(0.931)GS(0.069)FR	3	0.91359	1	0.934	0.972	0.991	1.044	0.983	1.116	1.117	1.012	1.126	1.085	0.122176
Glyma.09G063200.2.p	1087	S	PREDICTED: protein kinase isoform X2 [Glycine max]	3	0.98825	0.000410267	46.892	RHS(0.988)Y(0.005)S(0.006)GPLNTGR	3	1.4158	2
Glyma.09G063200.2.p	1089	S	PREDICTED: protein kinase isoform X2 [Glycine max]	3	0.989534	1.7825e-07	87.831	HS(0.008)Y(0.002)S(0.99)GPLNTGR	3	0.22305	2	0.918	0.952	1.074	1.101	0.994	0.989	1.2	1.044	0.92	1.048	0.47884
Glyma.09G063300.1.p	212	S	PREDICTED: uncharacterized protein LOC100781094 [Glycine max]	2	1	0.0207843	56.916	APS(1)ILQR	2	-1.0468	1
Glyma.09G063300.1.p	178	S	PREDICTED: uncharacterized protein LOC100781094 [Glycine max]	2	0.875439	1.57174e-07	108.35	VS(0.121)S(0.875)IS(0.004)LLER	2	-0.091046	1	0.861	0.93	1.041	1.152	1	1.065	1.338	1.076	1.025	1.136	0.134155
Glyma.09G065300.2.p	31	S	acyl CoA:diacylglycerol acyltransferase [Glycine max]	3	0.912777	8.1833e-15	118.58	S(0.913)S(0.087)AGVLFDAAR	2	0.21395	7	0.821	0.912	0.852	1.137	1.232	1.146	1.386	1.351	1.347	1.36	0.00154372
Glyma.09G066400.1.p	13	S	PREDICTED: uncharacterized protein LOC100803232 isoform X2 [Glycine max]	3	0.751166	7.22765e-13	69.747	FDIS(0.009)S(0.041)S(0.197)S(0.751)PDRPLY(0.002)SGQR	3	-0.23425	1	0.965	1.01	0.96	1.034	1.129	0.933	1.072	1.118	0.973	1.055	0.4129
Glyma.09G066400.1.p	423	S	PREDICTED: uncharacterized protein LOC100803232 isoform X2 [Glycine max]	3	1	0.00304824	68.224	LS(1)PGVHR	3	0.74092	1
Glyma.09G066400.1.p	520	S	PREDICTED: uncharacterized protein LOC100803232 isoform X2 [Glycine max]	3	1	0.00011601	65.179	LAGNS(1)PQQIK	3	0.74457	2	1.033	1.061	1.061	0.953	0.933	0.95	0.922	0.88	0.897	0.899	0.00069582
Glyma.09G067200.3.p	263	S	PREDICTED: uncharacterized protein LOC100806958 [Glycine max]	2	0.95753	9.31324e-05	66.989	QNS(0.958)FS(0.042)LTPTK	3	0.12885	2	0.92	0.889	1.04	1.1	1.001	1.099	1.196	1.127	1.057	1.123	0.107364
[truncated: 2,273 more rows]
