# Supplementary material for: Quantitative phosphoproteomic analysis provides insights into the aluminum-responsiveness of Tamba black soybean
Source: PLoS One. 2020 Aug 19;15(8):e0237845. doi: 10.1371/journal.pone.0237845 (PMC7437914; doi:10.1371/journal.pone.0237845)
Supplement: S2 Table — (XLSX) [file pone.0237845.s007.xlsx]

## Sheet: Sheet1
S2 Table. The detail information of differential phosphorylated proteins and phosphosites
Protein accession	Position	50 μM/0 μM Ratio	Regulated Type	P value	Amino acid	Protein description	proteinGroups Unique peptides	Localization probability	PEP	Score	Modified sequence	Charge	Mass error [ppm]	MS/MS Count
Signal transduction
Glyma.05G011400.3.p	184	0.746	Down	0.000905	S	PREDICTED: serine/threonine-protein kinase prpf4B [Glycine max]	3	1	1.77e-08	74.141	EDDRVENEQEHS(1)R	3	0.12659	2
Glyma.07G036400.1.p	30	1.228	Up	0.00172	T	PREDICTED: phospholipid:diacylglycerol acyltransferase 1-like [Glycine max]	2	0.977157	1.18e-10	72.433	VLS(0.023)EDET(0.977)EDDKNNKK	3	-0.94622	1
Glyma.07G036400.1.p	26	1.206	Up	0.00674	S	PREDICTED: phospholipid:diacylglycerol acyltransferase 1-like [Glycine max]	2	0.999937	1.49e-12	86.548	VLS(1)EDETEDDKNNK	4	-0.6721	4
Glyma.07G095900.1.p	340	0.746	Down	0.0077	S	PREDICTED: probable serine/threonine-protein kinase At1g18390 isoform X1 [Glycine max]	3	0.959654	7.24e-12	90.561	S(0.96)LS(0.033)S(0.008)DPSSK	3	0.63051	7
Glyma.08G039600.1.p	174	1.37	Up	0.00494	S	PREDICTED: probable ADP-ribosylation factor GTPase-activating protein AGD14 [Glycine max]	7	0.795354	5.59e-08	63.691	S(0.021)S(0.021)PS(0.083)GRS(0.795)PGY(0.079)DQENR	3	-1.0512	2
Glyma.08G186400.3.p	238	1.278	Up	0.0029	S	PREDICTED: phosphatidylinositol 4-phosphate 5-kinase 7 [Glycine max]	2	0.991979	2.41e-06	80.632	S(0.008)LS(0.992)ENMPVISR	2	0.37229	4
Glyma.08G264900.6.p	588	0.832	Down	0.0443	S	PREDICTED: phototropin-2-like [Glycine max]	2	0.8823	9.32e-07	63.062	NRLS(0.882)ET(0.096)T(0.021)EQQSAK	3	-0.24072	2
Glyma.08G271700.1.p	341	1.413	Up	0.00922	S	PREDICTED: probable ADP-ribosylation factor GTPase-activating protein AGD8 isoform X1 [Glycine max]	2	0.963902	2.04e-38	122.19	FSGSS(0.001)AIS(0.964)S(0.035)ADLFGDSR	2	-0.76444	2
Glyma.09G065300.2.p	31	1.36	Up	0.00154	S	acyl CoA:diacylglycerol acyltransferase [Glycine max]	3	0.912777	8.18e-15	118.58	S(0.913)S(0.087)AGVLFDAAR	2	0.21395	7
Glyma.09G169500.1.p	765	1.278	Up	0.0137	S	PREDICTED: serine/threonine kinase-related [Glycine max]	2	1	0.000334	50.659	DENNAIAVRS(1)R	3	0.20333	1
Glyma.09G188300.2.p	189	1.26	Up	0.0128	S	PREDICTED: probable ADP-ribosylation factor GTPase-activating protein AGD14 isoform X3 [Glycine max]	3	0.93638	5.31e-09	72.898	DVDT(0.013)S(0.051)S(0.936)PPVVRPVR	2	0.17234	2
Glyma.10G120300.2.p	98	1.329	Up	0.00434	S	PREDICTED: calcium-dependent protein kinase 1 [Glycine max]	3	0.852932	0.00139	83.862	RVS(0.147)S(0.853)AGLR	3	-0.37712	1
Glyma.10G173000.5.p	563	1.388	Up	0.0497	S	PREDICTED: serine/threonine-protein kinase BLUS1-like isoform X2 [Glycine max]	2	0.964063	2.33e-05	56.527	S(0.036)AS(0.964)VGDWMVDFK	2	2.7116	2
Glyma.12G128700.3.p	465	1.275	Up	0.0248	S	PREDICTED: serine/threonine-protein kinase EDR1-like [Glycine max]	2	0.957709	0.000654	86.67	T(0.008)S(0.034)S(0.958)LDLQK	2	1.8217	1
Glyma.13G105900.2.p	233	1.254	Up	0.0304	T	PREDICTED: casein kinase I isoform delta-like [Glycine max]	7	0.952538	3.57e-47	112.48	AIGPS(0.002)AGT(0.953)S(0.043)S(0.002)GMPPAVTNADR	2	-0.12389	1
Glyma.13G145100.3.p	932	1.303	Up	0.00412	S	PREDICTED: ethylene-insensitive protein 2-like [Glycine max]	6	0.883185	6.96e-34	130.27	KY(0.001)HS(0.116)LPDIS(0.883)GYAIPHR	4	-0.31685	2
Glyma.13G145100.3.p	1116	1.318	Up	0.00734	S	PREDICTED: ethylene-insensitive protein 2-like [Glycine max]	6	0.829891	0.00215	75.213	Y(0.149)LS(0.83)S(0.021)DGK	2	0.61809	3
Glyma.13G238400.7.p	83	1.378	Up	0.00578	T	PREDICTED: serine/threonine-protein kinase HT1 [Glycine max]	3	0.951386	0.00842	79.489	FS(0.049)T(0.951)PNPR	3	0.12831	3
Glyma.13G289900.2.p	384	0.745	Down	0.0123	S	PREDICTED: serine/threonine-protein kinase PBS1-like isoform X2 [Glycine max]	2	0.793049	0.000169	63.16	VGS(0.033)CS(0.174)S(0.793)FNSPK	2	0.033335	1
Glyma.15G261200.4.p	1122	1.373	Up	0.0364	T	PREDICTED: probable serine/threonine-protein kinase DDB_G0282963 [Glycine max]	5	0.999802	9.16e-05	69.795	RNT(1)LVSGGVR	2	0.61188	5
Glyma.15G261200.4.p	570	1.544	Up	0.00166	S	PREDICTED: probable serine/threonine-protein kinase DDB_G0282963 [Glycine max]	5	0.997497	4.6e-08	111.27	VY(0.001)Y(0.001)S(0.997)ERIPR	2	0.78207	2
Glyma.15G261200.4.p	100	1.784	Up	0.0216	S	PREDICTED: probable serine/threonine-protein kinase DDB_G0282963 [Glycine max]	5	0.996253	5.1e-54	135.91	GILGHPGS(0.996)ES(0.004)GSDISVLTK	3	1.2378	1
Glyma.18G236800.2.p	194	0.824	Down	0.00282	Y	PREDICTED: mitogen-activated protein kinase [Glycine max]	2	0.996422	3.53e-31	124.62	TTSETDFMT(0.003)EY(0.996)VVT(0.001)R	3	0.22159	7
Glyma.19G172700.1.p	176	1.363	Up	0.0333	S	PREDICTED: ADP-ribosylation factor GTPase-activating protein AGD7-like [Glycine max]	2	0.961106	4.65e-07	103.43	NQS(0.961)T(0.039)GDVR	2	0.77589	3
Glyma.20G054500.2.p	403	1.789	Up	0.00258	S	PREDICTED: chitin elicitor receptor kinase 1-like [Glycine max]	2	0.765599	3.29e-05	52.93	GS(0.234)GS(0.766)REPLPWATR	3	-0.34006	2
Glyma.20G217200.2.p	502	1.203	Up	0.0234	S	PREDICTED: serine/threonine-protein kinase BLUS1-like isoform X3 [Glycine max]	2	0.995541	1.78e-10	106.14	ASANS(0.004)LS(0.996)APIK	2	-0.05412	5
Glyma.20G217200.2.p	318	1.237	Up	0.0131	S	PREDICTED: serine/threonine-protein kinase BLUS1-like isoform X3 [Glycine max]	2	0.999994	3.76e-24	101.48	KMPS(1)AEQEAISQSEYHR	4	-1.73	4
Transcription
Glyma.04G008700.1.p	40	1.235	Up	0.0227	S	PREDICTED: zinc finger protein GIS2 [Glycine max]	2	1	0.000236	58.098	RGFS(1)RDNLCK	4	-0.019453	1
Glyma.06G149900.2.p	31	0.726	Down	0.00038	S	PREDICTED: trihelix transcription factor GT-2-like [Glycine max]	2	1	2.97e-10	83.182	AEHS(1)EDGDR	2	-0.97471	5
Glyma.06G155900.1.p	18	0.824	Down	0.00236	S	PREDICTED: transcriptional coactivator [Glycine max]	5	1	6.95e-11	57.238	RDDDGAS(1)DADS(1)EGHAPPKK	4	0.39074	6
Glyma.06G155900.1.p	14	0.824	Down	0.00236	S	PREDICTED: transcriptional coactivator [Glycine max]	5	1	4.17e-14	71.853	RDDDGAS(1)DADS(1)EGHAPPKK	4	0.39074	7
Glyma.06G187600.1.p	36	1.377	Up	0.0301	S	MYB transcription factor MYB183 [Glycine max]	4	0.996815	4.24e-20	102.39	KS(0.003)VS(0.997)MNNLSQYELPR	3	-0.21205	4
Glyma.18G283800.2.p	257	0.806	Down	0.0284	S	PREDICTED: bZIP transcription factor bZIP56 isoform X1 [Glycine max]	2	0.796159	8.1e-07	63.062	PALELPPVS(0.796)PS(0.156)S(0.048)R	3	-0.50563	3
Translation and post-translational modification
Glyma.01G231400.1.p	264	0.798	Down	0.00272	S	PREDICTED: peptidyl-prolyl cis-trans isomerase FKBP53-like isoform X1 [Glycine max]	2	1	2.73e-18	110.12	KVDS(1)ADEDEPQDGKK	4	-0.093364	8
Glyma.03G106500.1.p	575	0.771	Down	0.00326	S	PREDICTED: eukaryotic translation initiation factor 4G-like isoform X3 [Glycine max]	5	0.959618	0.0405	49.3	S(0.04)NS(0.96)LKDK	2	1.2372	1
Glyma.03G157900.2.p	505	0.667	Down	0.00974	S	PREDICTED: peptidyl-prolyl cis-trans isomerase CYP63-like isoform X2 [Glycine max]	5	1	0.0174	52.247	RS(1)PS(1)PEDR	2	0.10174	3
Glyma.03G157900.2.p	501	0.648	Down	0.0138	S	PREDICTED: peptidyl-prolyl cis-trans isomerase CYP63-like isoform X2 [Glycine max]	5	1	0.0309	40.883	DRS(1)RS(1)PR	2	0.20211	1
Glyma.03G157900.2.p	499	0.648	Down	0.0138	S	PREDICTED: peptidyl-prolyl cis-trans isomerase CYP63-like isoform X2 [Glycine max]	5	1	0.0309	40.883	DRS(1)RS(1)PR	2	0.20211	1
Glyma.03G157900.2.p	337	0.685	Down	0.00028	S	PREDICTED: peptidyl-prolyl cis-trans isomerase CYP63-like isoform X2 [Glycine max]	5	1	1.59e-12	107.82	QHANS(1)DDS(1)NHNR	3	1.0364	9
Glyma.03G157900.2.p	507	0.667	Down	0.00974	S	PREDICTED: peptidyl-prolyl cis-trans isomerase CYP63-like isoform X2 [Glycine max]	5	1	0.0174	52.247	RS(1)PS(1)PEDR	2	0.10174	3
Glyma.03G157900.2.p	340	0.685	Down	0.00028	S	PREDICTED: peptidyl-prolyl cis-trans isomerase CYP63-like isoform X2 [Glycine max]	5	1	1.59e-12	107.82	QHANS(1)DDS(1)NHNR	3	1.0364	9
Glyma.08G131600.2.p	501	0.807	Down	0.00894	S	PREDICTED: eukaryotic translation initiation factor 4B2-like [Glycine max]	6	0.987793	9.61e-10	70.345	S(0.988)VDFT(0.012)DRPR	2	-0.27068	2
Glyma.08G131600.2.p	510	1.268	Up	0.00066	S	PREDICTED: eukaryotic translation initiation factor 4B2-like [Glycine max]	6	0.999813	6.54e-05	57.106	SVDFTDRPRS(1)R	3	-0.63308	3
Glyma.08G340500.2.p	637	0.826	Down	0.00424	S	PREDICTED: eukaryotic translation initiation factor 4G-like isoform X2 [Glycine max]	7	0.975476	0.00127	69.03	S(0.025)NS(0.975)LKDNQK	2	0.26257	3
Glyma.10G156500.1.p	278	1.212	Up	0.0106	S	PREDICTED: E3 ubiquitin-protein ligase ATL6 [Glycine max]	2	1	7.35e-06	106.42	S(1)LVILPR	2	0.22966	5
Glyma.10G194500.2.p	281	1.375	Up	0.0307	S	PREDICTED: putative E3 ubiquitin-protein ligase LIN-1 [Glycine max]	2	1	0.0214	56.258	S(1)VPDFVK	2	0.1907	2
Glyma.11G014400.1.p	208	0.799	Down	0.000401	S	PREDICTED: peptidyl-prolyl cis-trans isomerase FKBP53-like [Glycine max]	2	0.998783	2.28e-18	67.217	GDT(0.001)DLVES(0.999)EDEDGFPIPTAEK	3	0.95077	5
Glyma.13G139200.3.p	202	1.222	Up	0.00826	S	PREDICTED: E3 ubiquitin-protein ligase MARCH7-like [Glycine max]	5	1	0.00219	77.732	S(1)VPVLNK	3	-0.41103	3
Glyma.15G257100.1.p	486	1.22	Up	0.0168	S	PREDICTED: elongation factor 2 [Glycine max]	9	0.999694	1.91e-06	105.2	FSVS(1)PVVR	3	-0.84143	6
Glyma.17G105900.1.p	38	1.28	Up	0.0013	S	PREDICTED: 40S ribosomal protein S11 [Glycine max]	4	1	0.0298	51.066	S(1)IGLGFK	2	0.96886	1
Glyma.17G143300.2.p	659	0.8	Down	0.0229	S	PREDICTED: E3 ubiquitin-protein ligase RBBP6 [Glycine max]	3	1	5.12e-05	82.505	HS(1)PDRS(1)PR	2	-0.87467	10
Glyma.17G143300.2.p	663	0.699	Down	0.0154	S	PREDICTED: E3 ubiquitin-protein ligase RBBP6 [Glycine max]	3	1	0.000334	82.505	HS(1)PDRS(1)PR	2	-0.87467	5
Glyma.18G151800.1.p	7	1.309	Up	0.036	S	ribosomal protein S6 [Glycine max]	2	0.807953	1.61e-05	62.287	FNIAS(0.808)PT(0.178)T(0.014)GCQK	3	-0.49185	2
Glyma.20G055800.2.p	180	0.782	Down	0.00118	S	PREDICTED: peptidyl-prolyl cis-trans isomerase FKBP43 isoform X3 [Glycine max]	2	0.991146	1.55e-12	81.016	KY(0.005)QS(0.004)VES(0.991)DDDGRHEEK	5	0.21901	4
Glyma.U037300.1.p	151	0.746	Down	0.000155	S	PREDICTED: eukaryotic translation initiation factor 5 [Glycine max]	2	0.994922	0.000406	89.663	AS(0.005)GS(0.995)DEDR	2	-0.68274	7
Carbohydrate metabolism
Glyma.01G019200.1.p	57	1.254	Up	0.0294	S	PREDICTED: phosphoenolpyruvate carboxykinase [ATP]-like [Glycine max]	2	0.914745	8.63e-44	93.505	KKS(0.915)APT(0.067)T(0.019)PVTGFQAPFATLTEEER	4	-0.36021	5
Glyma.01G162800.1.p	425	1.21	Up	0.019	T	PREDICTED: aconitate hydratase 1 [Glycine max]	4	0.995336	4.04e-09	75.018	VAEFT(0.005)FQGT(0.995)PAHLR	3	-0.14699	1
Glyma.04G144300.1.p	488	1.205	Up	0.0452	S	"PREDICTED: enolase 1, chloroplastic-like [Glycine max]"	2	0.796278	0.013	44.847	Y(0.197)AGET(0.007)FRS(0.796)P	2	0.97198	1
Glyma.04G193500.1.p	212	1.33	Up	0.0433	S	"PREDICTED: glyceraldehyde-3-phosphate dehydrogenase, cytosolic [Glycine max]"	10	0.756832	8.95e-19	94.922	AASFNIIPS(0.035)S(0.757)T(0.208)GAAK	3	-0.027572	5
Glyma.04G193500.1.p	211	1.373	Up	0.0264	S	"PREDICTED: glyceraldehyde-3-phosphate dehydrogenase, cytosolic [Glycine max]"	10	0.781963	4.94e-23	106.58	AAS(0.001)FNIIPS(0.782)S(0.177)T(0.04)GAAK	3	-1.3759	9
Glyma.06G122600.3.p	231	1.412	Up	0.00524	S	PREDICTED: alcohol dehydrogenase 1 [Glycine max]	7	0.903408	0.000501	63.908	IIGVDLVS(0.903)S(0.097)R	2	0.13431	2
Glyma.10G045800.1.p	9	1.237	Up	0.000835	S	PREDICTED: UDP-glucuronic acid decarboxylase 1-like [Glycine max]	4	0.998633	0.008	78.556	QT(0.001)S(0.999)LNHRR	2	-0.43335	4
Glyma.11G198300.1.p	489	2.104	Up	5.78e-05	S	PREDICTED: oxalate--CoA ligase-like [Glycine max]	2	0.999986	0.0131	64.82	TNLAS(1)FK	2	3.3238	1
Glyma.15G182600.2.p	11	1.318	Up	0.000278	S	PREDICTED: sucrose synthase-like [Glycine max]	5	0.998769	3.51e-17	115.06	ANHPLTHS(0.001)HS(0.999)FRER	5	0.25521	20
Glyma.17G227900.2.p	8	1.261	Up	0.00992	S	PREDICTED: fructan 6-exohydrolase-like [Glycine max]	2	0.999999	5.45e-13	75.334	MIMEINAS(1)PDNINSVK	3	-0.18254	1
Glyma.18G277300.1.p	39	1.255	Up	0.0254	S	6-phosphogluconate dehydrogenase [Glycine max]	4	0.955345	7.75e-05	69.92	T(0.008)T(0.036)S(0.955)KVDETVER	2	-0.32082	1
Transporter
Glyma.01G161100.1.p	92	1.344	Up	0.00214	S	PREDICTED: lysine histidine transporter-like 8 [Glycine max]	2	1	1.47e-05	86.803	FIT(1)PLGS(1)PMRK	3	0.83018	15
Glyma.01G161100.1.p	88	1.375	Up	0.0177	T	PREDICTED: lysine histidine transporter-like 8 [Glycine max]	2	1	1.47e-05	86.803	FIT(1)PLGS(1)PMRK	3	0.83018	6
Glyma.03G034100.1.p	18	1.389	Up	0.0233	S	PREDICTED: protein transport protein Sec61 subunit beta [Glycine max]	2	0.99448	0.000389	65.895	GSAAAT(0.006)AS(0.994)MR	2	-0.14863	6
Glyma.03G222300.1.p	711	0.824	Down	0.0352	S	PREDICTED: boron transporter 1 [Glycine max]	3	0.999995	4.1e-06	75.819	S(1)PLNPDSK	2	-0.36581	7
Glyma.11G082700.1.p	84	1.358	Up	0.000776	T	PREDICTED: lysine histidine transporter-like 8 [Glycine max]	3	0.999368	0.004	71.614	IS(0.001)NLT(0.999)PK	3	-0.21421	5
Glyma.11G082700.1.p	93	1.35	Up	0.0223	S	PREDICTED: lysine histidine transporter-like 8 [Glycine max]	3	1	1.2e-07	95.854	FLT(1)PLGS(1)PVRK	4	-1.6082	16
Glyma.11G082700.1.p	89	1.335	Up	0.00158	T	PREDICTED: lysine histidine transporter-like 8 [Glycine max]	3	1	1.2e-07	95.854	FLT(1)PLGS(1)PVRK	4	-1.6082	12
Glyma.11G082700.1.p	13	1.399	Up	0.00376	T	PREDICTED: lysine histidine transporter-like 8 [Glycine max]	3	1	1.48e-13	119.39	EIWS(1)APIT(1)PR	2	-0.15195	22
Glyma.11G082700.1.p	9	1.436	Up	0.000322	S	PREDICTED: lysine histidine transporter-like 8 [Glycine max]	3	1	2.1e-06	101.53	EIWS(1)APIT(1)PR	2	-0.15195	18
Glyma.13G119000.2.p	656	1.291	Up	0.0012	S	PREDICTED: ABC transporter B family member 11-like [Glycine max]	2	0.999996	3.15e-17	105.57	S(0.016)IS(0.975)QES(0.009)LGVGNS(1)GR	2	-0.69698	5
Glyma.13G119000.2.p	647	1.239	Up	0.0036	S	PREDICTED: ABC transporter B family member 11-like [Glycine max]	2	0.975048	3.15e-17	105.57	S(0.016)IS(0.975)QES(0.009)LGVGNS(1)GR	2	-0.69698	4
Glyma.15G068700.2.p	53	0.737	Down	0.0206	S	PREDICTED: lysine histidine transporter-like 8 [Glycine max]	5	1	0.000919	48.568	FLS(1)PIGT(1)PMKR	3	-0.44474	2
Glyma.15G068700.2.p	57	0.715	Down	0.0147	T	PREDICTED: lysine histidine transporter-like 8 [Glycine max]	5	1	0.000919	48.351	FLS(1)PIGT(1)PMKR	3	-0.44474	1
Glyma.18G141900.1.p	506	1.442	Up	0.000241	T	PREDICTED: high affinity nitrate transporter 2.5-like [Glycine max]	3	0.999999	1.98e-33	116.6	KLNASTEPTEEIT(1)PPHV	3	0.11191	12
Glyma.18G141900.1.p	489	1.359	Up	0.000881	S	PREDICTED: high affinity nitrate transporter 2.5-like [Glycine max]	3	0.999958	0.000508	88.338	FADNSRS(1)ER	2	-0.23776	5
Glyma.19G263100.1.p	42	1.797	Up	8.28e-05	S	PREDICTED: potassium transporter 5 [Glycine max]	6	1	3.82e-15	118.52	VDS(1)LNLEAGR	3	-0.10481	14
Glyma.19G263100.1.p	702	1.491	Up	4.1e-05	S	PREDICTED: potassium transporter 5 [Glycine max]	6	0.946761	5.57e-16	94.71	IIPDQAAAS(0.001)S(0.052)DS(0.947)IR	3	0.0062926	6
Glyma.19G263100.1.p	705	2.31	Up	3.75e-05	S	PREDICTED: potassium transporter 5 [Glycine max]	6	0.988194	5.85e-07	89.827	S(0.988)LGAS(0.012)ATK	3	-0.5447	2
Membrane trafficking
Glyma.01G136000.1.p	143	0.791	Down	0.0108	S	PREDICTED: vesicle-associated protein 1-2-like [Glycine max]	5	0.863278	2.52e-13	114.72	EGS(0.992)DEDS(0.863)S(0.144)PR	2	-0.24237	5
Glyma.04G066400.2.p	214	1.348	Up	0.009	S	PREDICTED: putative clathrin assembly protein At2g25430 [Glycine max]	3	0.996531	2.04e-15	110.92	S(0.997)Y(0.003)GDMSESVGR	2	-0.33479	26
Glyma.04G066400.2.p	372	0.766	Down	0.0408	S	PREDICTED: putative clathrin assembly protein At2g25430 [Glycine max]	3	1	0.0133	40.724	RPKS(1)PER	4	0.59808	1
Glyma.06G016700.1.p	953	1.25	Up	0.0165	S	PREDICTED: epidermal growth factor receptor substrate 15-like 1 isoform X2 [Glycine max]	8	0.989696	8.51e-05	53.168	LT(0.008)RFDS(0.99)IS(0.002)S(0.001)SSK	3	0.27855	4
Glyma.06G016700.1.p	973	1.285	Up	0.0084	S	PREDICTED: epidermal growth factor receptor substrate 15-like 1 isoform X2 [Glycine max]	8	0.991607	0.00201	67.08	FDS(0.992)IS(0.007)S(0.001)SK	2	0.034376	11
Glyma.06G016700.1.p	890	1.533	Up	0.000499	S	PREDICTED: epidermal growth factor receptor substrate 15-like 1 isoform X2 [Glycine max]	8	0.999446	1.04e-08	63.302	S(0.001)PFAFDDS(0.999)VPAT(0.993)PVS(0.007)K	3	0.0079591	5
Glyma.06G016700.1.p	934	1.26	Up	0.0207	S	PREDICTED: epidermal growth factor receptor substrate 15-like 1 isoform X2 [Glycine max]	8	0.999948	8.47e-20	97.69	FDS(1)FRHESGYSPQPER	3	-0.27186	14
Glyma.06G016700.1.p	904	1.431	Up	0.002	S	PREDICTED: epidermal growth factor receptor substrate 15-like 1 isoform X2 [Glycine max]	8	0.999947	9.16e-08	67.646	FAFDDS(1)VPAT(0.988)PVS(0.012)K	4	-0.69113	11
Glyma.06G016700.1.p	908	1.375	Up	0.00434	T	PREDICTED: epidermal growth factor receptor substrate 15-like 1 isoform X2 [Glycine max]	8	0.998875	3.33e-15	95.197	FAFDDSVPAT(0.999)PVS(0.001)K	2	-0.50564	14
Glyma.06G016700.1.p	941	1.227	Up	0.0148	Y	PREDICTED: epidermal growth factor receptor substrate 15-like 1 isoform X2 [Glycine max]	8	0.95506	8.47e-20	97.69	FDS(0.997)FRHES(0.004)GY(0.955)S(0.044)PQPER	3	0.05982	6
Glyma.06G016700.1.p	894	1.376	Up	0.00824	T	PREDICTED: epidermal growth factor receptor substrate 15-like 1 isoform X2 [Glycine max]	8	0.993427	1.11e-11	72.359	S(0.001)PFAFDDS(0.999)VPAT(0.993)PVS(0.007)K	3	0.0079591	11
Glyma.09G002100.1.p	816	1.202	Up	0.0062	S	PREDICTED: dynamin-2B-like isoform X1 [Glycine max]	2	0.952675	0.0186	59.067	QS(0.047)S(0.953)LLSK	2	0.60096	2
Glyma.09G002100.1.p	815	1.39	Up	0.0102	S	PREDICTED: dynamin-2B-like isoform X1 [Glycine max]	2	0.777423	0.0115	44.98	QS(0.777)S(0.222)LLSK	3	-0.5967	1
Glyma.10G028800.2.p	2093	1.411	Up	0.0216	S	PREDICTED: protein NETWORKED 1D-like isoform X2 [Glycine max]	2	0.968503	1.74e-06	61.127	DAAELGEIGS(0.031)VS(0.969)R	3	0.14128	1
Glyma.11G139600.1.p	186	1.211	Up	0.0226	S	PREDICTED: epsin-3-like [Glycine max]	2	0.992483	1.01e-06	77.894	GIEGFGS(0.992)FS(0.008)HR	2	-0.21048	6
Glyma.13G181100.2.p	254	0.742	Down	0.00128	S	PREDICTED: trafficking protein particle complex subunit 13-like [Glycine max]	2	0.811194	0.0003	43.557	GDGHHS(0.063)EKDS(0.811)PT(0.126)R	3	-0.11701	1
Glyma.18G299500.1.p	216	1.209	Up	0.0173	S	PREDICTED: clathrin interactor EPSIN 2-like [Glycine max]	6	1	3.44e-07	65.467	EWGNRDDDQHS(1)RDGDR	4	-0.36495	4
DNA and RNA processing/modification
Glyma.02G220800.1.p	199	0.815	Down	0.0214	S	PREDICTED: serine/arginine-rich splicing factor [Glycine max]	5	0.999104	0.000262	82.261	S(0.999)Y(0.035)S(0.966)QHNR	2	-0.38577	18
Glyma.02G220800.1.p	201	0.798	Down	0.00568	S	PREDICTED: serine/arginine-rich splicing factor [Glycine max]	5	0.997171	0.00117	84.568	ERS(0.929)Y(0.074)S(0.997)QHNR	3	0.031976	17
Glyma.02G247800.1.p	180	0.826	Down	0.0131	S	PREDICTED: serine/arginine-rich SC35-like splicing factor SCL30 [Glycine max]	3	0.998663	0.00161	49.298	S(0.999)RS(0.983)Y(0.123)S(0.896)PAPR	2	0.40333	5
Glyma.03G017200.4.p	169	0.818	Down	0.00108	Y	PREDICTED: serine/arginine-rich splicing factor RS41-like isoform X2 [Glycine max]	4	0.998242	8.05e-35	117.2	GS(0.002)PDY(0.998)GHGSNPSSRPEPR	3	-0.0058155	30
Glyma.04G016800.4.p	124	1.229	Up	0.00604	S	HMG-box superfamily protein [Glycine max]	2	1	8e-33	131.09	QAEGPTGGDEEES(1)EK	3	0.17516	19
Glyma.04G160800.2.p	377	0.827	Down	0.00254	S	PREDICTED: serine/arginine repetitive matrix protein 2-like isoform X2 [Glycine max]	4	0.997054	0.000292	67.997	VCS(0.997)PVNDS(0.003)TK	2	-0.66399	3
Glyma.05G040600.1.p	437	1.372	Up	0.000545	S	PREDICTED: histone deacetylase 6-like [Glycine max]	4	0.998515	7.72e-21	81.656	KWDGEDY(0.001)DS(0.999)DPDEGGK	3	0.058997	11
Glyma.05G054200.1.p	57	1.203	Up	0.0433	S	PREDICTED: AT-hook motif nuclear-localized protein 24-like [Glycine max]	2	1	1.76e-41	116.55	EREENS(1)NNNEGAGEAEITR	3	-0.041266	4
Glyma.05G117600.2.p	255	0.781	Down	0.000204	S	PREDICTED: serine/arginine-rich splicing factor SC35 isoform X2 [Glycine max]	2	1	6.71e-06	67.153	GRPDAS(1)RS(1)PS(1)PR	2	-0.35029	7
Glyma.05G117600.2.p	235	0.619	Down	0.000823	S	PREDICTED: serine/arginine-rich splicing factor SC35 isoform X2 [Glycine max]	2	1	0.00142	63.766	GES(1)PANRS(1)R	2	0.5777	4
Glyma.05G117600.2.p	257	0.781	Down	0.000204	S	PREDICTED: serine/arginine-rich splicing factor SC35 isoform X2 [Glycine max]	2	1	6.71e-06	67.153	GRPDAS(1)RS(1)PS(1)PR	2	-0.35029	6
Glyma.05G117600.2.p	240	0.728	Down	0.000715	S	PREDICTED: serine/arginine-rich splicing factor SC35 isoform X2 [Glycine max]	2	1	9.79e-06	53.625	EERS(1)PT(1)PRS(1)VS(1)PR	2	0.79884	5
Glyma.05G117600.2.p	259	0.781	Down	0.000204	S	PREDICTED: serine/arginine-rich splicing factor SC35 isoform X2 [Glycine max]	2	1	6.71e-06	67.153	GRPDAS(1)RS(1)PS(1)PR	2	-0.35029	6
Glyma.05G117600.2.p	185	0.604	Down	0.00284	S	PREDICTED: serine/arginine-rich splicing factor SC35 isoform X2 [Glycine max]	2	0.999998	0.000219	78.683	YDDERNS(1)R	2	-0.33409	5
Glyma.05G117600.2.p	230	0.597	Down	0.000338	S	PREDICTED: serine/arginine-rich splicing factor SC35 isoform X2 [Glycine max]	2	1	0.00142	67.897	GES(1)PANRS(1)R	2	0.5777	9
Glyma.05G117600.2.p	242	0.728	Down	0.000715	T	PREDICTED: serine/arginine-rich splicing factor SC35 isoform X2 [Glycine max]	2	1	9.79e-06	53.625	EERS(1)PT(1)PRS(1)VS(1)PR	2	0.79884	5
Glyma.06G308700.3.p	123	0.828	Down	0.0213	S	PREDICTED: replication factor C subunit 1-like [Glycine max]	3	0.999827	9.51e-26	85.805	SAVLEES(1)DEDDDKDAVSAAK	3	0.035913	4
Glyma.06G308700.3.p	293	0.778	Down	0.0105	S	PREDICTED: replication factor C subunit 1-like [Glycine max]	3	0.947752	2.01e-06	59.709	AVAVAS(0.001)QS(0.051)KVS(0.948)PK	4	0.53888	1
Glyma.07G078300.6.p	169	0.819	Down	0.00555	Y	PREDICTED: serine/arginine-rich splicing factor RS41-like isoform X2 [Glycine max]	4	0.987101	1.48e-20	117.2	GS(0.013)PDY(0.987)GHGSNPSSR	3	-0.042676	16
Glyma.07G078300.6.p	192	0.795	Down	0.00462	S	PREDICTED: serine/arginine-rich splicing factor RS41-like isoform X2 [Glycine max]	4	1	0.000886	76.332	AES(1)PINNGR	2	0.43412	3
Glyma.08G171800.2.p	237	1.251	Up	0.0026	S	PREDICTED: DNA topoisomerase 2-associated protein pat1 [Glycine max]	5	0.971385	3.37e-06	66.299	T(0.001)S(0.027)S(0.971)YPEK	2	0.032317	7
Glyma.08G171800.2.p	172	1.256	Up	0.00554	S	PREDICTED: DNA topoisomerase 2-associated protein pat1 [Glycine max]	5	0.995891	7.02e-16	122.77	TS(0.004)S(0.996)YPEQQR	2	-0.17342	9
Glyma.08G171800.2.p	250	1.468	Up	0.0205	S	PREDICTED: DNA topoisomerase 2-associated protein pat1 [Glycine max]	5	0.987992	1.02e-13	118.9	FS(0.012)S(0.988)EPILVPK	2	0.31798	13
Glyma.08G172000.1.p	72	1.203	Up	0.0196	S	PREDICTED: serine/arginine-rich splicing factor SR45-like [Glycine max]	4	1	0.0212	56.547	S(1)PADAAR	2	1.14	3
Glyma.08G227300.2.p	61	0.819	Down	0.0316	S	PREDICTED: serrate RNA effector molecule-like isoform X2 [Glycine max]	6	0.798743	5.6e-10	71.176	NAS(0.172)S(0.799)PS(0.553)S(0.476)PRDR	2	0.93667	6
Glyma.08G337200.2.p	613	1.293	Up	0.0472	S	PREDICTED: enhancer of mRNA-decapping protein 4-like isoform X1 [Glycine max]	8	0.823887	0.00849	42.3	GIS(0.824)S(0.107)S(0.037)NT(0.033)EAK	2	-2.3157	1
Glyma.08G337200.2.p	562	1.372	Up	0.0128	S	PREDICTED: enhancer of mRNA-decapping protein 4-like isoform X1 [Glycine max]	8	0.996795	4.19e-21	92.932	DPITVEGFHS(0.997)LDS(0.002)S(0.001)AGR	3	0.50282	3
Glyma.09G248800.1.p	359	1.933	Up	0.0043	S	PREDICTED: putative RNA-binding protein Luc7-like 2 [Glycine max]	2	1	0.00621	62.582	DHDRRS(1)R	3	0.88598	1
Glyma.10G239100.3.p	258	0.708	Down	0.00584	S	PREDICTED: splicing factor, arginine/serine-rich 4/5/6 (sfrs4_5_6) [Glycine max]	3	1	0.0096	70.747	EGS(1)EPVR	2	-0.14403	2
Glyma.10G255700.2.p	729	0.743	Down	0.0208	S	PREDICTED: pre-mRNA-processing protein 40A-like isoform X1 [Glycine max]	4	0.927404	0.000333	45.618	RHS(0.927)S(0.08)GHES(0.993)DEGR	3	-0.37116	2
Glyma.10G255700.2.p	734	0.743	Down	0.00222	S	PREDICTED: pre-mRNA-processing protein 40A-like isoform X1 [Glycine max]	4	0.999997	9.55e-10	92.939	RHSSGHES(1)DEGR	3	0.49803	13
Glyma.11G012200.4.p	198	0.791	Down	0.0131	S	PREDICTED: DEAD-box ATP-dependent RNA helicase 42-like [Glycine max]	2	0.999999	7.79e-06	80.96	KSEEHEGS(1)PR	3	-0.92141	6
Glyma.12G181300.2.p	310	0.726	Down	0.00468	S	PREDICTED: splicing factor U2af small subunit B [Glycine max]	3	1	2.94e-47	140.2	HHGHQQQEQEPQS(1)PQEGQ	3	0.1775	13
Glyma.12G181300.2.p	256	0.72	Down	0.000422	S	PREDICTED: splicing factor U2af small subunit B [Glycine max]	3	1	5.96e-08	82.59	HHS(1)PVRDGS(1)EER	3	-1.3279	4
Glyma.12G181300.2.p	262	0.72	Down	0.000422	S	PREDICTED: splicing factor U2af small subunit B [Glycine max]	3	1	5.96e-08	82.59	HHS(1)PVRDGS(1)EER	3	-1.3279	4
Glyma.15G122400.2.p	874	1.388	Up	0.0366	S	PREDICTED: enhancer of mRNA-decapping protein 4-like [Glycine max]	2	0.999352	2.9e-19	101.92	LFYS(0.001)QAS(0.999)DLGIQMAR	2	-0.37536	11
Glyma.15G255400.1.p	309	1.417	Up	0.000279	S	PREDICTED: serine/arginine-rich splicing factor SR45-like [Glycine max]	5	1	0.00364	67.507	IRGS(1)PGR	3	0.85534	3
Glyma.15G255400.1.p	82	1.325	Up	0.0282	S	PREDICTED: serine/arginine-rich splicing factor SR45-like [Glycine max]	5	0.999978	0.00205	51.286	GRS(1)PPPQSK	3	0.10794	6
Glyma.15G255400.1.p	258	1.271	Up	0.00222	S	PREDICTED: serine/arginine-rich splicing factor SR45-like [Glycine max]	5	1	0.00147	81.923	RADS(1)PVRR	2	0.43974	11
Glyma.16G013100.1.p	467	0.814	Down	0.0178	S	PREDICTED: AT-rich interactive domain-containing protein 4-like [Glycine max]	2	1	2.08e-43	121.58	QEAS(1)PGLHEGVFAGQGGVCK	4	-0.56714	2
Glyma.16G022300.7.p	221	0.784	Down	0.0029	S	PREDICTED: serine/arginine-rich splicing factor RS31 isoform X2 [Glycine max]	15	0.983063	2.69e-05	59.908	S(0.983)PDY(0.017)GKPR	3	0.67477	5
Glyma.16G022300.7.p	173	0.788	Down	0.0133	S	PREDICTED: serine/arginine-rich splicing factor RS31 isoform X2 [Glycine max]	15	0.995996	4.1e-06	78.548	RPS(0.996)PDY(0.004)GR	3	0.11352	9
Glyma.16G102300.2.p	186	0.747	Down	0.0267	S	PREDICTED: RNA-binding protein 5-B-like isoform X2 [Glycine max]	4	0.98344	2.34e-06	52.432	DHDHGRHS(0.983)Y(0.014)DS(0.994)DY(0.009)ER	3	-0.3964	1
Glyma.17G022300.3.p	2889	0.806	Down	0.019	S	PREDICTED: chromatin structure-remodeling complex protein SYD-like isoform X1 [Glycine max]	6	0.962428	1.14e-11	111.79	SLDLVS(0.037)S(0.962)PSVR	2	0.11609	1
Glyma.18G072400.2.p	493	1.363	Up	0.0284	S	PREDICTED: enhancer of mRNA-decapping protein 4-like [Glycine max]	4	0.97323	1.66e-05	62.055	QGS(0.973)QQHPY(0.027)ADGK	3	0.56533	2
Glyma.19G006000.3.p	618	1.208	Up	0.0202	S	PREDICTED: DEAD-box ATP-dependent RNA helicase 46-like isoform X1 [Glycine max]	9	0.999917	1.91e-06	68.481	GRS(1)PDKGSSWSDR	2	0.77101	1
Glyma.19G217400.1.p	158	0.831	Down	0.00664	S	PREDICTED: DEAD-box ATP-dependent RNA helicase 24-like [Glycine max]	2	0.828414	1.75e-13	62.617	AVDAGMIEY(0.172)DS(0.828)DDNPIVIDK	3	1.0194	4
Glyma.20G135800.4.p	750	0.797	Down	0.00794	Y	PREDICTED: pre-mRNA-processing protein 40A-like isoform X1 [Glycine max]	3	0.954999	0.000527	51.643	QS(0.045)PVY(0.955)EMDKEK	3	0.11866	1
Glyma.20G155400.3.p	155	0.717	Down	0.0396	S	PREDICTED: serine/arginine-rich splicing factor RS40 isoform X2 [Glycine max]	2	0.87602	0.0118	47.603	S(0.903)PS(0.876)PY(0.221)RR	3	0.75281	2
Glyma.20G155400.3.p	153	0.717	Down	0.0396	S	PREDICTED: serine/arginine-rich splicing factor RS40 isoform X2 [Glycine max]	2	0.902755	0.0118	47.603	S(0.903)PS(0.876)PY(0.221)RR	3	0.75281	2
Cytoskeleton
Glyma.01G229700.1.p	771	0.824	Down	0.000301	S	PREDICTED: U4/U6 small nuclear ribonucleoprotein Prp3-like [Glycine max]	5	1	2.87e-08	55.755	EKEENEDS(1)DDDKPANK	3	0.60817	1
Glyma.04G016600.2.p	997	1.201	Up	0.0202	S	PREDICTED: actin cytoskeleton-regulatory complex protein pan1 [Glycine max]	5	0.970107	3.97e-21	114.58	FDS(0.97)MS(0.029)SSNDFGFGR	3	1.3782	5
Glyma.04G016600.2.p	959	1.216	Up	0.0263	S	PREDICTED: actin cytoskeleton-regulatory complex protein pan1 [Glycine max]	5	0.991607	0.00228	67.08	FDS(0.992)IS(0.007)S(0.001)SK	2	0.034376	10
Glyma.04G016600.2.p	978	1.648	Up	0.00332	S	PREDICTED: actin cytoskeleton-regulatory complex protein pan1 [Glycine max]	5	0.910887	0.00201	40.941	FT(0.082)RFDS(0.911)IS(0.005)S(0.002)S(0.001)K	3	0.44445	1
Glyma.06G194200.1.p	71	0.772	Down	0.000681	S	PREDICTED: nucleolin-like [Glycine max]	2	1	2.24e-11	85.362	VAEEKEQS(1)VEEQRLEK	4	-0.20963	4
Glyma.07G252100.1.p	3561	0.799	Down	0.0333	S	PREDICTED: chromatin structure-remodeling complex protein SYD-like isoform X1 [Glycine max]	11	1	4.9e-17	112.42	GLS(1)DIEEGTDSK	3	-1.8517	2
Glyma.07G252100.1.p	3381	0.761	Down	0.0292	S	PREDICTED: chromatin structure-remodeling complex protein SYD-like isoform X1 [Glycine max]	11	0.999989	4.26e-13	105.19	GLS(1)DIEEGTDTK	3	1.0985	3
Glyma.11G067300.1.p	276	1.331	Up	0.0388	S	PREDICTED: U1 small nuclear ribonucleoprotein 70 kDa isoform X2 [Glycine max]	6	1	0.00508	54.486	DREIS(1)RER	3	-0.29826	1
Glyma.11G067300.1.p	294	0.828	Down	0.0031	S	PREDICTED: U1 small nuclear ribonucleoprotein 70 kDa isoform X2 [Glycine max]	6	1	0.00061	63.091	S(1)REHS(1)HER	2	0.52122	8
Glyma.11G067300.1.p	290	0.828	Down	0.0031	S	PREDICTED: U1 small nuclear ribonucleoprotein 70 kDa isoform X2 [Glycine max]	6	1	0.00061	63.091	S(1)REHS(1)HER	2	0.52122	8
Glyma.11G114300.1.p	535	0.833	Down	0.0152	S	PREDICTED: probable nucleolar protein 5-2 [Glycine max]	4	0.999988	7.31e-10	82.01	KQGEQEES(1)PEMPSK	3	-0.46068	22
Glyma.11G237500.2.p	472	0.75	Down	0.0347	T	PREDICTED: apoptotic chromatin condensation inducer in the nucleus-like isoform X2 [Glycine max]	9	0.755866	4.13e-08	56.488	GPDAQS(0.121)T(0.504)T(0.378)PRPAT(0.241)T(0.756)PR	3	0.6503	1
Glyma.13G294500.1.p	243	0.803	Down	1.53e-05	S	PREDICTED: nuclear cap-binding protein subunit 2-like [Glycine max]	4	0.999857	3.04e-52	157.91	ESGDS(1)DEDEEDDR	2	0.39617	16
Glyma.15G056100.1.p	535	0.807	Down	0.00958	S	PREDICTED: H/ACA ribonucleoprotein complex subunit 4-like [Glycine max]	6	0.986262	1.96e-06	50.305	DKVEDS(0.997)S(0.986)PELDKS(0.017)EK	3	0.92885	2
Glyma.15G056100.1.p	457	0.79	Down	0.00272	S	PREDICTED: H/ACA ribonucleoprotein complex subunit 4-like [Glycine max]	6	0.987486	9.88e-21	118.52	HES(0.002)T(0.011)DS(0.987)PVAVPAK	2	0.16374	20
Glyma.15G056100.1.p	534	0.785	Down	0.0311	S	PREDICTED: H/ACA ribonucleoprotein complex subunit 4-like [Glycine max]	6	0.996566	1.49e-05	44.863	DKVEDS(0.997)S(0.986)PELDKS(0.017)EK	3	0.92885	1
Glyma.15G163700.3.p	822	1.233	Up	0.000275	T	PREDICTED: villin-4 isoform X1 [Glycine max]	3	0.873975	1.74e-10	93.348	S(0.079)VT(0.874)PDS(0.047)AILAPK	2	0.82777	5
Glyma.17G051900.1.p	1520	1.711	Up	0.0304	S	PREDICTED: myosin-17-like [Glycine max]	2	1	0.00181	46.318	ENS(1)GFGFLLAR	2	-0.30352	2
Glyma.17G062400.2.p	83	0.824	Down	0.0083	S	PREDICTED: U4/U6.U5 small nuclear ribonucleoprotein 27 kDa protein-like [Glycine max]	2	1	1e-11	102.08	RDS(1)AEEDHKETK	3	0.36216	1
Glyma.18G013300.1.p	170	0.813	Down	0.00966	T	PREDICTED: coilin-like isoform X1 [Glycine max]	3	0.774286	0.00618	43.69	FVQPQDES(0.226)ET(0.774)K	2	3.6405	1
Glyma.18G013300.1.p	156	0.708	Down	0.000205	S	PREDICTED: coilin-like isoform X1 [Glycine max]	3	0.830807	0.000186	91.215	S(0.004)DPT(0.165)S(0.831)DETR	2	-1.0254	2
Glyma.18G019700.1.p	477	0.75	Down	0.0347	T	PREDICTED: apoptotic chromatin condensation inducer in the nucleus-like [Glycine max]	7	0.755866	4.13e-08	56.488	GPDAQS(0.121)T(0.504)T(0.378)PRPAT(0.241)T(0.756)PR	3	0.6503	1
Glyma.18G081700.3.p	421	1.764	Up	0.0107	S	PREDICTED: heterogeneous nuclear ribonucleoprotein 1-like [Glycine max]	3	0.960416	6.07e-42	142.74	S(0.014)GS(0.96)GS(0.025)VYNNSAWR	2	-0.41909	3
Glyma.18G081700.3.p	233	1.365	Up	0.00462	S	PREDICTED: heterogeneous nuclear ribonucleoprotein 1-like [Glycine max]	3	0.999552	1.06e-05	66.568	MDGRFS(1)PLTSGR	3	4.3606	3
Miscellaneous
Glyma.01G043800.3.p	106	0.819	Down	0.0177	S	PREDICTED: protein IQ-DOMAIN 31-like isoform X1 [Glycine max]	3	1	3.06e-23	108.71	VQDVANFGS(1)QEDLEK	2	0.13722	4
Glyma.01G154300.1.p	548	0.826	Down	0.0134	S	PREDICTED: CBF1 interacting corepressor [Glycine max]	3	0.999549	9.03e-07	57.567	GSEHPES(1)DMDKQNR	3	-1.0458	1
Glyma.01G154300.1.p	514	0.765	Down	0.000635	S	PREDICTED: CBF1 interacting corepressor [Glycine max]	3	0.999974	0.00789	76.572	YQGDQS(1)R	2	-0.32577	3
Glyma.03G178100.2.p	60	0.823	Down	0.0141	S	"PREDICTED: interactor of constitutive active ROPs 2, chloroplastic-like isoform X2 [Glycine max]"	2	0.888486	0.00108	67.385	S(0.888)PHS(0.088)PIS(0.024)EK	2	0.3858	3
Glyma.04G017400.9.p	787	1.402	Up	0.0172	S	PREDICTED: protein NLP4-like isoform X2 [Glycine max]	2	0.77191	3.95e-07	75.018	S(0.171)QS(0.772)QET(0.057)LGEHPK	3	2.3526	2
Glyma.04G017400.9.p	767	1.435	Up	0.000385	S	PREDICTED: protein NLP4-like isoform X2 [Glycine max]	2	0.96681	0.00555	63.624	IS(0.033)S(0.967)EAELK	2	0.74491	2
Glyma.04G038800.1.p	609	0.828	Down	0.0289	S	PREDICTED: protein CYPRO4-like [Glycine max]	2	0.978504	3.99e-21	92.792	FAVT(0.021)DS(0.979)PEAPLVIAT(1)PMK	3	0.69626	10
Glyma.06G015600.1.p	589	0.8	Down	0.0105	S	PREDICTED: protein S-acyltransferase 21-like [Glycine max]	5	0.999311	6.7e-20	84.975	S(0.001)IFFGS(0.999)PVVNEQPSTGTR	3	-0.30381	2
Glyma.07G007000.1.p	304	1.539	Up	0.00132	S	seed linoleate 9S-lipoxygenase [Glycine max]	8	0.889126	4.79e-33	131.86	VT(0.106)S(0.889)S(0.005)EFESFEDVR	2	0.19736	2
Glyma.07G007000.1.p	854	1.519	Up	0.0105	T	seed linoleate 9S-lipoxygenase [Glycine max]	8	0.999837	0.0064	57.175	SSEEGLT(1)FK	2	-1.3067	1
Glyma.07G007000.1.p	366	1.329	Up	0.000618	T	seed linoleate 9S-lipoxygenase [Glycine max]	8	0.999968	2.56e-10	107.2	SGWMT(1)DEEFAR	2	-1.0242	2
Glyma.07G007000.1.p	305	1.398	Up	0.00122	S	seed linoleate 9S-lipoxygenase [Glycine max]	8	0.898208	0.000235	50.158	VT(0.008)S(0.091)S(0.898)EFES(0.003)FEDVR	2	0.91473	1
Glyma.07G007000.1.p	848	1.284	Up	0.0322	S	seed linoleate 9S-lipoxygenase [Glycine max]	8	0.970272	0.000281	69.721	S(0.97)S(0.03)EEGLTFK	2	0.31398	2
Glyma.07G028000.1.p	738	0.812	Down	0.0277	S	PREDICTED: protein TOPLESS-like [Glycine max]	4	0.999901	0.00271	57.785	IS(1)EESNDK	2	-0.56259	3
Glyma.07G207300.3.p	463	1.231	Up	0.00318	T	PREDICTED: protein IQ-DOMAIN 14 isoform X2 [Glycine max]	5	0.828256	6.07e-05	64.827	LGGT(0.828)PT(0.045)S(0.06)T(0.06)DS(0.008)KR	2	0.79914	2
Glyma.07G207300.3.p	296	1.403	Up	0.0255	T	PREDICTED: protein IQ-DOMAIN 14 isoform X2 [Glycine max]	5	0.994795	0.000738	65.179	S(0.001)T(0.001)HT(0.995)PVT(0.003)DT(0.001)R	3	0.30245	3
Glyma.08G016800.2.p	122	0.669	Down	0.00536	S	PREDICTED: BTB/POZ domain-containing protein At1g63850-like [Glycine max]	2	1	2.01e-32	129.2	S(1)PGNQFNDPLSSDIK	3	0.29087	7
Glyma.08G048400.1.p	1708	1.245	Up	0.00282	S	PREDICTED: THO complex subunit 2-like isoform X1 [Glycine max]	6	0.999623	0.00603	65.348	HSQRLS(1)PR	2	0.53664	5
Glyma.08G048800.1.p	901	0.832	Down	0.00178	S	PREDICTED: 26S proteasome non-ATPase regulatory subunit 1 homolog A [Glycine max]	2	0.983437	4.03e-26	90.1	SSGEKDGDS(0.001)MQVDS(0.983)PT(0.012)T(0.004)EK	3	0.17379	9
Glyma.08G265300.6.p	605	0.832	Down	0.0204	S	PREDICTED: U2 snRNP-associated SURP motif-containing protein-like isoform X1 [Glycine max]	5	0.949082	7.91e-12	65.184	S(0.42)S(0.583)VPLS(0.949)PT(0.048)LPIAQPELK	4	-0.083621	4
Glyma.09G101200.6.p	172	0.754	Down	0.0345	S	PREDICTED: FHA domain-containing protein DDL-like isoform X2 [Glycine max]	7	1	0.0175	41.796	HERS(1)PER	3	0.26514	2
Glyma.10G102200.13.p	53	0.819	Down	0.00582	S	PREDICTED: arginine/serine-rich coiled-coil protein 2 isoform X2 [Glycine max]	2	0.864815	0.000126	57.175	HGHS(0.961)S(0.865)S(0.174)PNPVR	3	0.96618	6
Glyma.10G214700.4.p	40	1.784	Up	0.00234	S	PREDICTED: probable alkaline/neutral invertase D [Glycine max]	7	1	0.0102	72.928	QRS(1)FDER	3	0.9541	6
Glyma.10G270200.1.p	36	1.268	Up	0.00642	S	PREDICTED: neurogenic protein mastermind-like [Glycine max]	2	0.951812	7.26e-19	96.379	NT(0.048)DS(0.952)WDEPFAPASTK	3	1.3189	2
Glyma.10G290300.2.p	154	1.241	Up	0.00258	S	PREDICTED: protein UPSTREAM OF FLC-like [Glycine max]	5	0.842155	6.48e-05	69.229	S(0.038)QS(0.842)LNS(0.094)S(0.006)DY(0.02)K	2	-0.17259	4
Glyma.10G290300.2.p	7	1.248	Up	0.0106	S	PREDICTED: protein UPSTREAM OF FLC-like [Glycine max]	5	0.999721	0.00126	69.721	EAS(1)LESTK	3	0.19684	3
Glyma.10G290300.2.p	160	1.227	Up	0.0121	Y	PREDICTED: protein UPSTREAM OF FLC-like [Glycine max]	5	0.988696	1.79e-17	122.46	SQS(0.008)LNS(0.002)S(0.001)DY(0.989)K	2	0.60253	5
Glyma.11G136000.1.p	627	0.726	Down	0.00136	S	PREDICTED: serine/arginine repetitive matrix protein 1-like [Glycine max]	11	0.992264	5.38e-07	75.764	T(0.002)QRPS(0.006)RDS(0.992)PDTR	3	-0.43978	9
Glyma.11G245500.2.p	649	0.685	Down	0.0133	S	PREDICTED: midasin-like [Glycine max]	4	1	0.00101	57.164	EVS(1)PHNDPK	3	0.68215	2
Glyma.12G007800.5.p	1177	1.354	Up	0.00844	S	PREDICTED: altered inheritance of mitochondria protein 3-like isoform X1 [Glycine max]	3	0.998546	0.00196	93.649	SFES(0.999)FS(0.001)K	2	0.23942	3
Glyma.12G007800.5.p	1055	0.743	Down	0.00856	Y	PREDICTED: altered inheritance of mitochondria protein 3-like isoform X1 [Glycine max]	3	0.990235	5.97e-05	71.98	S(0.009)PVSEY(0.99)AEMSSR	2	0.67507	1
Glyma.12G059700.1.p	604	0.814	Down	0.0217	S	PREDICTED: serine/arginine repetitive matrix protein 1-like [Glycine max]	11	0.856992	0.00146	41.014	T(0.017)QKPS(0.101)RDS(0.857)PDT(0.025)R	3	-0.07739	1
Glyma.12G150500.1.p	219	0.676	Down	0.000781	S	PREDICTED: stem-specific protein TSJT1-like [Glycine max]	2	1	6.24e-26	124.25	IDS(1)EGAICGANFK	3	-0.21504	19
Glyma.13G084000.1.p	506	1.325	Up	0.011	T	PREDICTED: nitrate reductase [NADH] 2 [Glycine max]	2	0.865375	9.87e-08	80.746	S(0.001)VS(0.132)T(0.865)PFMNT(0.001)SSK	2	-0.14207	5
Glyma.13G084000.1.p	505	1.349	Up	0.00702	S	PREDICTED: nitrate reductase [NADH] 2 [Glycine max]	2	0.924573	4.75e-11	98.592	S(0.032)VS(0.925)T(0.044)PFMNTSSK	2	-0.50898	17
Glyma.13G259200.7.p	40	0.792	Down	0.031	S	PREDICTED: interactor of constitutive active ROPs 4-like [Glycine max]	3	0.994328	1.38e-08	51.495	TSSS(0.001)DS(0.005)DPLHHRPIADRS(0.994)PK	5	-1.2337	1
Glyma.14G006700.1.p	107	0.83	Down	0.0447	T	PREDICTED: protein DGCR14 homolog [Glycine max]	3	0.941256	0.00521	59.116	VTNHNDT(0.941)S(0.059)R	2	0.30733	1
Glyma.14G127800.2.p	17	0.792	Down	0.0257	S	PREDICTED: pleiotropic drug resistance protein 1-like isoform X3 [Glycine max]	2	0.974985	0.0109	56.404	AS(0.025)GS(0.975)NIWR	2	-0.66885	1
Glyma.14G131900.2.p	368	1.255	Up	0.0103	S	PREDICTED: protein starmaker-like [Glycine max]	8	0.960688	2.4e-08	63.302	RHS(0.961)S(0.643)DDEDS(0.349)Y(0.047)RDGVK	3	-1.1832	2
Glyma.14G212900.3.p	88	0.8	Down	0.0106	S	PREDICTED: fibrous sheath CABYR-binding protein-like isoform X3 [Glycine max]	6	0.996403	2.78e-06	59.728	NAKPVTGT(0.003)NNS(0.996)PK	3	-1.8814	1
Glyma.14G212900.3.p	235	0.737	Down	0.0195	S	PREDICTED: fibrous sheath CABYR-binding protein-like isoform X3 [Glycine max]	6	0.833415	3.14e-19	68.42	TAENSQADGKEVS(0.163)S(0.833)DIDALVIY(0.003)K	4	-0.27203	1
Glyma.15G011900.1.p	810	0.757	Down	0.00328	S	PREDICTED: pleiotropic drug resistance protein 1-like [Glycine max]	2	0.962903	2.26e-06	80.96	GGSVVES(0.963)S(0.037)HGK	2	0.19373	5
Glyma.15G064700.3.p	157	1.257	Up	0.0023	S	PREDICTED: probable NAD(P)H dehydrogenase (quinone) FQR1-like 1 isoform X1 [Glycine max]	3	0.969759	1.92e-13	68.705	VKGGS(0.97)PY(0.004)GAGT(0.002)Y(0.024)AGDGSR	3	1.1535	3
Glyma.18G237800.1.p	366	0.781	Down	0.0045	S	PREDICTED: C-terminal binding protein AN-like [Glycine max]	2	0.999615	1.68e-14	84.249	EQTDDVHVS(1)PDNFQK	3	0.23298	1
Glyma.19G020000.4.p	199	1.249	Up	0.042	S	PREDICTED: hypersensitive-induced response protein 2-like isoform X1 [Glycine max]	2	0.994399	0.00102	69.721	Y(0.006)LS(0.994)GLGIAR	2	-0.30091	1
Glyma.19G171200.1.p	1085	1.64	Up	0.00384	S	PREDICTED: CLIP-associated protein-like isoform X1 [Glycine max]	8	0.882195	4.32e-06	83.137	WS(0.118)S(0.882)QDSTLIK	3	-0.12295	2
Glyma.19G218500.2.p	380	0.81	Down	0.0198	T	PREDICTED: SWR1-complex protein 4 isoform X2 [Glycine max]	2	0.995517	4.04e-22	125.36	DGSY(0.004)GET(0.001)PGT(0.996)PK	3	0.14475	7
Glyma.20G130800.1.p	749	0.794	Down	0.00852	T	PREDICTED: homeobox protein HAT3.1-like isoform X1 [Glycine max]	2	0.761608	0.00266	54.343	NAS(0.238)PEAT(0.762)DGR	2	1.1183	1
Glyma.20G237200.3.p	29	0.771	Down	0.0288	S	auxin-repressed superfamily protein [Glycine max]	2	1	0.00251	57.59	KHHS(1)FAFR	4	-0.95511	8
Uncharacterized protein
Glyma.01G017800.2.p	92	1.586	Up	0.00282	S	PREDICTED: uncharacterized protein LOC100800009 [Glycine max]	2	1	0.0315	42.348	S(1)MAIPFLR	2	-0.83085	1
Glyma.01G121400.3.p	660	0.742	Down	0.0041	S	PREDICTED: uncharacterized protein LOC100776979 isoform X2 [Glycine max]	2	0.999995	0.00535	65.224	SEELS(1)PK	2	0.073709	6
Glyma.02G029300.1.p	183	1.373	Up	0.005	S	PREDICTED: uncharacterized protein LOC100797199 [Glycine max]	2	1	5.84e-08	71.08	GIS(1)PQRDVQDLHR	4	0.25148	5
Glyma.02G243800.2.p	190	0.791	Down	0.00636	T	PREDICTED: uncharacterized protein LOC100527920 isoform X3 [Glycine max]	3	0.96466	0.00801	68.657	S(0.001)NT(0.004)PS(0.031)T(0.965)PR	2	-0.60013	2
Glyma.02G260500.1.p	524	1.241	Up	0.00364	S	PREDICTED: uncharacterized protein LOC100795088 [Glycine max]	10	0.880344	0.0157	61.962	GY(0.011)Y(0.109)S(0.88)PER	2	0.92482	4
Glyma.02G260500.1.p	523	1.343	Up	0.00878	Y	PREDICTED: uncharacterized protein LOC100795088 [Glycine max]	10	0.891433	0.0442	84.568	GY(0.066)Y(0.891)S(0.043)PER	2	-0.22524	2
Glyma.03G126000.1.p	411	0.813	Down	0.00142	S	uncharacterized protein LOC100820506 [Glycine max]	2	0.787095	0.000499	51.771	LGS(0.787)S(0.191)S(0.011)T(0.011)AELRPK	2	0.28732	1
Glyma.04G061700.7.p	278	0.779	Down	0.0022	S	PREDICTED: uncharacterized protein LOC100818050 isoform X2 [Glycine max]	6	0.779487	3.16e-05	42.863	S(0.219)GS(0.779)AKQS(0.638)PEES(0.248)T(0.115)HVVK	4	0.14848	1
Glyma.04G194900.2.p	107	1.204	Up	0.0292	S	PREDICTED: uncharacterized protein LOC100780098 isoform X2 [Glycine max]	2	0.927975	0.000114	54.343	GS(0.928)FS(0.032)S(0.038)WS(0.002)VHPK	3	1.3637	1
Glyma.05G121100.1.p	89	0.792	Down	0.0178	S	uncharacterized protein LOC100815224 [Glycine max]	6	0.901628	0.000601	85.924	AQPQQGS(0.902)T(0.098)R	2	-0.34901	1
Glyma.06G062600.5.p	689	0.827	Down	0.00464	S	PREDICTED: uncharacterized protein LOC100781036 isoform X1 [Glycine max]	5	1	5.43e-40	130.56	VIGADDS(1)DADEEERSDR	3	-0.32846	4
Glyma.06G062600.5.p	312	0.607	Down	0.00446	S	PREDICTED: uncharacterized protein LOC100781036 isoform X1 [Glycine max]	5	0.939632	3.89e-07	45.099	DSSEVT(0.002)PS(0.018)QPENT(0.04)DVKIS(0.94)PK	3	-0.44069	1
Glyma.06G062600.5.p	493	0.769	Down	0.000257	S	PREDICTED: uncharacterized protein LOC100781036 isoform X1 [Glycine max]	5	0.92742	1.09e-05	52.172	VS(0.017)EGAS(0.927)DS(0.055)EAKPVR	3	-1.5345	2
Glyma.07G125500.1.p	31	0.773	Down	0.0118	S	PREDICTED: uncharacterized protein LOC100820064 [Glycine max]	2	0.999258	2.47e-13	114.87	SATGLS(0.001)GS(0.999)PK	2	0.41069	18
Glyma.08G099500.5.p	594	0.832	Down	0.0393	S	PREDICTED: uncharacterized protein LOC100803736 isoform X5 [Glycine max]	9	0.909675	1.13e-07	66.022	DSDIFDT(0.006)Y(0.084)CS(0.91)PQQR	3	-0.36794	5
Glyma.08G165800.2.p	144	1.36	Up	0.0112	S	PREDICTED: uncharacterized protein LOC100799118 [Glycine max]	4	0.967314	1.42e-07	108.72	S(0.001)S(0.03)S(0.967)NQDSY(0.002)R	2	0.037506	1
Glyma.10G132800.1.p	567	0.733	Down	0.012	S	PREDICTED: uncharacterized TPR repeat-containing protein At1g05150-like [Glycine max]	2	0.944497	1.99e-09	76.82	DVPVS(0.023)YS(0.944)GS(0.032)GVPEK	3	0.26132	6
Glyma.10G151000.4.p	109	0.653	Down	0.014	Y	uncharacterized protein LOC100306373 [Glycine max]	2	0.934916	0.00934	90.05	S(0.063)T(0.002)SDAY(0.935)EK	2	-0.43088	2
Glyma.10G151000.4.p	104	0.739	Down	0.032	S	uncharacterized protein LOC100306373 [Glycine max]	2	0.946841	0.000169	96.143	S(0.947)T(0.022)S(0.001)DAY(0.03)EK	2	-0.50343	3
Glyma.10G151000.4.p	29	0.795	Down	0.0107	T	uncharacterized protein LOC100306373 [Glycine max]	2	1	0.00187	73.665	KHHT(1)FAFR	4	0.090384	9
Glyma.10G182300.1.p	1279	1.211	Up	0.00784	S	PREDICTED: uncharacterized protein LOC100784692 [Glycine max]	6	0.999978	1.63e-05	99.752	SFSLLS(1)PFR	2	0.48951	1
Glyma.10G201200.2.p	174	1.246	Up	0.0431	S	PREDICTED: uncharacterized protein LOC100781293 [Glycine max]	2	0.957634	1.32e-07	57.525	AY(0.001)T(0.041)ES(0.958)DGPNLIDY(0.001)QK	3	0.87147	1
Glyma.10G201200.2.p	309	1.352	Up	0.0391	S	PREDICTED: uncharacterized protein LOC100781293 [Glycine max]	2	0.999976	0.0227	54.982	S(1)GLISAK	2	0.12349	1
Glyma.10G201200.2.p	323	1.487	Up	0.011	S	PREDICTED: uncharacterized protein LOC100781293 [Glycine max]	2	1	0.00691	61.78	FFS(1)GPLGK	2	-0.16909	3
Glyma.10G201200.2.p	257	1.402	Up	0.000696	S	PREDICTED: uncharacterized protein LOC100781293 [Glycine max]	2	0.869603	1.88e-18	98.175	S(0.128)VS(0.87)ELLQPS(0.002)VQPSSK	2	-0.43979	5
Glyma.12G206400.1.p	241	0.708	Down	0.00312	S	PREDICTED: uncharacterized protein LOC100789535 isoform X1 [Glycine max]	3	0.999576	9.78e-27	130.21	ESGDS(1)DDDEEDDR	2	1.206	6
Glyma.13G005300.6.p	56	1.358	Up	0.0142	S	PREDICTED: uncharacterized protein LOC100791140 isoform X5 [Glycine max]	2	0.964543	3.4e-15	125.97	FLFASS(0.965)T(0.035)K	2	0.2925	1
Glyma.13G005300.6.p	9	1.557	Up	0.000723	S	PREDICTED: uncharacterized protein LOC100791140 isoform X5 [Glycine max]	2	0.966993	0.00631	40.352	T(0.006)LLS(0.027)ERS(0.967)FR	3	-0.36323	2
Glyma.13G034600.3.p	1077	1.331	Up	0.02	S	PREDICTED: uncharacterized protein LOC100788859 [Glycine max]	2	1	0.00498	51.445	EHVQRS(1)PR	3	0.89901	1
Glyma.13G269800.2.p	49	0.759	Down	0.003	S	PREDICTED: uncharacterized protein LOC100802966 [Glycine max]	3	1	0.00393	63.419	WVCES(1)PK	2	-1.4026	3
Glyma.14G076200.1.p	580	1.262	Up	0.0234	Y	PREDICTED: uncharacterized membrane protein At1g75140-like [Glycine max]	3	0.868607	0.011	47.443	RY(0.869)GS(0.131)PS(0.001)R	3	0.46708	1
Glyma.14G095300.1.p	111	0.687	Down	0.0349	S	PREDICTED: uncharacterized protein LOC100775337 [Glycine max]	3	0.817976	0.0497	43.083	S(0.182)PS(0.818)VLQR	2	0.73674	1
Glyma.14G095300.1.p	76	0.808	Down	0.0265	S	PREDICTED: uncharacterized protein LOC100775337 [Glycine max]	3	0.99774	0.00703	40.278	S(0.998)INFY(0.002)PSSPFR	2	0.03782	1
Glyma.14G221700.2.p	121	0.82	Down	0.00896	S	uncharacterized protein LOC100818986 [Glycine max]	3	0.827609	5.2e-35	110.75	ELDT(0.023)S(0.149)S(0.828)VGYQPPLPADQVK	3	0.24069	5
Glyma.15G007700.1.p	131	0.725	Down	0.000103	S	uncharacterized protein LOC100776785 [Glycine max]	4	0.991814	0.00135	66.267	AKS(0.992)DT(0.008)EDPK	2	0.91584	1
Glyma.15G018900.1.p	51	0.826	Down	0.00718	S	uncharacterized protein LOC100783752 [Glycine max]	3	0.780736	2.44e-16	65.428	ENFGS(0.781)S(0.219)DLPPPPVFTLEDR	3	-0.56884	2
Glyma.15G026900.2.p	137	0.675	Down	0.0137	S	PREDICTED: uncharacterized protein LOC100811539 [Glycine max]	2	0.835988	0.00107	56.548	S(0.018)FS(0.836)S(0.146)HPDLR	3	-0.14786	2
Glyma.15G026900.2.p	138	0.701	Down	0.00808	S	PREDICTED: uncharacterized protein LOC100811539 [Glycine max]	2	0.941804	0.000298	67.207	LRS(0.923)FS(0.135)S(0.942)HPDLR	3	2.2226	7
Glyma.15G032400.1.p	522	1.445	Up	0.000835	S	PREDICTED: uncharacterized protein LOC100798931 [Glycine max]	3	0.999988	0.00287	59.418	DTAGELS(1)FR	2	0.69558	1
Glyma.15G071300.4.p	152	0.572	Down	0.00476	S	uncharacterized protein LOC100804761 [Glycine max]	2	1	5.06e-26	91.238	IDS(1)EGVMCGANFNVDSQSK	3	-1.7962	6
Glyma.15G072400.4.p	152	0.83	Down	0.0329	S	uncharacterized protein LOC100780697 [Glycine max]	2	1	6.99e-42	119.38	IDS(1)EGFMCGANFNVDSQTK	3	-1.4979	8
Glyma.15G170100.1.p	209	0.67	Down	0.000278	S	PREDICTED: uncharacterized protein LOC102670321 [Glycine max]	2	0.967181	0.037	47.187	S(0.007)S(0.026)LS(0.967)FDR	2	0.51772	1
Glyma.15G213400.3.p	139	1.449	Up	0.00834	S	PREDICTED: uncharacterized protein LOC100816522 isoform X1 [Glycine max]	5	0.816793	0.013	43.68	T(0.183)S(0.817)LNQENSR	2	0.49837	1
Glyma.16G006000.1.p	511	0.829	Down	0.0127	S	PREDICTED: uncharacterized protein LOC100806038 isoform X1 [Glycine max]	5	0.960207	2.04e-47	112.47	SLGS(0.036)DS(0.96)PVS(0.003)GATSEQQLPDNK	2	0.33701	6
Glyma.17G258400.1.p	549	1.246	Up	0.0142	S	PREDICTED: uncharacterized protein LOC100785193 [Glycine max]	3	0.963407	7.98e-10	81.157	SPGVS(0.036)KS(0.963)ENLEVTK	3	1.1201	1
Glyma.18G030900.2.p	99	1.249	Up	0.0254	S	PREDICTED: uncharacterized protein LOC100809121 isoform X1 [Glycine max]	6	0.95755	1.46e-24	111.65	S(0.741)PS(0.268)KAAS(0.958)MFS(0.029)GT(0.005)QEK	3	-0.59595	3
Glyma.18G030900.2.p	93	1.211	Up	0.0253	S	PREDICTED: uncharacterized protein LOC100809121 isoform X1 [Glycine max]	6	0.957497	3.06e-146	214.86	S(0.957)PS(0.042)KAASMFSGTQEK	3	-0.02469	11
Glyma.18G030900.2.p	91	1.457	Up	0.0412	T	PREDICTED: uncharacterized protein LOC100809121 isoform X1 [Glycine max]	6	0.812075	5.42e-05	61.423	T(0.023)T(0.005)PELT(0.812)RS(0.144)PS(0.016)K	4	-1.2161	3
Glyma.18G077400.1.p	542	0.814	Down	0.00326	S	PREDICTED: uncharacterized PE-PGRS family protein PE_PGRS46-like [Glycine max]	3	0.997413	8.68e-32	89.434	AGESSY(0.001)GEEAASDQQY(0.001)GEVS(0.997)HDR	3	0.6982	1
Glyma.18G237600.2.p	554	1.506	Up	0.0211	S	PREDICTED: uncharacterized protein LOC100791243 isoform X2 [Glycine max]	5	0.809815	8.66e-30	108.55	GT(0.19)S(0.81)LNDMELSSILDSSDK	3	0.27854	2
Glyma.19G095700.1.p	613	0.809	Down	0.0265	S	PREDICTED: uncharacterized protein LOC100803441 [Glycine max]	3	0.853877	0.00872	47.302	SGLGS(0.146)GS(0.854)NR	2	-0.41521	1
Glyma.19G095700.1.p	107	1.301	Up	0.0489	S	PREDICTED: uncharacterized protein LOC100803441 [Glycine max]	3	0.999997	0.000396	60.157	TAPDVDIS(1)RR	3	0.085001	1
Glyma.19G095700.1.p	1426	1.328	Up	0.0434	S	PREDICTED: uncharacterized protein LOC100803441 [Glycine max]	3	0.944913	1.29e-10	65.467	HS(0.036)S(0.945)LS(0.014)S(0.005)AGGDGGSFGR	2	-0.64167	4
Glyma.19G208400.1.p	1427	0.821	Down	0.0139	S	PREDICTED: uncharacterized protein LOC100806105 [Glycine max]	10	1	3.25e-05	67.234	ELDAPS(1)PAR	2	2.066	2
