# Supplementary material for: Quantitative phosphoproteomic analysis provides insights into the aluminum-responsiveness of Tamba black soybean
Source: PLoS One. 2020 Aug 19;15(8):e0237845. doi: 10.1371/journal.pone.0237845 (PMC7437914; doi:10.1371/journal.pone.0237845)
Supplement: S3 Table — (XLSX) [file pone.0237845.s008.xlsx]

## Sheet: Sheet1
S3 Table. GO enrichment of up- and downregulated phosphoproteins
GO Terms Level 1	Regulated Type	GO Terms Description	GO Terms Level	GO Terms ID	Mapping	Background	All Mapping	All Background	Fold Enrichment	Fisher' exact test P value	-log10(p value)	Related Protein
Cellular Component	upregulated	cytoplasmic part	7	GO:0044444	5	48	11	242	2.29	0.0448207	1.35	Glyma.18G151800.1.p Glyma.03G034100.1.p Glyma.04G066400.2.p Glyma.17G105900.1.p Glyma.04G144300.1.p
	downregulated	membrane-bounded organelle	3	GO:0043227	10	86	16	242	1.76	0.0216343	1.66	Glyma.07G252100.1.p Glyma.19G218500.2.p Glyma.01G136000.1.p Glyma.15G018900.1.p Glyma.17G143300.2.p Glyma.12G181300.2.p Glyma.17G022300.3.p Glyma.15G007700.1.p Glyma.08G099500.5.p Glyma.04G066400.2.p
Molecular function	upregulated	enzyme regulator activity	3	GO:0030234	4	17	71	889	2.95	0.0400979	1.4	Glyma.19G172700.1.p Glyma.08G271700.1.p Glyma.08G039600.1.p Glyma.09G188300.2.p
		hydrolase activity, acting on glycosyl bonds	4	GO:0016798	2	4	71	889	6.26	0.0339688	1.47	Glyma.17G227900.2.p Glyma.10G214700.4.p
		GTPase regulator activity	5	GO:0030695	4	16	71	889	3.13	0.0325887	1.49	Glyma.19G172700.1.p Glyma.08G271700.1.p Glyma.08G039600.1.p Glyma.09G188300.2.p
		nucleoside-triphosphatase regulator activity	4	GO:0060589	4	16	71	889	3.13	0.0325887	1.49	Glyma.19G172700.1.p Glyma.08G271700.1.p Glyma.08G039600.1.p Glyma.09G188300.2.p
		GTPase activator activity	6	GO:0005096	4	14	71	889	3.58	0.0202546	1.69	Glyma.19G172700.1.p Glyma.08G271700.1.p Glyma.08G039600.1.p Glyma.09G188300.2.p
		enzyme activator activity	4	GO:0008047	4	14	71	889	3.58	0.0202546	1.69	Glyma.19G172700.1.p Glyma.08G271700.1.p Glyma.08G039600.1.p Glyma.09G188300.2.p
		O-acyltransferase activity	6	GO:0008374	2	3	71	889	8.35	0.0179075	1.75	Glyma.09G065300.2.p Glyma.07G036400.1.p
	downregulated	histone binding	4	GO:0042393	2	5	65	889	5.47	0.0455962	1.34	Glyma.07G252100.1.p Glyma.17G022300.3.p
		RNA binding	5	GO:0003723	9	64	65	889	1.92	0.036576	1.44	Glyma.15G056100.1.p Glyma.08G131600.2.p Glyma.04G160800.2.p Glyma.08G265300.6.p Glyma.11G067300.1.p Glyma.12G181300.2.p Glyma.U037300.1.p Glyma.03G106500.1.p Glyma.08G340500.2.p
		signal transducer activity	2	GO:0004871	2	4	65	889	6.84	0.028702	1.54	Glyma.18G236800.2.p Glyma.08G264900.6.p
		translation initiation factor activity	7	GO:0003743	2	4	65	889	6.84	0.028702	1.54	Glyma.08G131600.2.p Glyma.U037300.1.p
		nucleic acid binding	4	GO:0003676	37	235	65	889	2.15	6.02681e-08	7.22	Glyma.04G160800.2.p Glyma.19G217400.1.p Glyma.02G220800.1.p Glyma.02G247800.1.p Glyma.19G218500.2.p Glyma.20G130800.1.p Glyma.05G011400.3.p Glyma.20G155400.3.p Glyma.11G012200.4.p Glyma.12G206400.1.p Glyma.05G117600.2.p Glyma.08G131600.2.p Glyma.08G265300.6.p Glyma.15G018900.1.p Glyma.U037300.1.p Glyma.03G017200.4.p Glyma.11G237500.2.p Glyma.18G019700.1.p Glyma.16G102300.2.p Glyma.16G022300.7.p G…
Biological process	upregulated	glycerolipid metabolic process	6	GO:0046486	2	5	36	500	5.56	0.0439428	1.36	Glyma.08G186400.3.p Glyma.09G065300.2.p
		protein modification process	6	GO:0036211	13	111	36	500	1.63	0.0348299	1.46	Glyma.10G194500.2.p Glyma.13G238400.7.p Glyma.10G120300.2.p Glyma.20G217200.2.p Glyma.15G261200.4.p Glyma.08G165800.2.p Glyma.15G213400.3.p Glyma.05G040600.1.p Glyma.09G169500.1.p Glyma.13G105900.2.p Glyma.20G054500.2.p Glyma.10G173000.5.p Glyma.12G128700.3.p
		cellular protein modification process	7	GO:0006464	13	111	36	500	1.63	0.0348299	1.46	Glyma.10G194500.2.p Glyma.13G238400.7.p Glyma.10G120300.2.p Glyma.20G217200.2.p Glyma.15G261200.4.p Glyma.08G165800.2.p Glyma.15G213400.3.p Glyma.05G040600.1.p Glyma.09G169500.1.p Glyma.13G105900.2.p Glyma.20G054500.2.p Glyma.10G173000.5.p Glyma.12G128700.3.p
		phosphorylation	6	GO:0016310	12	96	36	500	1.74	0.0269007	1.57	Glyma.13G238400.7.p Glyma.10G120300.2.p Glyma.20G217200.2.p Glyma.15G261200.4.p Glyma.08G165800.2.p Glyma.15G213400.3.p Glyma.09G169500.1.p Glyma.13G105900.2.p Glyma.20G054500.2.p Glyma.10G173000.5.p Glyma.12G128700.3.p Glyma.04G144300.1.p
	downregulated	RNA metabolic process	7	GO:0016070	6	58	23	500	2.25	0.0392004	1.41	Glyma.15G056100.1.p Glyma.04G160800.2.p Glyma.12G181300.2.p Glyma.08G265300.6.p Glyma.12G059700.1.p Glyma.11G136000.1.p
		nucleic acid metabolic process	6	GO:0090304	7	68	23	500	2.24	0.0257273	1.59	Glyma.15G056100.1.p Glyma.04G160800.2.p Glyma.12G181300.2.p Glyma.08G265300.6.p Glyma.06G308700.3.p Glyma.12G059700.1.p Glyma.11G136000.1.p
