# Supplementary material for: Quantitative phosphoproteomic analysis provides insights into the aluminum-responsiveness of Tamba black soybean
Source: PLoS One. 2020 Aug 19;15(8):e0237845. doi: 10.1371/journal.pone.0237845 (PMC7437914; doi:10.1371/journal.pone.0237845)
Supplement: S5 Table — (XLSX) [file pone.0237845.s010.xlsx]

## Sheet: Sheet1
S5 Table. Phosphorylation motifs of all sites in proteins of Glycine max cv. Tamba
No.	Motif	Motif Score	Foreground		Background		Fold Increase
			Matches	Size	Matches	Size
1	xxxRxx_S_PxxxxR	43.05	53	3473	381	1457588	58.4
2	xxxxxx_S_PxRxxx	32.00	192	3420	3723	1457207	22.0
3	xxxxxx_S_PxxRxx	32.00	129	3228	3531	1453484	16.5
4	xxxRxx_S_Pxxxxx	32.00	109	3099	3081	1449953	16.6
5	xxxxxx_S_PRxxxx	29.29	94	2990	3073	1446872	14.8
6	xxxxxR_S_Pxxxxx	29.84	78	2896	2410	1443799	16.1
7	xxxxxx_S_PKxxxx	31.20	91	2818	3144	1441389	14.8
8	xxxRSx_S_xxxxxR	38.02	29	2727	567	1438245	27.0
9	xLxRxx_S_xxxxxx	28.88	126	2698	7565	1437678	8.9
10	xRxxxx_S_Pxxxxx	29.26	70	2572	2465	1430113	15.8
11	xxxxxx_S_PxxxRx	27.26	60	2502	2326	1427648	14.7
12	xxxRxx_S_xxxxRx	29.96	77	2442	3913	1425322	11.5
13	xxxxxx_S_PxKxxx	25.94	56	2365	2455	1421409	13.7
14	xxxRSx_S_xxxxxx	32.00	77	2309	6225	1418954	7.6
15	xxxxxx_S_PxxxxR	26.09	49	2232	2136	1412729	14.5
16	xxxxxx_S_PxxxxK	24.33	48	2183	2572	1410593	12.1
17	xxxRxx_S_xExxxx	24.87	48	2135	3092	1408021	10.2
18	xxRxxx_S_Pxxxxx	23.22	35	2087	1867	1404929	12.6
19	xxxxxx_S_DDExxx	38.57	29	2052	639	1403062	31.0
20	xxxKxx_S_Pxxxxx	22.43	33	2023	2003	1402423	11.4
21	xxxRxx_S_xDxxxx	23.95	37	1990	2480	1400420	10.5
22	xxxxxx_S_DxExxx	32.00	62	1953	4834	1397940	9.2
23	xxxxxG_S_Pxxxxx	26.55	28	1891	2241	1393106	9.2
24	xxxxxG_S_xRxxxx	25.06	35	1863	4390	1390865	6.0
25	xxxRxR_S_xSxxxx	31.56	20	1828	490	1386475	31.0
26	xxxxxx_S_DDDxxx	34.20	22	1808	722	1385985	23.4
27	xxxxxx_S_PxxKxx	23.91	31	1786	1842	1385263	13.1
28	xxxxxx_S_GPxxxx	26.68	34	1755	3499	1383421	7.7
29	xMxRxx_S_xxxxxx	24.52	22	1721	1151	1379922	15.3
30	xxxxRx_S_xDxxxx	24.97	31	1699	3171	1378771	7.9
31	Rxxxxx_S_xxxxxx	16.00	172	1668	64892	1375600	2.2
32	xxxxxx_S_PxxxKx	25.39	30	1496	1833	1310708	14.3
33	xxxRxx_S_xxxxxx	16.00	148	1466	40814	1308875	3.2
34	xxxKSx_S_xxxxxx	29.41	46	1318	7222	1268061	6.1
35	xxxxxx_S_DExxxx	22.28	26	1272	3842	1260839	6.7
36	xxxxxx_S_Pxxxxx	16.00	120	1246	32402	1256997	3.7
37	xxxxxx_S_xDxxxx	16.00	123	1126	57709	1224595	2.3
38	xxxxxx_S_xExxxx	15.43	123	1003	64617	1166886	2.2
39	xxxxxx_S_FxRxxx	25.03	23	880	2534	1102269	11.4
40	xxRxxx_S_xxxxxx	12.84	93	857	51583	1099735	2.3
41	xxxxxx_S_xRxxxx	13.93	88	764	48600	1048152	2.5
42	xxxxxG_S_xxGxxx	20.36	25	676	4969	999552	7.4
43	xxxxxx_S_xGxxxx	11.78	100	651	72254	994583	2.1
44	xxxxxx_S_xPxxxx	11.38	82	551	60223	922329	2.3
45	Kxxxxx_S_xxxxxx	10.54	68	469	51988	862106	2.4
46	xxxxxx_S_Dxxxxx	8.71	48	401	37089	810118	2.6
47	xxxxxx_S_Fxxxxx	7.98	44	353	37098	773029	2.6
48	xxxxxx_T_PRxxxx	25.46	37	404	1972	797729	37.0
49	xxxxxx_T_PxRxxx	24.72	33	367	1938	795757	36.9
50	xxKxxx_T_Pxxxxx	22.33	28	334	2121	793819	31.4
51	xxxxxx_T_Pxxxxx	16.00	153	306	37493	791698	10.6
52	xxxRxx_T_xxxxxx	10.82	30	153	34439	754205	4.3
53	xxxSPx_Y_xxxxxx	31.95	27	150	2000	437971	39.4
54	xSxxxx_Y_xxxxxx	9.78	35	123	37602	435971	3.3
55	xRxxxx_Y_xxxxxx	9.05	22	88	21177	398369	4.7
