# Supplementary material for: Quantitative phosphoproteomic analysis provides insights into the aluminum-responsiveness of Tamba black soybean
Source: PLoS One. 2020 Aug 19;15(8):e0237845. doi: 10.1371/journal.pone.0237845 (PMC7437914; doi:10.1371/journal.pone.0237845)
Supplement: S6 Table — (XLSX) [file pone.0237845.s011.xlsx]

## Sheet: Sheet1
S6 Table. Summary of phosphoproteins affected by Al3+
Protein accession	Position	Amino acid	Motif logo
Signal transduction
Glyma.05G011400.3.p	184	S	xxxxxx_S_xGxxxx
Glyma.07G036400.1.p	26	S	xxxxxx_S_xDxxxx
Glyma.08G039600.1.p	174	S	xxxxxR_S_Pxxxxx
Glyma.08G186400.3.p	238	S	xxxRSx_S_xxxxxx
Glyma.09G065300.2.p	31	S	xxxRxx_S_xxxxxx
Glyma.09G188300.2.p	189	S	xxxxxx_S_PxxxRx
Glyma.10G120300.2.p	98	S	xxxRxx_S_xxxxxx
Glyma.10G173000.5.p	563	S	xxxKSx_S_xxxxxx
Glyma.12G128700.3.p	465	S	xxxRxx_S_xDxxxx
Glyma.13G145100.3.p	1116	S	xxxRxx_S_xDxxxx
Glyma.13G238400.7.p	83	T	xxKxxx_T_Pxxxxx
Glyma.13G289900.2.p	384	S	Kxxxxx_S_xxxxxx
Glyma.15G261200.4.p	570	S	xxRxxx_S_xxxxxx
Glyma.15G261200.4.p	100	S	xxxxxG_S_xxGxxx
Glyma.19G172700.1.p	176	S	xLxRxx_S_xxxxxx
Glyma.20G054500.2.p	403	S	xxxxxx_S_xExxxx
Glyma.20G217200.2.p	502	S	xxxxxx_S_xPxxxx
Glyma.20G217200.2.p	318	S	xxxxxx_S_xExxxx
Transcription
Glyma.04G008700.1.p	40	S	xxxRxx_S_xDxxxx
Glyma.06G149900.2.p	31	S	xxxxxx_S_xDxxxx
Glyma.06G155900.1.p	18	S	xxxxxx_S_xGxxxx
Glyma.06G155900.1.p	14	S	Rxxxxx_S_xxxxxx
Glyma.06G187600.1.p	36	S	xxxKSx_S_xxxxxx
Translation and posttranslational modification
Glyma.01G231400.1.p	264	S	xxxxxx_S_xDxxxx
Glyma.03G106500.1.p	575	S	xLxRxx_S_xxxxxx
Glyma.03G157900.2.p	505	S	xxxxxR_S_Pxxxxx
Glyma.03G157900.2.p	501	S	xxxxxx_S_PxRxxx
Glyma.03G157900.2.p	499	S	xxxRxx_S_xxxxRx
Glyma.03G157900.2.p	337	S	xxxxxx_S_xDxxxx
Glyma.03G157900.2.p	507	S	xxxxxx_S_PxxRxx
Glyma.08G131600.2.p	501	S	xxxxxx_S_xDxxxx
Glyma.08G131600.2.p	510	S	xxxRxx_S_xxxxxx
Glyma.08G340500.2.p	637	S	xLxRxx_S_xxxxxx
Glyma.10G156500.1.p	278	S	xLxRxx_S_xxxxxx
Glyma.10G194500.2.p	281	S	xxxxxx_S_xPxxxx
Glyma.11G014400.1.p	208	S	xxxxxx_S_xDxxxx
Glyma.13G139200.3.p	202	S	xxxRSx_S_xxxxxx
Glyma.15G257100.1.p	486	S	xxxxxx_S_PxxRxx
Glyma.17G105900.1.p	38	S	xxRxxx_S_xxxxxx
Glyma.17G143300.2.p	659	S	xxxxxx_S_PxRxxx
Glyma.17G143300.2.p	663	S	xxxxxx_S_PRxxxx
Glyma.18G151800.1.p	7	S	xxxxxx_S_Pxxxxx
Glyma.20G055800.2.p	180	S	xxxxxx_S_DDDxxx
Glyma.U037300.1.p	151	S	xxxxxx_S_DExxxx
Carbohydrate metabolism
Glyma.01G019200.1.p	57	S	xxxxxx_S_xPxxxx
Glyma.01G162800.1.p	425	T	xxxxxx_T_Pxxxxx
Glyma.04G144300.1.p	488	S	xxxxxR_S_Pxxxxx
Glyma.04G193500.1.p	212	S	xxxxxx_S_xGxxxx
Glyma.06G122600.3.p	231	S	xxxxxx_S_xRxxxx
Glyma.11G198300.1.p	489	S	xxxxxx_S_Fxxxxx
Glyma.15G182600.2.p	11	S	xxxxxx_S_xRxxxx
Glyma.17G227900.2.p	8	S	xxxxxx_S_Pxxxxx
Glyma.18G277300.1.p	39	S	xxxRxx_S_xxxxxx
Transporter
Glyma.01G161100.1.p	92	S	xxxxxx_S_PxRxxx
Glyma.01G161100.1.p	88	T	xxxxxx_T_Pxxxxx
Glyma.03G034100.1.p	18	S	xxxxxx_S_xRxxxx
Glyma.03G222300.1.p	711	S	xxxxxR_S_Pxxxxx
Glyma.11G082700.1.p	84	T	xxxxxx_T_Pxxxxx
Glyma.11G082700.1.p	93	S	xxxxxx_S_PxRxxx
Glyma.11G082700.1.p	89	T	xxxxxx_T_Pxxxxx
Glyma.11G082700.1.p	13	T	xxxxxx_T_PRxxxx
Glyma.11G082700.1.p	9	S	xxxxxx_S_xPxxxx
Glyma.13G119000.2.p	656	S	xxxxxx_S_xRxxxx
Glyma.13G119000.2.p	647	S	xxxRSx_S_xxxxxx
Glyma.15G068700.2.p	53	S	xxxRxx_S_Pxxxxx
Glyma.15G068700.2.p	57	T	xxxxxx_T_Pxxxxx
Glyma.18G141900.1.p	506	T	xxxxxx_T_Pxxxxx
Glyma.18G141900.1.p	489	S	xxxxxx_S_xRxxxx
Glyma.19G263100.1.p	42	S	xLxRxx_S_xxxxxx
Glyma.19G263100.1.p	702	S	xxxxxx_S_xRxxxx
Glyma.19G263100.1.p	705	S	xxxxxx_S_xGxxxx
Membrane trafficking
Glyma.01G136000.1.p	143	S	xxxxxx_S_xPxxxx
Glyma.04G066400.2.p	214	S	xxRxxx_S_xxxxxx
Glyma.04G066400.2.p	372	S	xxxxxx_S_PxRxxx
Glyma.06G016700.1.p	953	S	xLxRxx_S_xxxxxx
Glyma.06G016700.1.p	973	S	xxxRxx_S_xxxxxx
Glyma.06G016700.1.p	890	S	xxxxxx_S_xPxxxx
Glyma.06G016700.1.p	934	S	xMxRxx_S_xxxxxx
Glyma.06G016700.1.p	904	S	xxxxxx_S_xPxxxx
Glyma.06G016700.1.p	908	T	xxxxxx_T_Pxxxxx
Glyma.06G016700.1.p	941	Y	xRxxxx_Y_xxxxxx
Glyma.06G016700.1.p	894	T	xxxxxx_T_Pxxxxx
Glyma.09G002100.1.p	816	S	Rxxxxx_S_xxxxxx
Glyma.10G028800.2.p	2093	S	xxxxxx_S_xRxxxx
Glyma.11G139600.1.p	186	S	xxxxxx_S_Fxxxxx
Glyma.13G181100.2.p	254	S	xxxxxx_S_PxRxxx
Glyma.18G299500.1.p	216	S	Rxxxxx_S_xxxxxx
DNA and RNA processing/modification
Glyma.02G220800.1.p	199	S	xxxRxR_S_xSxxxx
Glyma.02G220800.1.p	201	S	xxxRSx_S_xxxxxR
Glyma.02G247800.1.p	180	S	xxxRxR_S_xSxxxx
Glyma.03G017200.4.p	169	Y	xxxSPx_Y_xxxxxx
Glyma.04G160800.2.p	377	S	xxxKxx_S_Pxxxxx
Glyma.05G040600.1.p	437	S	xxxxxx_S_xPxxxx
Glyma.05G054200.1.p	57	S	Rxxxxx_S_xxxxxx
Glyma.05G117600.2.p	255	S	Rxxxxx_S_xxxxxx
Glyma.05G117600.2.p	235	S	xxxxxx_S_xExxxx
Glyma.05G117600.2.p	257	S	xxxxxx_S_PxxRxx
Glyma.05G117600.2.p	240	S	xxxxxx_S_PxxRxx
Glyma.05G117600.2.p	259	S	xxxRxx_S_Pxxxxx
Glyma.05G117600.2.p	230	S	xxxRxx_S_PxxxxR
Glyma.05G117600.2.p	242	T	xxxxxx_T_PRxxxx
Glyma.06G308700.3.p	123	S	xxxxxx_S_DExxxx
Glyma.06G308700.3.p	293	S	xxxxxx_S_PKxxxx
Glyma.07G078300.6.p	169	Y	xxxSPx_Y_xxxxxx
Glyma.07G078300.6.p	192	S	xxxRxx_S_PxxxxR
Glyma.08G171800.2.p	237	S	xLxRxx_S_xxxxxx
Glyma.08G171800.2.p	172	S	xLxRxx_S_xxxxxx
Glyma.08G171800.2.p	250	S	xLxRxx_S_xxxxxx
Glyma.08G172000.1.p	72	S	xxxRxx_S_PxxxxR
Glyma.08G227300.2.p	61	S	xxxxxx_S_PxxxRx
Glyma.08G337200.2.p	613	S	xxxRxx_S_xxxxxx
Glyma.08G337200.2.p	562	S	xxxxxx_S_xDxxxx
Glyma.09G248800.1.p	359	S	xxxxRx_S_xDxxxx
Glyma.10G239100.3.p	258	S	Rxxxxx_S_xxxxxx
Glyma.10G255700.2.p	729	S	xxxRxx_S_xxxxxx
Glyma.10G255700.2.p	734	S	xxxxxx_S_DExxxx
Glyma.11G012200.4.p	198	S	xxxxxx_S_PRxxxx
Glyma.12G181300.2.p	310	S	xxxxxx_S_Pxxxxx
Glyma.12G181300.2.p	256	S	xxxxxx_S_PxRxxx
Glyma.12G181300.2.p	262	S	xxxRxx_S_xExxxx
Glyma.15G122400.2.p	874	S	xxxxxx_S_Dxxxxx
Glyma.15G255400.1.p	309	S	xxxxxx_S_PxRxxx
Glyma.15G255400.1.p	82	S	xxxRxx_S_Pxxxxx
Glyma.15G255400.1.p	258	S	xxxxxx_S_PxRxxx
Glyma.16G013100.1.p	467	S	xxRxxx_S_Pxxxxx
Glyma.16G022300.7.p	221	S	xxxRxx_S_Pxxxxx
Glyma.16G022300.7.p	173	S	xxxRxx_S_Pxxxxx
Glyma.17G022300.3.p	2889	S	xxxxxx_S_PxxRxx
Glyma.18G072400.2.p	493	S	xxxRxx_S_xxxxxx
Glyma.19G006000.3.p	618	S	xxxRxx_S_Pxxxxx
Glyma.19G217400.1.p	158	S	xxxxxx_S_xDxxxx
Glyma.20G135800.4.p	750	Y	xxxSPx_Y_xxxxxx
Glyma.20G155400.3.p	155	S	xxxRxx_S_PxxxxR
Glyma.20G155400.3.p	153	S	xxxxxR_S_Pxxxxx
Cytoskeleton
Glyma.01G229700.1.p	771	S	xxxxxx_S_DDDxxx
Glyma.04G016600.2.p	997	S	xLxRxx_S_xxxxxx
Glyma.04G016600.2.p	959	S	xLxRxx_S_xxxxxx
Glyma.04G016600.2.p	978	S	xxxRxx_S_xxxxxx
Glyma.06G194200.1.p	71	S	xxxxxx_S_xExxxx
Glyma.07G252100.1.p	3561	S	xxxxxx_S_DxExxx
Glyma.07G252100.1.p	3381	S	xxxxxx_S_DxExxx
Glyma.11G067300.1.p	276	S	xxxRxx_S_xxxxRx
Glyma.11G067300.1.p	294	S	xxxRxx_S_xxxxRx
Glyma.11G067300.1.p	290	S	xxxRxx_S_xExxxx
Glyma.11G114300.1.p	535	S	xxxxxx_S_PxxxxK
Glyma.11G237500.2.p	472	T	xxxxxx_T_PRxxxx
Glyma.13G294500.1.p	243	S	xxxxxx_S_DExxxx
Glyma.15G056100.1.p	535	S	xxxxxx_S_PxxxKx
Glyma.15G056100.1.p	457	S	xxxxxx_S_Pxxxxx
Glyma.15G056100.1.p	534	S	xxxxxx_S_xPxxxx
Glyma.15G163700.3.p	822	T	xxxxxx_T_Pxxxxx
Glyma.17G051900.1.p	1520	S	xLxRxx_S_xxxxxx
Glyma.17G062400.2.p	83	S	xxxRxx_S_xExxxx
Glyma.18G013300.1.p	156	S	xxxxxx_S_DExxxx
Glyma.18G019700.1.p	477	T	xxxxxx_T_PRxxxx
Glyma.18G081700.3.p	421	S	xLxRxx_S_xxxxxx
Glyma.18G081700.3.p	233	S	xxxxxx_S_PxxxxR
Miscellaneous
Glyma.01G043800.3.p	106	S	xxxxxx_S_xExxxx
Glyma.01G154300.1.p	548	S	xxxxxx_S_Dxxxxx
Glyma.01G154300.1.p	514	S	Rxxxxx_S_xxxxxx
Glyma.03G178100.2.p	60	S	xxxxxR_S_Pxxxxx
Glyma.04G017400.9.p	787	S	xLxRxx_S_xxxxxx
Glyma.04G017400.9.p	767	S	xLxRxx_S_xxxxxx
Glyma.04G038800.1.p	609	S	xxxxxx_S_Pxxxxx
Glyma.06G015600.1.p	589	S	xxxxxG_S_Pxxxxx
Glyma.07G007000.1.p	304	S	xxxRxx_S_xExxxx
Glyma.07G007000.1.p	305	S	xxRxxx_S_xxxxxx
Glyma.07G007000.1.p	848	S	xxxxxx_S_xExxxx
Glyma.07G028000.1.p	738	S	xxxxxx_S_xExxxx
Glyma.07G207300.3.p	463	T	xxxxxx_T_Pxxxxx
Glyma.07G207300.3.p	296	T	xxKxxx_T_Pxxxxx
Glyma.08G016800.2.p	122	S	xxxxxR_S_Pxxxxx
Glyma.08G048400.1.p	1708	S	xxxxxx_S_PRxxxx
Glyma.08G048800.1.p	901	S	xxxxxx_S_PxxxxK
Glyma.08G265300.6.p	605	S	Rxxxxx_S_xxxxxx
Glyma.09G101200.6.p	172	S	xxxxxx_S_PxRxxx
Glyma.10G102200.13.p	53	S	xxxxxx_S_xPxxxx
Glyma.10G214700.4.p	40	S	xxxRxx_S_xDxxxx
Glyma.10G270200.1.p	36	S	Rxxxxx_S_xxxxxx
Glyma.10G290300.2.p	154	S	xxxRSx_S_xxxxxx
Glyma.10G290300.2.p	7	S	xLxRxx_S_xxxxxx
Glyma.11G136000.1.p	627	S	xxxxxx_S_PxxRxx
Glyma.11G245500.2.p	649	S	xxxRxx_S_Pxxxxx
Glyma.12G007800.5.p	1177	S	xxRxxx_S_xxxxxx
Glyma.12G007800.5.p	1055	Y	xSxxxx_Y_xxxxxx
Glyma.12G059700.1.p	604	S	xxxxxx_S_PxxRxx
Glyma.12G150500.1.p	219	S	xMxRxx_S_xxxxxx
Glyma.13G084000.1.p	506	T	xxKxxx_T_Pxxxxx
Glyma.13G084000.1.p	505	S	xxxKSx_S_xxxxxx
Glyma.13G259200.7.p	40	S	xxxxxR_S_Pxxxxx
Glyma.14G127800.2.p	17	S	xxRxxx_S_xxxxxx
Glyma.14G131900.2.p	368	S	xxxxRx_S_xDxxxx
Glyma.14G212900.3.p	88	S	xxxxxx_S_PKxxxx
Glyma.14G212900.3.p	235	S	xxxxxx_S_Dxxxxx
Glyma.15G064700.3.p	157	S	xxxKxx_S_Pxxxxx
Glyma.18G237800.1.p	366	S	xxxxxx_S_PxxxxK
Glyma.19G171200.1.p	1085	S	xxxxxx_S_xDxxxx
Glyma.19G218500.2.p	380	T	xxxxxx_T_Pxxxxx
Glyma.20G237200.3.p	29	S	xxRxxx_S_xxxxxx
Uncharacterized protein
Glyma.01G017800.2.p	92	S	xLxRxx_S_xxxxxx
Glyma.01G121400.3.p	660	S	xxxxxx_S_PKxxxx
Glyma.02G029300.1.p	183	S	xxxxxx_S_PxRxxx
Glyma.02G243800.2.p	190	T	xxxxxx_T_PRxxxx
Glyma.02G260500.1.p	524	S	xxxxxx_S_PxRxxx
Glyma.04G061700.7.p	278	S	xxxKSx_S_xxxxxx
Glyma.04G194900.2.p	107	S	xxxxxx_S_Fxxxxx
Glyma.05G121100.1.p	89	S	xxxxxG_S_xRxxxx
Glyma.06G062600.5.p	689	S	xxxxxx_S_Dxxxxx
Glyma.06G062600.5.p	312	S	xxxxxx_S_PKxxxx
Glyma.06G062600.5.p	493	S	xxxxxx_S_DxExxx
Glyma.07G125500.1.p	31	S	xxxxxx_S_PKxxxx
Glyma.08G099500.5.p	594	S	xxxxxx_S_PxxRxx
Glyma.08G165800.2.p	144	S	xxxRSx_S_xxxxxR
Glyma.10G151000.4.p	109	Y	xSxxxx_Y_xxxxxx
Glyma.10G151000.4.p	104	S	xxxRxR_S_xSxxxx
Glyma.10G182300.1.p	1279	S	xxxxxx_S_PxRxxx
Glyma.10G201200.2.p	174	S	xxxxxx_S_xGxxxx
Glyma.10G201200.2.p	323	S	xxxxxx_S_GPxxxx
Glyma.10G201200.2.p	257	S	xxxRSx_S_xxxxxx
Glyma.12G206400.1.p	241	S	xxxxxx_S_DDDxxx
Glyma.13G005300.6.p	56	S	Kxxxxx_S_xxxxxx
Glyma.13G005300.6.p	9	S	xxxxxx_S_xRxxxx
Glyma.13G034600.3.p	1077	S	xxxxxx_S_PRxxxx
Glyma.13G269800.2.p	49	S	xxxxxx_S_PKxxxx
Glyma.14G095300.1.p	111	S	xLxRxx_S_xxxxxx
Glyma.14G095300.1.p	76	S	xLxRxx_S_xxxxxx
Glyma.14G221700.2.p	121	S	xxxxxx_S_xGxxxx
Glyma.15G007700.1.p	131	S	xxxxxx_S_DxExxx
Glyma.15G018900.1.p	51	S	xxxxxx_S_xDxxxx
Glyma.15G026900.2.p	137	S	xxxRSx_S_xxxxxR
Glyma.15G026900.2.p	138	S	Rxxxxx_S_xxxxxx
Glyma.15G032400.1.p	522	S	xxxxxx_S_xRxxxx
Glyma.15G071300.4.p	152	S	xMxRxx_S_xxxxxx
Glyma.15G072400.4.p	152	S	xMxRxx_S_xxxxxx
Glyma.15G170100.1.p	209	S	Rxxxxx_S_xxxxxx
Glyma.15G213400.3.p	139	S	Rxxxxx_S_xxxxxx
Glyma.16G006000.1.p	511	S	Rxxxxx_S_xxxxxx
Glyma.18G030900.2.p	93	S	xxxxxR_S_Pxxxxx
Glyma.18G077400.1.p	542	S	xxxxxx_S_xDxxxx
Glyma.19G095700.1.p	613	S	xxxxxG_S_xRxxxx
Glyma.19G095700.1.p	107	S	xxxxxx_S_xRxxxx
Glyma.19G095700.1.p	1426	S	xxxRxx_S_xxxxxx
Glyma.19G208400.1.p	1427	S	xxxxxx_S_PxRxxx
