# Supplementary material for: Quantitative phosphoproteomic analysis provides insights into the aluminum-responsiveness of Tamba black soybean
Source: PLoS One. 2020 Aug 19;15(8):e0237845. doi: 10.1371/journal.pone.0237845 (PMC7437914; doi:10.1371/journal.pone.0237845)
Supplement: S7 Table — (XLSX) [file pone.0237845.s012.xlsx]

## Sheet: Sheet1
S7 Table. Node Information of PPI
Protein accession	String name	Node name	No. of modification sites	Subcellular localization	Biological Process	Cellular Component	Molecular Function	Domain description	IPR ID	KEGG Gene	KEGG KO No.	KEGG pathway
Upregulated
Glyma.01G019200.1.p	GLYMA01G02330.1	GLYMA01G02330.1	1	mitochondria	GO:0016051 carbohydrate biosynthetic process; GO:0019319 hexose biosynthetic process; GO:0044711 single-organism biosynthetic process; GO:0044281 small molecule metabolic process; GO:0044699 single-organism process; GO:0009058 biosynthetic process; GO:0046364 monosaccharide biosynthetic process; GO:0044238 primary metabolic process; GO:0005975 carbohydrate metabolic process; GO:1901576 organic su…		GO:0005524 ATP binding; GO:1901265 nucleoside phosphate binding; GO:0004611 phosphoenolpyruvate carboxykinase activity; GO:0001882 nucleoside binding; GO:0043167 ion binding; GO:0016829 lyase activity; GO:0000166 nucleotide binding; GO:0004612 phosphoenolpyruvate carboxykinase (ATP) activity; GO:0097159 organic cyclic compound binding; GO:1901363 heterocyclic compound binding; GO:0032549 ribonucl…	Phosphoenolpyruvate carboxykinase, N-terminal; Phosphoenolpyruvate carboxykinase, C-terminal;	IPR008210; IPR013035;	E4.1.1.49; phosphoenolpyruvate carboxykinase (ATP) [EC:4.1.1.49]	K01610	gmx01100 Metabolic pathways - Glycine max (soybean); gmx00020 Citrate cycle (TCA cycle) - Glycine max (soybean); gmx00620 Pyruvate metabolism - Glycine max (soybean); gmx01110 Biosynthesis of secondary metabolites - Glycine max (soybean); gmx01200 Carbon metabolism - Glycine max (soybean); gmx00710 Carbon fixation in photosynthetic organisms - Glycine max (soybean); gmx00010 Glycolysis / Gluconeo…
Glyma.04G016600.2.p	GLYMA04G01820.1	GLYMA04G01820.1	9	nucleus			GO:0043169 cation binding; GO:0046872 metal ion binding; GO:0005515 protein binding; GO:0005509 calcium ion binding; GO:0005488 binding; GO:0043167 ion binding;	EH domain; EF-hand domain; EF-hand domain pair;	IPR000261; IPR002048; IPR011992;
Glyma.04G144300.1.p	GLYMA18G22780.1	GLYMA18G22780.1	1	mitochondria	GO:0006757 ATP generation from ADP; GO:0009116 nucleoside metabolic process; GO:0042278 purine nucleoside metabolic process; GO:0006165 nucleoside diphosphate phosphorylation; GO:0046031 ADP metabolic process; GO:0019362 pyridine nucleotide metabolic process; GO:0006096 glycolytic process; GO:0009167 purine ribonucleoside monophosphate metabolic process; GO:0009117 nucleotide metabolic process; G…	GO:1902494 catalytic complex; GO:0044464 cell part; GO:0005622 intracellular; GO:0005737 cytoplasm; GO:0032991 macromolecular complex; GO:0044424 intracellular part; GO:0044445 cytosolic part; GO:0005623 cell; GO:0005829 cytosol; GO:0000015 phosphopyruvate hydratase complex; GO:0044444 cytoplasmic part;	GO:0000287 magnesium ion binding; GO:0004634 phosphopyruvate hydratase activity; GO:0003824 catalytic activity; GO:0005488 binding; GO:0043167 ion binding; GO:0046872 metal ion binding; GO:0043169 cation binding; GO:0016829 lyase activity; GO:0016836 hydro-lyase activity; GO:0016835 carbon-oxygen lyase activity;	Enolase C-terminal domain-like; Enolase, C-terminal TIM barrel domain; Enolase N-terminal domain-like; Enolase, N-terminal;	IPR029065; IPR020810; IPR029017; IPR020811;	ENO; enolase [EC:4.2.1.11]	K01689	gmx01100 Metabolic pathways - Glycine max (soybean); gmx01230 Biosynthesis of amino acids - Glycine max (soybean); gmx01110 Biosynthesis of secondary metabolites - Glycine max (soybean); gmx01200 Carbon metabolism - Glycine max (soybean); gmx00010 Glycolysis / Gluconeogenesis - Glycine max (soybean); gmx03018 RNA degradation - Glycine max (soybean);
Glyma.04G193500.1.p	GLYMA04G36870.3	GAPDH	6	cytoplasm	GO:0006006 glucose metabolic process; GO:0044723 single-organism carbohydrate metabolic process; GO:0008152 metabolic process; GO:0055114 oxidation-reduction process; GO:0044710 single-organism metabolic process; GO:0044281 small molecule metabolic process; GO:0005996 monosaccharide metabolic process; GO:0044699 single-organism process; GO:0044238 primary metabolic process; GO:0005975 carbohydrat…		GO:0016620 oxidoreductase activity, acting on the aldehyde or oxo group of donors, NAD or NADP as acceptor; GO:0097159 organic cyclic compound binding; GO:1901363 heterocyclic compound binding; GO:1901265 nucleoside phosphate binding; GO:0051287 NAD binding; GO:0003824 catalytic activity; GO:0005488 binding; GO:0016903 oxidoreductase activity, acting on the aldehyde or oxo group of donors; GO:005…	Glyceraldehyde 3-phosphate dehydrogenase, catalytic domain; NAD(P)-binding domain; Glyceraldehyde 3-phosphate dehydrogenase, NAD(P) binding domain;	IPR020829; IPR016040; IPR020828;	GAPDH; glyceraldehyde 3-phosphate dehydrogenase [EC:1.2.1.12]	K00134	gmx01100 Metabolic pathways - Glycine max (soybean); gmx01230 Biosynthesis of amino acids - Glycine max (soybean); gmx01110 Biosynthesis of secondary metabolites - Glycine max (soybean); gmx01200 Carbon metabolism - Glycine max (soybean); gmx00710 Carbon fixation in photosynthetic organisms - Glycine max (soybean); gmx00010 Glycolysis / Gluconeogenesis - Glycine max (soybean);
Glyma.06G016700.1.p	GLYMA06G01930.1	GLYMA06G01930.1	14	nucleus			GO:0043169 cation binding; GO:0046872 metal ion binding; GO:0005515 protein binding; GO:0005509 calcium ion binding; GO:0005488 binding; GO:0043167 ion binding;	EH domain; EF-hand domain; EF-hand domain pair;	IPR000261; IPR002048; IPR011992;
Glyma.08G048400.1.p	GLYMA05G34330.1	GLYMA05G34330.1	6	nucleus				THO complex, subunitTHOC2, C-terminal; THO complex subunit 2, N-terminal domain; THO complex, subunitTHOC2, N-terminal;	IPR021418; IPR032302; IPR021726;	THOC2; THO complex subunit 2	K12879	gmx03013 RNA transport - Glycine max (soybean); gmx03040 Spliceosome - Glycine max (soybean);
Glyma.09G002100.1.p	GLYMA09G00430.1	GLYMA09G00430.1	7	nucleus			GO:1901265 nucleoside phosphate binding; GO:0001882 nucleoside binding; GO:0043167 ion binding; GO:0016817 hydrolase activity, acting on acid anhydrides; GO:0016787 hydrolase activity; GO:0000166 nucleotide binding; GO:0017111 nucleoside-triphosphatase activity; GO:0097159 organic cyclic compound binding; GO:1901363 heterocyclic compound binding; GO:0032549 ribonucleoside binding; GO:0097367 carb…	Dynamin-type guanine nucleotide-binding (G) domain; Dynamin GTPase effector; PH domain-like; GTPase effector domain; P-loop containing nucleoside triphosphate hydrolase; Dynamin, GTPase domain; Dynamin central domain; Pleckstrin homology domain;	IPR030381; IPR003130; IPR011993; IPR020850; IPR027417; IPR001401; IPR000375; IPR001849;	DNM; dynamin GTPase [EC:3.6.5.5]	K01528	gmx04144 Endocytosis - Glycine max (soybean);
Glyma.09G248800.1.p	GLYMA09G38430.1	GLYMA09G38430.1	3	cytoplasm	GO:0044085 cellular component biogenesis; GO:0006376 mRNA splice site selection; GO:0016043 cellular component organization; GO:0022613 ribonucleoprotein complex biogenesis; GO:0022618 ribonucleoprotein complex assembly; GO:0006725 cellular aromatic compound metabolic process; GO:0044237 cellular metabolic process; GO:0071704 organic substance metabolic process; GO:0000398 mRNA splicing, via spli…	GO:0005685 U1 snRNP; GO:0043229 intracellular organelle; GO:0044446 intracellular organelle part; GO:0032991 macromolecular complex; GO:0044424 intracellular part; GO:0005623 cell; GO:0044422 organelle part; GO:0097525 spliceosomal snRNP complex; GO:0043231 intracellular membrane-bounded organelle; GO:0043226 organelle; GO:0005634 nucleus; GO:0044464 cell part; GO:0005622 intracellular; GO:199090…	GO:0097159 organic cyclic compound binding; GO:1901363 heterocyclic compound binding; GO:0003729 mRNA binding; GO:0003723 RNA binding; GO:0005488 binding; GO:0003676 nucleic acid binding;
Glyma.11G139600.1.p	GLYMA11G14850.1	GLYMA11G14850.1	2	nucleus				ENTH domain; ENTH/VHS;	IPR013809; IPR008942;	EPN; epsin	K12471	gmx04144 Endocytosis - Glycine max (soybean);
Glyma.13G084000.1.p	GLYMA13G02510.1	GLYMA13G02510.1	2	peroxisome	GO:1903409 reactive oxygen species biosynthetic process; GO:0042126 nitrate metabolic process; GO:0055114 oxidation-reduction process; GO:0044281 small molecule metabolic process; GO:0044763 single-organism cellular process; GO:0006807 nitrogen compound metabolic process; GO:0044699 single-organism process; GO:0009058 biosynthetic process; GO:0046209 nitric oxide metabolic process; GO:0044237 cel…		GO:0043167 ion binding; GO:0043546 molybdopterin cofactor binding; GO:0046857 oxidoreductase activity, acting on other nitrogenous compounds as donors, with NAD or NADP as acceptor; GO:0048037 cofactor binding; GO:0016491 oxidoreductase activity; GO:1901363 heterocyclic compound binding; GO:0097159 organic cyclic compound binding; GO:0020037 heme binding; GO:0046914 transition metal ion binding; …	Ferredoxin reductase-type FAD-binding domain; Oxidoreductase, FAD-binding domain; Immunoglobulin E-set; Cytochrome b5-like heme/steroid binding domain; Oxidoreductase, molybdopterin-binding domain; Oxidoreductase FAD/NAD(P)-binding; Riboflavin synthase-like beta-barrel; Moybdenum cofactor oxidoreductase, dimerisation; Flavoprotein pyridine nucleotide cytochrome reductase;	IPR017927; IPR008333; IPR014756; IPR001199; IPR000572; IPR001433; IPR017938; IPR005066; IPR001709;	NR; nitrate reductase (NAD(P)H) [EC:1.7.1.1 1.7.1.2 1.7.1.3]	K10534	gmx00910 Nitrogen metabolism - Glycine max (soybean);
Glyma.14G131900.2.p	GLYMA14G16981.1	GLYMA14G16981.1	7	nucleus				mRNA splicing factor Cwf21 domain;	IPR013170;		K13172
Glyma.15G257100.1.p	GLYMA15G40860.1	GLYMA15G40860.1	2	cytoplasm			GO:1901265 nucleoside phosphate binding; GO:0001882 nucleoside binding; GO:0043167 ion binding; GO:0016817 hydrolase activity, acting on acid anhydrides; GO:0016787 hydrolase activity; GO:0000166 nucleotide binding; GO:0017111 nucleoside-triphosphatase activity; GO:0097159 organic cyclic compound binding; GO:1901363 heterocyclic compound binding; GO:0032549 ribonucleoside binding; GO:0097367 carb…	P-loop containing nucleoside triphosphate hydrolase; Transcription factor, GTP-binding domain; Translation elongation factor EFG/EF2, domain IV; Small GTP-binding protein domain; Translation elongation factor EFTu-like, domain 2; Translation elongation factor EFG, V domain; Ribosomal protein S5 domain 2-type fold; Elongation factor G, III-V domain; Ribosomal protein S5 domain 2-type fold, subgrou…	IPR027417; IPR000795; IPR005517; IPR005225; IPR004161; IPR000640; IPR020568; IPR009022; IPR014721; IPR009000;		K03234
Glyma.17G105900.1.p	GLYMA17G11430.1	GLYMA17G11430.1	2	cytoplasm	GO:0006518 peptide metabolic process; GO:0043043 peptide biosynthetic process; GO:0044267 cellular protein metabolic process; GO:0006807 nitrogen compound metabolic process; GO:0009058 biosynthetic process; GO:0043603 cellular amide metabolic process; GO:0044238 primary metabolic process; GO:1901566 organonitrogen compound biosynthetic process; GO:1901576 organic substance biosynthetic process; G…	GO:0005840 ribosome; GO:0043226 organelle; GO:0043229 intracellular organelle; GO:0043232 intracellular non-membrane-bounded organelle; GO:0044464 cell part; GO:0005622 intracellular; GO:0005737 cytoplasm; GO:0032991 macromolecular complex; GO:0044424 intracellular part; GO:1990904 ribonucleoprotein complex; GO:0005623 cell; GO:0030529 intracellular ribonucleoprotein complex; GO:0044444 cytoplasm…	GO:0003735 structural constituent of ribosome; GO:0005198 structural molecule activity;	Nucleic acid-binding, OB-fold; 40S ribosomal protein S11, N-terminal;	IPR012340; IPR032440;	RP-S11e; small subunit ribosomal protein S11e	K02949	gmx03010 Ribosome - Glycine max (soybean);
Glyma.18G141900.1.p	GLYMA18G20510.1	GLYMA18G20510.1	2	plasma membrane	GO:0006810 transport; GO:0055085 transmembrane transport; GO:0051179 localization; GO:0051234 establishment of localization;	GO:0031224 intrinsic component of membrane; GO:0016020 membrane; GO:0016021 integral component of membrane; GO:0044425 membrane part;		Major facilitator superfamily domain;	IPR020846;	NRT; MFS transporter, NNP family, nitrate/nitrite transporter	K02575	gmx00910 Nitrogen metabolism - Glycine max (soybean);
Glyma.18G151800.1.p	GLYMA18G26190.1	GLYMA18G26190.1	3	nucleus	GO:0006518 peptide metabolic process; GO:0043043 peptide biosynthetic process; GO:0044267 cellular protein metabolic process; GO:0006807 nitrogen compound metabolic process; GO:0009058 biosynthetic process; GO:0043603 cellular amide metabolic process; GO:0044238 primary metabolic process; GO:1901566 organonitrogen compound biosynthetic process; GO:1901576 organic substance biosynthetic process; G…	GO:0005840 ribosome; GO:0043226 organelle; GO:0043229 intracellular organelle; GO:0043232 intracellular non-membrane-bounded organelle; GO:0044464 cell part; GO:0005622 intracellular; GO:0005737 cytoplasm; GO:0032991 macromolecular complex; GO:0044424 intracellular part; GO:1990904 ribonucleoprotein complex; GO:0005623 cell; GO:0030529 intracellular ribonucleoprotein complex; GO:0044444 cytoplasm…	GO:0003735 structural constituent of ribosome; GO:0005198 structural molecule activity;			RP-S6e; small subunit ribosomal protein S6e	K02991	gmx03010 Ribosome - Glycine max (soybean);
Glyma.18G299500.1.p	GLYMA18G53750.1	GLYMA18G53750.1	7	nucleus				ENTH domain; ENTH/VHS;	IPR013809; IPR008942;	EPN; epsin	K12471	gmx04144 Endocytosis - Glycine max (soybean);
Glyma.19G006000.3.p	GLYMA19G00260.1	GLYMA19G00260.1	13	nucleus			GO:0005524 ATP binding; GO:1901265 nucleoside phosphate binding; GO:0001882 nucleoside binding; GO:0043167 ion binding; GO:0005515 protein binding; GO:0000166 nucleotide binding; GO:0097159 organic cyclic compound binding; GO:1901363 heterocyclic compound binding; GO:0032549 ribonucleoside binding; GO:0097367 carbohydrate derivative binding; GO:0032553 ribonucleotide binding; GO:0005488 binding; …	DEAD/DEAH box helicase domain; RNA helicase, DEAD-box type, Q motif; WW domain; P-loop containing nucleoside triphosphate hydrolase; Helicase superfamily 1/2, ATP-binding domain; Helicase, C-terminal;	IPR011545; IPR014014; IPR001202; IPR027417; IPR014001; IPR001650;	DDX5; ATP-dependent RNA helicase DDX5/DBP2 [EC:3.6.4.13]	K12823	gmx03040 Spliceosome - Glycine max (soybean);
Downregulated
Glyma.01G229700.1.p	GLYMA01G43990.1	GLYMA01G43990.1	4	nucleus				Pre-mRNA-splicing factor 3; Domain of unknown function DUF1115;	IPR013881; IPR010541;	PRPF3; U4/U6 small nuclear ribonucleoprotein PRP3	K12843	gmx03040 Spliceosome - Glycine max (soybean);
Glyma.01G231400.1.p	GLYMA01G44160.1	GLYMA01G44160.1	1	nucleus				FKBP-type peptidyl-prolyl cis-trans isomerase domain;	IPR001179;		K14826
Glyma.03G017200.4.p	GLYMA03G01920.1	GLYMA03G01920.1	15	nucleus			GO:0097159 organic cyclic compound binding; GO:1901363 heterocyclic compound binding; GO:1901265 nucleoside phosphate binding; GO:0005488 binding; GO:0003676 nucleic acid binding; GO:0000166 nucleotide binding; GO:0036094 small molecule binding;	RNA recognition motif domain; Nucleotide-binding alpha-beta plait domain;	IPR000504; IPR012677;	SFRS4_5_6; splicing factor, arginine/serine-rich 4/5/6	K12893	gmx03040 Spliceosome - Glycine max (soybean);
Glyma.03G106500.1.p	GLYMA03G25390.2	GLYMA03G25390.2	7	nucleus			GO:0097159 organic cyclic compound binding; GO:1901363 heterocyclic compound binding; GO:0003723 RNA binding; GO:0005515 protein binding; GO:0005488 binding; GO:0003676 nucleic acid binding;	Initiation factor eIF-4 gamma, MA3; Armadillo-type fold; MIF4G-like, type 3; MIF4G-like domain;	IPR003891; IPR016024; IPR003890; IPR016021;	EIF4G; translation initiation factor 4G	K03260	gmx03013 RNA transport - Glycine max (soybean);
Glyma.05G011400.3.p	GLYMA05G08160.1	GLYMA05G08160.1	2	nucleus			GO:0097159 organic cyclic compound binding; GO:1901363 heterocyclic compound binding; GO:1901265 nucleoside phosphate binding; GO:0005488 binding; GO:0003676 nucleic acid binding; GO:0000166 nucleotide binding; GO:0036094 small molecule binding;	RNA recognition motif domain; Nucleotide-binding alpha-beta plait domain; RNA recognition motif domain, eukaryote;	IPR000504; IPR012677; IPR003954;
Glyma.05G117600.2.p	GLYMA05G24540.3	GLYMA05G24540.3	19	nucleus			GO:0097159 organic cyclic compound binding; GO:1901363 heterocyclic compound binding; GO:1901265 nucleoside phosphate binding; GO:0005488 binding; GO:0003676 nucleic acid binding; GO:0000166 nucleotide binding; GO:0036094 small molecule binding;	RNA recognition motif domain; Nucleotide-binding alpha-beta plait domain; RNA recognition motif domain, eukaryote;	IPR000504; IPR012677; IPR003954;	SFRS2; splicing factor, arginine/serine-rich 2	K12891	gmx03040 Spliceosome - Glycine max (soybean);
Glyma.05G121100.1.p	GLYMA05G24960.1	GLYMA05G24960.1	7	nucleus			GO:0097159 organic cyclic compound binding; GO:1901363 heterocyclic compound binding; GO:1901265 nucleoside phosphate binding; GO:0046914 transition metal ion binding; GO:0005488 binding; GO:0003676 nucleic acid binding; GO:0043167 ion binding; GO:0046872 metal ion binding; GO:0043169 cation binding; GO:0000166 nucleotide binding; GO:0008270 zinc ion binding; GO:0036094 small molecule binding;	RNA recognition motif domain; Nucleotide-binding alpha-beta plait domain; Zinc finger, CCHC-type;	IPR000504; IPR012677; IPR001878;	RBMX; heterogeneous nuclear ribonucleoprotein G	K12885	gmx03040 Spliceosome - Glycine max (soybean);
Glyma.07G078300.6.p	GLYMA07G08527.1	GLYMA07G08527.1	7	nucleus			GO:0097159 organic cyclic compound binding; GO:1901363 heterocyclic compound binding; GO:1901265 nucleoside phosphate binding; GO:0005488 binding; GO:0003676 nucleic acid binding; GO:0000166 nucleotide binding; GO:0036094 small molecule binding;	RNA recognition motif domain; Nucleotide-binding alpha-beta plait domain;	IPR000504; IPR012677;	SFRS4_5_6; splicing factor, arginine/serine-rich 4/5/6	K12893	gmx03040 Spliceosome - Glycine max (soybean);
Glyma.08G227300.2.p	GLYMA08G24370.2	GLYMA08G24370.2	4	nucleus			GO:0046872 metal ion binding; GO:0043169 cation binding; GO:0005488 binding; GO:0043167 ion binding;	Arsenite-resistance protein 2; Zinc finger, C2H2;	IPR007042; IPR007087;
Glyma.08G340500.2.p	GLYMA08G45425.1	GLYMA08G45425.1	9	nucleus			GO:0097159 organic cyclic compound binding; GO:1901363 heterocyclic compound binding; GO:0003723 RNA binding; GO:0005515 protein binding; GO:0005488 binding; GO:0003676 nucleic acid binding;	Initiation factor eIF-4 gamma, MA3; MIF4G-like, type 3; Armadillo-type fold; MIF4G-like domain;	IPR003891; IPR003890; IPR016024; IPR016021;	EIF4G; translation initiation factor 4G	K03260	gmx03013 RNA transport - Glycine max (soybean);
Glyma.09G101200.6.p	GLYMA09G15300.1	GLYMA09G15300.1	8	nucleus							K13108
Glyma.10G239100.3.p	GLYMA10G38400.2	GLYMA10G38400.2	18	nucleus			GO:0097159 organic cyclic compound binding; GO:1901363 heterocyclic compound binding; GO:1901265 nucleoside phosphate binding; GO:0005488 binding; GO:0003676 nucleic acid binding; GO:0000166 nucleotide binding; GO:0036094 small molecule binding;	RNA recognition motif domain; Nucleotide-binding alpha-beta plait domain;	IPR000504; IPR012677;	SFRS4_5_6; splicing factor, arginine/serine-rich 4/5/6	K12893	gmx03040 Spliceosome - Glycine max (soybean);
Glyma.10G255700.2.p	GLYMA10G40175.1	GLYMA10G40175.1	5	nucleus			GO:0005515 protein binding; GO:0005488 binding;	FF domain; WW domain;	IPR002713; IPR001202;	PRPF40; pre-mRNA-processing factor 40	K12821	gmx03040 Spliceosome - Glycine max (soybean);
Glyma.11G012200.4.p	GLYMA11G01430.1	GLYMA11G01430.1	4	nucleus			GO:0005524 ATP binding; GO:1901265 nucleoside phosphate binding; GO:0001882 nucleoside binding; GO:0043167 ion binding; GO:0000166 nucleotide binding; GO:0097159 organic cyclic compound binding; GO:1901363 heterocyclic compound binding; GO:0032549 ribonucleoside binding; GO:0097367 carbohydrate derivative binding; GO:0032553 ribonucleotide binding; GO:0005488 binding; GO:0003676 nucleic acid bind…	DEAD/DEAH box helicase domain; RNA helicase, DEAD-box type, Q motif; Helicase superfamily 1/2, ATP-binding domain; P-loop containing nucleoside triphosphate hydrolase; Helicase, C-terminal;	IPR011545; IPR014014; IPR014001; IPR027417; IPR001650;	DDX46; ATP-dependent RNA helicase DDX46/PRP5 [EC:3.6.4.13]	K12811	gmx03040 Spliceosome - Glycine max (soybean);
Glyma.11G014400.1.p	GLYMA11G01660.1	GLYMA11G01660.1	1	nucleus				FKBP-type peptidyl-prolyl cis-trans isomerase domain;	IPR001179;		K14826
Glyma.11G114300.1.p	GLYMA11G12200.1	GLYMA11G12200.1	2	cytoplasm				Nop domain; NOP5, N-terminal; NOSIC;	IPR002687; IPR012974; IPR012976;	NOP58; nucleolar protein 58	K14565	gmx03008 Ribosome biogenesis in eukaryotes - Glycine max (soybean);
Glyma.12G181300.2.p	GLYMA12G30590.3	GLYMA12G30590.3	4	nucleus	GO:0006396 RNA processing; GO:0006725 cellular aromatic compound metabolic process; GO:1901360 organic cyclic compound metabolic process; GO:0006807 nitrogen compound metabolic process; GO:0044238 primary metabolic process; GO:0044237 cellular metabolic process; GO:0071704 organic substance metabolic process; GO:0006397 mRNA processing; GO:0016070 RNA metabolic process; GO:0000398 mRNA splicing, …	GO:0043226 organelle; GO:0043229 intracellular organelle; GO:0043231 intracellular membrane-bounded organelle; GO:0005634 nucleus; GO:0089701 U2AF; GO:0044464 cell part; GO:0005622 intracellular; GO:0044446 intracellular organelle part; GO:0032991 macromolecular complex; GO:0044424 intracellular part; GO:0043234 protein complex; GO:0005623 cell; GO:0043227 membrane-bounded organelle; GO:0044422 o…	GO:0097159 organic cyclic compound binding; GO:1901363 heterocyclic compound binding; GO:0003723 RNA binding; GO:1901265 nucleoside phosphate binding; GO:0005488 binding; GO:0043167 ion binding; GO:0003676 nucleic acid binding; GO:0043169 cation binding; GO:0046872 metal ion binding; GO:0000166 nucleotide binding; GO:0036094 small molecule binding;	Zinc finger, CCCH-type; RNA recognition motif domain; Nucleotide-binding alpha-beta plait domain; RNA recognition motif domain, eukaryote;	IPR000571; IPR000504; IPR012677; IPR003954;	U2AF1; splicing factor U2AF 35 kDa subunit	K12836	gmx03040 Spliceosome - Glycine max (soybean);
Glyma.12G206400.1.p	GLYMA12G33400.1	GLYMA12G33400.1	2	nucleus			GO:0097159 organic cyclic compound binding; GO:1901363 heterocyclic compound binding; GO:1901265 nucleoside phosphate binding; GO:0005488 binding; GO:0003676 nucleic acid binding; GO:0000166 nucleotide binding; GO:0036094 small molecule binding;	RNA recognition motif domain; Nucleotide-binding alpha-beta plait domain; NCBP2, RNA recognition motif;	IPR000504; IPR012677; IPR034148;	NCBP2; nuclear cap-binding protein subunit 2	K12883	gmx03013 RNA transport - Glycine max (soybean); gmx03015 mRNA surveillance pathway - Glycine max (soybean); gmx03040 Spliceosome - Glycine max (soybean);
Glyma.13G294500.1.p	GLYMA13G37030.1	GLYMA13G37030.1	1	nucleus			GO:0097159 organic cyclic compound binding; GO:1901363 heterocyclic compound binding; GO:1901265 nucleoside phosphate binding; GO:0005488 binding; GO:0003676 nucleic acid binding; GO:0000166 nucleotide binding; GO:0036094 small molecule binding;	RNA recognition motif domain; Nucleotide-binding alpha-beta plait domain; NCBP2, RNA recognition motif;	IPR000504; IPR012677; IPR034148;	NCBP2; nuclear cap-binding protein subunit 2	K12883	gmx03013 RNA transport - Glycine max (soybean); gmx03015 mRNA surveillance pathway - Glycine max (soybean); gmx03040 Spliceosome - Glycine max (soybean);
Glyma.15G056100.1.p	GLYMA15G06160.2	GLYMA15G06160.2	5	cytoplasm	GO:0006396 RNA processing; GO:0006725 cellular aromatic compound metabolic process; GO:0001522 pseudouridine synthesis; GO:1901360 organic cyclic compound metabolic process; GO:0006807 nitrogen compound metabolic process; GO:0044238 primary metabolic process; GO:0009451 RNA modification; GO:0044237 cellular metabolic process; GO:0071704 organic substance metabolic process; GO:0016070 RNA metaboli…		GO:0097159 organic cyclic compound binding; GO:1901363 heterocyclic compound binding; GO:0003723 RNA binding; GO:0016853 isomerase activity; GO:0003824 catalytic activity; GO:0005488 binding; GO:0003676 nucleic acid binding; GO:0016866 intramolecular transferase activity; GO:0009982 pseudouridine synthase activity;	Pseudouridine synthase, catalytic domain; PUA-like domain; PUA domain; tRNA pseudouridylate synthase B, C-terminal; Dyskerin-like; Pseudouridine synthase II, N-terminal; Uncharacterised domain CHP00451;	IPR020103; IPR015947; IPR002478; IPR032819; IPR012960; IPR002501; IPR004521;	DKC1; H/ACA ribonucleoprotein complex subunit 4 [EC:5.4.99.-]	K11131	gmx03008 Ribosome biogenesis in eukaryotes - Glycine max (soybean);
Glyma.16G022300.7.p	GLYMA16G02500.1	GLYMA16G02500.1	13	nucleus			GO:0097159 organic cyclic compound binding; GO:1901363 heterocyclic compound binding; GO:1901265 nucleoside phosphate binding; GO:0005488 binding; GO:0003676 nucleic acid binding; GO:0000166 nucleotide binding; GO:0036094 small molecule binding;	RNA recognition motif domain; Nucleotide-binding alpha-beta plait domain;	IPR000504; IPR012677;	SFRS4_5_6; splicing factor, arginine/serine-rich 4/5/6	K12893	gmx03040 Spliceosome - Glycine max (soybean);
Glyma.17G062400.2.p	GLYMA17G06990.1	GLYMA17G06990.1	3	nucleus				Domain of unknown function DUF1777;	IPR013957;
Glyma.18G077400.1.p	GLYMA18G08610.1	GLYMA18G08610.1	7	nucleus			GO:0097159 organic cyclic compound binding; GO:1901363 heterocyclic compound binding; GO:1901265 nucleoside phosphate binding; GO:0005488 binding; GO:0003676 nucleic acid binding; GO:0000166 nucleotide binding; GO:0036094 small molecule binding;	RNA recognition motif domain; Nucleotide-binding alpha-beta plait domain;	IPR000504; IPR012677;	CPSF6_7; cleavage and polyadenylation specificity factor subunit 6/7	K14398	gmx03015 mRNA surveillance pathway - Glycine max (soybean);
Glyma.18G236800.2.p	GLYMA18G47140.1	GLYMA18G47140.1	2	cytoplasm	GO:0016310 phosphorylation; GO:0044267 cellular protein metabolic process; GO:0044238 primary metabolic process; GO:0044237 cellular metabolic process; GO:0006796 phosphate-containing compound metabolic process; GO:0071704 organic substance metabolic process; GO:0008152 metabolic process; GO:0006468 protein phosphorylation; GO:0006793 phosphorus metabolic process; GO:0044260 cellular macromolecul…		GO:0005524 ATP binding; GO:1901265 nucleoside phosphate binding; GO:0016773 phosphotransferase activity, alcohol group as acceptor; GO:0001882 nucleoside binding; GO:0043167 ion binding; GO:0004672 protein kinase activity; GO:0000166 nucleotide binding; GO:0004702 signal transducer, downstream of receptor, with serine/threonine kinase activity; GO:0004871 signal transducer activity; GO:0004707 MA…	Protein kinase domain; Protein kinase-like domain;	IPR000719; IPR011009;	MPK4; mitogen-activated protein kinase 4 [EC:2.7.11.24]	K20600	gmx04016 MAPK signaling pathway - plant - Glycine max (soybean);
Glyma.19G217400.1.p	GLYMA19G40510.1	GLYMA19G40510.1	1	nucleus			GO:0005524 ATP binding; GO:1901265 nucleoside phosphate binding; GO:0001882 nucleoside binding; GO:0043167 ion binding; GO:0000166 nucleotide binding; GO:0097159 organic cyclic compound binding; GO:1901363 heterocyclic compound binding; GO:0032549 ribonucleoside binding; GO:0097367 carbohydrate derivative binding; GO:0032553 ribonucleotide binding; GO:0005488 binding; GO:0003676 nucleic acid bind…	RNA helicase, DEAD-box type, Q motif; DEAD/DEAH box helicase domain; P-loop containing nucleoside triphosphate hydrolase; Helicase superfamily 1/2, ATP-binding domain; Helicase, C-terminal;	IPR014014; IPR011545; IPR027417; IPR014001; IPR001650;	DDX42; ATP-dependent RNA helicase DDX42 [EC:3.6.4.13]	K12835	gmx03040 Spliceosome - Glycine max (soybean);
Glyma.20G055800.2.p	GLYMA04G30630.2	GLYMA04G30630.2	1	nucleus				FKBP-type peptidyl-prolyl cis-trans isomerase domain;	IPR001179;		K14826
Glyma.20G135800.4.p	GLYMA20G27241.1	GLYMA20G27241.1	2	nucleus			GO:0005515 protein binding; GO:0005488 binding;	FF domain; WW domain;	IPR002713; IPR001202;
Glyma.20G155400.3.p	GLYMA20G29460.1	GLYMA20G29460.1	6	nucleus			GO:0097159 organic cyclic compound binding; GO:1901363 heterocyclic compound binding; GO:1901265 nucleoside phosphate binding; GO:0005488 binding; GO:0003676 nucleic acid binding; GO:0000166 nucleotide binding; GO:0036094 small molecule binding;	RNA recognition motif domain; Nucleotide-binding alpha-beta plait domain;	IPR000504; IPR012677;
Glyma.U037300.1.p	GLYMA19G45410.1	GLYMA19G45410.1	1	nucleus	GO:0006518 peptide metabolic process; GO:0043043 peptide biosynthetic process; GO:0044267 cellular protein metabolic process; GO:0006807 nitrogen compound metabolic process; GO:0009058 biosynthetic process; GO:0043603 cellular amide metabolic process; GO:0044238 primary metabolic process; GO:1901566 organonitrogen compound biosynthetic process; GO:0044237 cellular metabolic process; GO:1901576 or…		GO:0097159 organic cyclic compound binding; GO:1901363 heterocyclic compound binding; GO:0003723 RNA binding; GO:0008135 translation factor activity, RNA binding; GO:0005488 binding; GO:0003676 nucleic acid binding; GO:0003743 translation initiation factor activity; GO:0005515 protein binding;	Translation initiation factor IF2/IF5, N-terminal; W2 domain; Translation initiation factor IF2/IF5; Armadillo-type fold; MIF4G-like domain;	IPR016189; IPR003307; IPR002735; IPR016024; IPR016021;
Up-/downregulated
Glyma.04G066400.2.p	GLYMA04G07050.1	GLYMA04G07050.1	8	cytoplasm	GO:0044085 cellular component biogenesis; GO:0016043 cellular component organization; GO:0034622 cellular macromolecular complex assembly; GO:0071822 protein complex subunit organization; GO:0022607 cellular component assembly; GO:0065003 macromolecular complex assembly; GO:0048268 clathrin coat assembly; GO:0070271 protein complex biogenesis; GO:0009987 cellular process; GO:0006461 protein compl…	GO:0043226 organelle; GO:0097708 intracellular vesicle; GO:0043229 intracellular organelle; GO:0030136 clathrin-coated vesicle; GO:0031410 cytoplasmic vesicle; GO:0044464 cell part; GO:0005622 intracellular; GO:0005737 cytoplasm; GO:0031982 vesicle; GO:0044424 intracellular part; GO:0005623 cell; GO:0043227 membrane-bounded organelle; GO:0030135 coated vesicle; GO:0044444 cytoplasmic part;	GO:0030276 clathrin binding; GO:0005545 1-phosphatidylinositol binding; GO:0005488 binding; GO:0005543 phospholipid binding; GO:0035091 phosphatidylinositol binding; GO:0043167 ion binding; GO:0008289 lipid binding; GO:0005515 protein binding; GO:0043168 anion binding;	ENTH domain; AP180 N-terminal homology (ANTH) domain; Phosphoinositide-binding clathrin adaptor, domain 2; ENTH/VHS;	IPR013809; IPR011417; IPR014712; IPR008942;
Glyma.11G067300.1.p	GLYMA11G07200.1	GLYMA11G07200.1	11	nucleus			GO:0097159 organic cyclic compound binding; GO:1901363 heterocyclic compound binding; GO:0003723 RNA binding; GO:1901265 nucleoside phosphate binding; GO:0005488 binding; GO:0003676 nucleic acid binding; GO:0030619 U1 snRNA binding; GO:0000166 nucleotide binding; GO:0017069 snRNA binding; GO:0036094 small molecule binding;	U1 small nuclear ribonucleoprotein of 70kDa N-terminal; snRNP70, RNA recognition motif; RNA recognition motif domain; Nucleotide-binding alpha-beta plait domain;	IPR022023; IPR034143; IPR000504; IPR012677;	SNRP70; U1 small nuclear ribonucleoprotein 70kDa	K11093	gmx03040 Spliceosome - Glycine max (soybean);
