# Supplementary material for: Quantitative phosphoproteomic analysis provides insights into the aluminum-responsiveness of Tamba black soybean
Source: PLoS One. 2020 Aug 19;15(8):e0237845. doi: 10.1371/journal.pone.0237845 (PMC7437914; doi:10.1371/journal.pone.0237845)
Supplement: S8 Table — (XLSX) [file pone.0237845.s013.xlsx]

## Sheet: Sheet1
S8 Table. DPPs associated with signal transduction
Protein accession	50 μM/0 μM Ratio	Regulated Type	Protein description	Category
Glyma.05G011400.3.p	0.746	Down	PREDICTED: serine/threonine-protein kinase prpf4B [Glycine max]	Serine/threonine protein kinase
Glyma.07G095900.1.p	0.746	Down	PREDICTED: probable serine/threonine-protein kinase At1g18390 isoform X1 [Glycine max]
Glyma.09G169500.1.p	1.278	Up	PREDICTED: serine/threonine kinase-related [Glycine max]
Glyma.10G173000.5.p	1.388	Up	PREDICTED: serine/threonine-protein kinase BLUS1-like isoform X2 [Glycine max]
Glyma.12G128700.3.p	1.275	Up	PREDICTED: serine/threonine-protein kinase EDR1-like [Glycine max]
Glyma.13G238400.7.p	1.378	Up	PREDICTED: serine/threonine-protein kinase HT1 [Glycine max]
Glyma.13G289900.2.p	0.745	Down	PREDICTED: serine/threonine-protein kinase PBS1-like isoform X2 [Glycine max]
Glyma.20G217200.2.p	1.203	Up	PREDICTED: serine/threonine-protein kinase BLUS1-like isoform X3 [Glycine max]
Glyma.20G217200.2.p	1.237	Up	PREDICTED: serine/threonine-protein kinase BLUS1-like isoform X3 [Glycine max]
Glyma.15G261200.4.p	1.373	Up	PREDICTED: probable serine/threonine-protein kinase DDB_G0282963 [Glycine max]
Glyma.15G261200.4.p	1.544	Up	PREDICTED: probable serine/threonine-protein kinase DDB_G0282963 [Glycine max]
Glyma.15G261200.4.p	1.784	Up	PREDICTED: probable serine/threonine-protein kinase DDB_G0282963 [Glycine max]
Glyma.07G036400.1.p	1.228	Up	PREDICTED: phospholipid:diacylglycerol acyltransferase 1-like [Glycine max]	Diacylglycerol and inositol phosphate metabolism
Glyma.07G036400.1.p	1.206	Up	PREDICTED: phospholipid:diacylglycerol acyltransferase 1-like [Glycine max]
Glyma.08G186400.3.p	1.278	Up	PREDICTED: phosphatidylinositol 4-phosphate 5-kinase 7 [Glycine max]
Glyma.09G065300.2.p	1.36	Up	acyl CoA:diacylglycerol acyltransferase [Glycine max]
Glyma.08G039600.1.p	1.37	Up	PREDICTED: probable ADP-ribosylation factor GTPase-activating protein AGD14 [Glycine max]	Ras family
Glyma.08G271700.1.p	1.413	Up	PREDICTED: probable ADP-ribosylation factor GTPase-activating protein AGD8 isoform X1 [Glycine max]
Glyma.09G188300.2.p	1.26	Up	PREDICTED: probable ADP-ribosylation factor GTPase-activating protein AGD14 isoform X3 [Glycine max]
Glyma.19G172700.1.p	1.363	Up	PREDICTED: ADP-ribosylation factor GTPase-activating protein AGD7-like [Glycine max]
Glyma.10G120300.2.p	1.329	Up	PREDICTED: calcium-dependent protein kinase 1 [Glycine max]	Kinase cascades
Glyma.13G105900.2.p	1.254	Up	PREDICTED: casein kinase I isoform delta-like [Glycine max]
Glyma.18G236800.2.p	0.824	Down	PREDICTED: mitogen-activated protein kinase [Glycine max]
Glyma.08G264900.6.p	0.832	Down	PREDICTED: phototropin-2-like [Glycine max]	Others
Glyma.13G145100.3.p	1.303	Up	PREDICTED: ethylene-insensitive protein 2-like [Glycine max]
Glyma.13G145100.3.p	1.318	Up	PREDICTED: ethylene-insensitive protein 2-like [Glycine max]
Glyma.20G054500.2.p	1.789	Up	PREDICTED: chitin elicitor receptor kinase 1-like [Glycine max]
