# Supplementary material for: Quantitative phosphoproteomic analysis provides insights into the aluminum-responsiveness of Tamba black soybean
Source: PLoS One. 2020 Aug 19;15(8):e0237845. doi: 10.1371/journal.pone.0237845 (PMC7437914; doi:10.1371/journal.pone.0237845)
Supplement: S9 Table — (XLSX) [file pone.0237845.s014.xlsx]

## Sheet: Sheet1
S9 Table. DPPs associated with transcription, translation and posttranslational modification
Protein accession	50 μM/0 μM Ratio	Regulated Type	Protein description	Category
Glyma.04G008700.1.p	1.235	Up	PREDICTED: zinc finger protein GIS2 [Glycine max]	Transcription factors
Glyma.06G149900.2.p	0.726	Down	PREDICTED: trihelix transcription factor GT-2-like [Glycine max]
Glyma.06G155900.1.p	0.824	Down	PREDICTED: transcriptional coactivator [Glycine max]
Glyma.06G155900.1.p	0.824	Down	PREDICTED: transcriptional coactivator [Glycine max]
Glyma.06G187600.1.p	1.377	Up	MYB transcription factor MYB183 [Glycine max]
Glyma.18G283800.2.p	0.806	Down	PREDICTED: bZIP transcription factor bZIP56 isoform X1 [Glycine max]
Glyma.01G231400.1.p	0.798	Down	PREDICTED: peptidyl-prolyl cis-trans isomerase FKBP53-like isoform X1 [Glycine max]	Translation
Glyma.03G106500.1.p	0.771	Down	PREDICTED: eukaryotic translation initiation factor 4G-like isoform X3 [Glycine max]
Glyma.03G157900.2.p	0.667	Down	PREDICTED: peptidyl-prolyl cis-trans isomerase CYP63-like isoform X2 [Glycine max]
Glyma.03G157900.2.p	0.648	Down	PREDICTED: peptidyl-prolyl cis-trans isomerase CYP63-like isoform X2 [Glycine max]
Glyma.03G157900.2.p	0.648	Down	PREDICTED: peptidyl-prolyl cis-trans isomerase CYP63-like isoform X2 [Glycine max]
Glyma.03G157900.2.p	0.685	Down	PREDICTED: peptidyl-prolyl cis-trans isomerase CYP63-like isoform X2 [Glycine max]
Glyma.03G157900.2.p	0.667	Down	PREDICTED: peptidyl-prolyl cis-trans isomerase CYP63-like isoform X2 [Glycine max]
Glyma.03G157900.2.p	0.685	Down	PREDICTED: peptidyl-prolyl cis-trans isomerase CYP63-like isoform X2 [Glycine max]
Glyma.08G131600.2.p	0.807	Down	PREDICTED: eukaryotic translation initiation factor 4B2-like [Glycine max]
Glyma.08G131600.2.p	1.268	Up	PREDICTED: eukaryotic translation initiation factor 4B2-like [Glycine max]
Glyma.08G340500.2.p	0.826	Down	PREDICTED: eukaryotic translation initiation factor 4G-like isoform X2 [Glycine max]
Glyma.11G014400.1.p	0.799	Down	PREDICTED: peptidyl-prolyl cis-trans isomerase FKBP53-like [Glycine max]
Glyma.15G257100.1.p	1.22	Up	PREDICTED: elongation factor 2 [Glycine max]
Glyma.17G105900.1.p	1.28	Up	PREDICTED: 40S ribosomal protein S11 [Glycine max]
Glyma.18G151800.1.p	1.309	Up	ribosomal protein S6 [Glycine max]
Glyma.20G055800.2.p	0.782	Down	PREDICTED: peptidyl-prolyl cis-trans isomerase FKBP43 isoform X3 [Glycine max]
Glyma.U037300.1.p	0.746	Down	PREDICTED: eukaryotic translation initiation factor 5 [Glycine max]
Glyma.10G156500.1.p	1.212	Up	PREDICTED: E3 ubiquitin-protein ligase ATL6 [Glycine max]	Post-translational modification
Glyma.10G194500.2.p	1.375	Up	PREDICTED: putative E3 ubiquitin-protein ligase LIN-1 [Glycine max]
Glyma.13G139200.3.p	1.222	Up	PREDICTED: E3 ubiquitin-protein ligase MARCH7-like [Glycine max]
Glyma.17G143300.2.p	0.8	Down	PREDICTED: E3 ubiquitin-protein ligase RBBP6 [Glycine max]
Glyma.17G143300.2.p	0.699	Down	PREDICTED: E3 ubiquitin-protein ligase RBBP6 [Glycine max]
