# Supplementary material for: Quantitative phosphoproteomic analysis provides insights into the aluminum-responsiveness of Tamba black soybean
Source: PLoS One. 2020 Aug 19;15(8):e0237845. doi: 10.1371/journal.pone.0237845 (PMC7437914; doi:10.1371/journal.pone.0237845)
Supplement: S10 Table — (XLSX) [file pone.0237845.s015.xlsx]

## Sheet: Sheet1
S10 Table. DPPs associated with carbohydrate metabolism
Protein accession	50 μM/0 μM Ratio	Regulated Type	Protein description	Category
Glyma.01G019200.1.p	1.254	Up	PREDICTED: phosphoenolpyruvate carboxykinase [ATP]-like [Glycine max]	Gluconeogenic
Glyma.01G162800.1.p	1.21	Up	PREDICTED: aconitate hydratase 1 [Glycine max]	TCA
Glyma.04G144300.1.p	1.205	Up	"PREDICTED: enolase 1, chloroplastic-like [Glycine max]"	Glycolysis
Glyma.04G193500.1.p	1.33	Up	"PREDICTED: glyceraldehyde-3-phosphate dehydrogenase, cytosolic [Glycine max]"
Glyma.04G193500.1.p	1.373	Up	"PREDICTED: glyceraldehyde-3-phosphate dehydrogenase, cytosolic [Glycine max]"
Glyma.06G122600.3.p	1.412	Up	PREDICTED: alcohol dehydrogenase 1 [Glycine max]
Glyma.10G045800.1.p	1.237	Up	PREDICTED: UDP-glucuronic acid decarboxylase 1-like [Glycine max]	Glucuronic acid cycle
Glyma.11G198300.1.p	2.104	Up	PREDICTED: oxalate--CoA ligase-like [Glycine max]	Oxalate cycle
Glyma.15G182600.2.p	1.318	Up	PREDICTED: sucrose synthase-like [Glycine max]	Sucrose metabolism
Glyma.17G227900.2.p	1.261	Up	PREDICTED: fructan 6-exohydrolase-like [Glycine max]	Fructan metabolism
Glyma.18G277300.1.p	1.255	Up	6-phosphogluconate dehydrogenase [Glycine max]	Pentose phosphate pathway
