# Supplementary material for: Quantitative phosphoproteomic analysis provides insights into the aluminum-responsiveness of Tamba black soybean
Source: PLoS One. 2020 Aug 19;15(8):e0237845. doi: 10.1371/journal.pone.0237845 (PMC7437914; doi:10.1371/journal.pone.0237845)
Supplement: S11 Table — (XLSX) [file pone.0237845.s016.xlsx]

## Sheet: Sheet1
S11 Table. DPPs associated with transporters
Protein accession	50 μM/0 μM Ratio	Regulated Type	Protein description	Category
Glyma.01G161100.1.p	1.344	Up	PREDICTED: lysine histidine transporter-like 8 [Glycine max]	Amino acid transporter
Glyma.01G161100.1.p	1.375	Up	PREDICTED: lysine histidine transporter-like 8 [Glycine max]
Glyma.11G082700.1.p	1.358	Up	PREDICTED: lysine histidine transporter-like 8 [Glycine max]
Glyma.11G082700.1.p	1.35	Up	PREDICTED: lysine histidine transporter-like 8 [Glycine max]
Glyma.11G082700.1.p	1.335	Up	PREDICTED: lysine histidine transporter-like 8 [Glycine max]
Glyma.11G082700.1.p	1.399	Up	PREDICTED: lysine histidine transporter-like 8 [Glycine max]
Glyma.11G082700.1.p	1.436	Up	PREDICTED: lysine histidine transporter-like 8 [Glycine max]
Glyma.15G068700.2.p	0.737	Down	PREDICTED: lysine histidine transporter-like 8 [Glycine max]
Glyma.15G068700.2.p	0.715	Down	PREDICTED: lysine histidine transporter-like 8 [Glycine max]
Glyma.13G119000.2.p	1.291	Up	PREDICTED: ABC transporter B family member 11-like [Glycine max]	ABC transporter family
Glyma.13G119000.2.p	1.239	Up	PREDICTED: ABC transporter B family member 11-like [Glycine max]
Glyma.18G141900.1.p	1.442	Up	PREDICTED: high affinity nitrate transporter 2.5-like [Glycine max]	Inorganic ion transporter
Glyma.18G141900.1.p	1.359	Up	PREDICTED: high affinity nitrate transporter 2.5-like [Glycine max]
Glyma.19G263100.1.p	1.797	Up	PREDICTED: potassium transporter 5 [Glycine max]
Glyma.19G263100.1.p	1.491	Up	PREDICTED: potassium transporter 5 [Glycine max]
Glyma.19G263100.1.p	2.31	Up	PREDICTED: potassium transporter 5 [Glycine max]
Glyma.03G222300.1.p	0.824	Down	PREDICTED: boron transporter 1 [Glycine max]
Glyma.03G034100.1.p	1.389	Up	PREDICTED: protein transport protein Sec61 subunit beta [Glycine max]	Other
